# Supplementary material for: The efficacy and safety of electrical acupoint stimulation (EAS) for knee osteoarthritis (KOA): A GRADE-assessed systematic review, meta-analysis and trial sequential analysis
Source: PLoS One. 2025 Sep 25;20(9):e0331568. doi: 10.1371/journal.pone.0331568 (PMC12463219; doi:10.1371/journal.pone.0331568)
Supplement: S1 Dataset File — (ZIP) [file pone.0331568.s004.zip]

Archive with 11 entries (10 files):
- Minimal data set/
- Minimal data set/Lequesne score.csv
- Minimal data set/LKSS.csv
- Minimal data set/Overall Response Rate.csv
- Minimal data set/Peak torque of muscles.csv
- Minimal data set/ROM.csv
- Minimal data set/VAS.csv
- Minimal data set/WOMAC Function.csv
- Minimal data set/WOMAC Pain.csv
- Minimal data set/WOMAC Stiffness.csv
- Minimal data set/WOMAC Total.csv
