# Supplementary material for: The efficacy and safety of electrical acupoint stimulation (EAS) for knee osteoarthritis (KOA): A GRADE-assessed systematic review, meta-analysis and trial sequential analysis
Source: PLoS One. 2025 Sep 25;20(9):e0331568. doi: 10.1371/journal.pone.0331568 (PMC12463219; doi:10.1371/journal.pone.0331568)
Supplement: S1 Dataset File — (ZIP) [file pone.0331568.s004.zip › Minimal data set/Lequesne score.csv]

	Study	Publication year	n1	mean1	sd1	n2	mean2	sd2	needleretentiontime	interventionduration	frequencyofintervention	followupperiod	interventionduration2	Typeofintervention	_ES	_seES	_LCI	_UCI	_WT	_NN	_rsample
0	Sangdee	2002	47	-5.8	5.0269275	48	-4.5	5.766281	20	4	3	8	2	1	-0.240153046	0.205961165	-0.643829512	0.16352342	14.27654671	95	1
1	Ji	2011	35	-2.8	2.2981732	35	-1.92	2.4986596	30	8	3	0	2	1	-0.366588711	0.24110371	-0.839143299	0.105965876	12.84884112	70	1
2	Su	2018	37	-8.08	3.3246353	35	-3.27	3.6900406	30	2	7	0	1	1	-1.371590932	0.262747101	-1.886565787	-0.856616077	12.01485731	72	1
3	Wang	2022	30	-3.66	2.9816606	30	-1.2	3.6253414	30	8	3	18	2	1	-0.741155522	0.267211734	-1.264880897	-0.217430148	11.84800224	60	1
4	Ruan	2014	38	-4.4	1.4106736	34	-2.5	1.6522712	30	3	7	0	1	1	-1.24237234	0.258365005	-1.748758445	-0.735986235	12.18041197	72	1
5	Guo	2021	351	-3.47	3.2405555	345	-2.13	3.443443	30	4	3	12	2	1	-0.400878099	0.07657241	-0.550957265	-0.250798933	19.25479333	696	1
6	Liu	2023	135	-6.76	1.6381698	135	-5.43	1.8845954			5		2	1	-0.753248184	0.125989543	-1.00018315	-0.506313218	17.57654733	270	1
