# Supplementary material for: The efficacy and safety of electrical acupoint stimulation (EAS) for knee osteoarthritis (KOA): A GRADE-assessed systematic review, meta-analysis and trial sequential analysis
Source: PLoS One. 2025 Sep 25;20(9):e0331568. doi: 10.1371/journal.pone.0331568 (PMC12463219; doi:10.1371/journal.pone.0331568)
Supplement: S1 Dataset File — (ZIP) [file pone.0331568.s004.zip › Minimal data set/LKSS.csv]

	Study	Publication year	n1	mean1	sd1	n2	mean2	sd2	needleretentiontime	interventionduration	frequencyofintervention	followupperiod	Typeofintervention	interventionduration2	_ES	_seES	_LCI	_UCI	_WT	_NN	_rsample
0	Zhou	2015	40	10.37	15.283386	40	2.22	14.154843	20	4	7	0	1	2	0.553295342	0.227952645	0.106516366	1.000074317	11.86066815	80	1
1	Yang	2022	40	12.5	13.3973875	40	9.9	13.352528	20	4	7	0	1	2	0.194392895	0.224147796	-0.244928713	0.633714503	11.88433438	80	1
2	Liu	2012	32	53.84	0.4782259	31	47.13	0.6207254	30	4	5	0	1	1	12.1356514	1.127241006	9.926299627	14.34500317	4.919695847	63	1
3	Zhang	2019	25	27.76	8.876164	25	20.6	4.1989403	30	4	3	4	2	2	1.031217596	0.301789968	0.439720129	1.622715064	11.34686308	50	1
4	Huang	2016	30	33.25	6.850606	30	31.05	5.411571	30	4	3	0	1	2	0.3563814	0.260310508	-0.153817821	0.866580621	11.64763208	60	1
5	Yan	2010	60	30.73	24.41021	60	15.75	25.076126	30	8	7	0	1	2	0.605364823	0.186778365	0.239285954	0.971443692	12.09986462	120	1
6	Liu	2023	90	29.41	5.918927	90	24.66	6.5191026	25	4	7	0	1	2	0.762898921	0.154457422	0.460167937	1.065629905	12.25955039	180	1
7	Hu	2023	30	22.19	5.804886	30	25.14	5.024928	30	6	5	0	1	2	-0.543384764	0.263081873	-1.05901576	-0.027753768	11.62845628	60	1
8	Liu	2023	135	21.69	8.77	135	11.31	8.4050045					1	2	1.208460431	0.132436392	0.948889872	1.468030991	12.35293517	270	1
