# Supplementary material for: The efficacy and safety of electrical acupoint stimulation (EAS) for knee osteoarthritis (KOA): A GRADE-assessed systematic review, meta-analysis and trial sequential analysis
Source: PLoS One. 2025 Sep 25;20(9):e0331568. doi: 10.1371/journal.pone.0331568 (PMC12463219; doi:10.1371/journal.pone.0331568)
Supplement: S1 Dataset File — (ZIP) [file pone.0331568.s004.zip › Minimal data set/Overall Response Rate.csv]

	Study	Publication year	tdeath	tnodetah	cdeath	cnodeath	numberofparticipants	typeofintervention	frequencyofintervention	interventionduration	controlgroupinterventions	followup	needleretentiontime	_ES	_seES	_LCI	_UCI	_WT	_NN	_CC	_rsample
0	Tu	2020	91	60	69	77	≥200	EA	≥3 times/week	≥4 weeks	Placebo	<6 months	1	0.243079787	0.10958984	0.028287648	0.457871926	3.466119059	297	0	1
1	Zhang	2018	29	1	24	6	<200	EA	≥3 times/week	≥4 weeks	Medicine	NA	1	0.189242	0.097379457	-0.001618229	0.380102228	3.877855559	60	0	1
2	Sangdee	2002	27	19	13	32	<200	EA	≥3 times/week	≥4 weeks	Placebo	<6 months	0	0.708908602	0.26457279	0.190355462	1.227461742	1.008667619	91	0	1
3	Li	2020	38	2	35	5	<200	EA	≥3 times/week	≥4 weeks	Medicine	NA	1	0.082238098	0.069908641	-0.05478032	0.219256516	4.946318196	80	0	1
4	Gan	2018	26	4	24	6	<200	EA	≥3 times/week	≥4 weeks	Medicine	NA	1	0.080042708	0.11602387	-0.147359899	0.307445315	3.266880074	60	0	1
5	Yin	2019	35	7	29	12	<200	EA	≥3 times/week	≥4 weeks	Medicine	NA	1	0.16395468	0.121878708	-0.074923198	0.402832558	3.09610967	83	0	1
6	Ji	2011	33	2	28	7	<200	EA	≥3 times/week	≥4 weeks	Medicine	NA	1	0.164303051	0.094204346	-0.020334075	0.348940177	3.9919984	70	0	1
7	Zhu	2013	21	7	14	13	<200	EA	≥3 times/week	≥4 weeks	Medicine	<6 months	0	0.369097464	0.215165741	-0.05261964	0.790814568	1.420248227	55	0	1
8	Jiang	2021	48	2	38	12	≥200	EA	≥3 times/week	<4 weeks	Medicine	NA	1	0.233614851	0.084552486	0.067895025	0.399334678	4.355632264	100	0	1
9	Telieke	2019	21	7	16	11	<200	EA	<3 times/week	<4 weeks	Placebo	NA	1	0.235566071	0.193307333	-0.143309339	0.614441481	1.678200343	55	0	1
10	Huang	2018	83	17	97	3	≥200	EA	≥3 times/week	≥4 weeks	Integrative healthcare	NA	0	-0.155870371	0.048553796	-0.251034062	-0.060706679	5.83067379	200	0	1
11	Zhu	2018	38	2	31	9	<200	EA	≥3 times/week	≥4 weeks	Integrative healthcare	<6 months	1	0.203598955	0.092595108	0.022115879	0.385082032	4.050922007	80	0	1
12	Gan	2019	53	2	45	10	<200	EA	≥3 times/week	≥4 weeks	Medicine	NA	1	0.163629424	0.068749621	0.028882643	0.298376205	4.994441407	110	0	1
13	Zhan	2019	19	6	11	14	<200	TEAS	≥3 times/week	≥4 weeks	Integrative healthcare	<6 months	1	0.546543706	0.252072747	0.0524902	1.040597212	1.095138606	50	0	1
14	Wang	2022	19	11	9	21	<200	EA	≥3 times/week	≥4 weeks	Placebo	NA	1	0.747214402	0.311570254	0.136547925	1.357880879	0.757794846	60	0	1
15	Fan	2011	72	3	54	19	≥200	EA	≥3 times/week	<4 weeks	Medicine	NA	0	0.2606534	0.073317419	0.116953899	0.404352901	4.80564744	148	0	1
16	Ruan	2014	42	3	32	11	<200	EA	≥3 times/week	≥4 weeks	Medicine	NA	1	0.226471341	0.097885074	0.034620123	0.41832256	3.859942641	88	0	1
17	Qi	2017	52	13	39	21	<200	EA	≥3 times/week	≥4 weeks	Medicine	NA	1	0.207639365	0.113227703	-0.014282856	0.429561586	3.351965904	125	0	1
18	Ruan	2014	33	5	23	11	<200	EA	≥3 times/week	<4 weeks	Medicine	NA	1	0.24978771	0.134364195	-0.013561273	0.513136694	2.764218906	72	0	1
19	Liu	2010	58	2	53	7	<200	EA	≥3 times/week	≥4 weeks	Medicine	NA	1	0.090151097	0.05268748	-0.013114465	0.193416659	5.663170906	120	0	1
20	Zou	2018	47	3	39	11	<200	EA	≥3 times/week	≥4 weeks	Medicine	NA	1	0.186585956	0.083172239	0.023571362	0.349600549	4.409526947	100	0	1
21	Zhang	2022	48	2	41	9	<200	EA	≥3 times/week	≥4 weeks	Integrative healthcare＆Medicine	NA	1	0.157628944	0.072274319	0.015973881	0.299284007	4.848539257	100	0	1
22	Sun	2018	94	4	68	28	<200	TEAS	≥3 times/week	≥4 weeks	Integrative healthcare＆Medicine	≥6 months	1	0.30316779	0.068727228	0.168464897	0.437870682	4.995372381	194	0	1
23	Zhou	2015	29	1	24	6	<200	EA	≥3 times/week	<4 weeks	Integrative healthcare	NA	1	0.189242	0.097379457	-0.001618229	0.380102228	3.877855559	60	0	1
24	Hu	2023	25	5	24	6	<200	EA	≥3 times/week	≥4 weeks	Integrative healthcare	NA	1	0.040821995	0.122474487	-0.199223589	0.280867578	3.07928608	60	0	1
25	Zhou	2024	75	6	63	18	<200	EA	≥3 times/week	≥4 weeks	Integrative healthcare	NA	1	0.174353387	0.067193684	0.042656186	0.306050588	5.059225718	162	0	1
26	Liu	2023	121	14	101	34	≥200	EA	≥3 times/week	<4 weeks	Integrative healthcare	NA	1	0.180670029	0.057884697	0.067218108	0.294121949	5.448248194	270	0	1
