# Supplementary material for: The efficacy and safety of electrical acupoint stimulation (EAS) for knee osteoarthritis (KOA): A GRADE-assessed systematic review, meta-analysis and trial sequential analysis
Source: PLoS One. 2025 Sep 25;20(9):e0331568. doi: 10.1371/journal.pone.0331568 (PMC12463219; doi:10.1371/journal.pone.0331568)
Supplement: S1 Dataset File — (ZIP) [file pone.0331568.s004.zip › Minimal data set/Peak torque of muscles.csv]

	Study	Publication year	n1	mean1	sd1	n2	mean2	sd2	_ES	_seES	_LCI	_UCI	_WT	_NN	_rsample	needleretentiontime	frequencyofintervention	Typeofintervention	intertime
0	Yang	2017	60	12.265	15.434719	60	28.095	19.27987	-0.906464784	0.191872409	-1.282527796	-0.530401772	20.40378431	120	1	20	3	1	2
1	Wu	2015	47	20.61	13.760043	47	9.66	15.759115	0.740195737	0.213379599	0.321979409	1.158412065	20.05013836	94	1	52.5	3	1	2
2	Yin	2019	42	11.85	23.929615	41	3.255	21.711061	0.375968518	0.221522714	-0.058208023	0.81014506	19.90992126	83	1	30	3	1	2
3	Yang	2022	40	18.085	4.073999	40	17.145	4.7716036	0.211876799	0.224249343	-0.227643836	0.651397435	19.86224869	80	1	20	7	1	2
4	Duan	2023	40	20.005	12.118821	40	12.195	12.61464	0.631406219	0.229250085	0.18208431	1.080728129	19.77390738	80	1	30	5	1	2
