# Supplementary material for: The efficacy and safety of electrical acupoint stimulation (EAS) for knee osteoarthritis (KOA): A GRADE-assessed systematic review, meta-analysis and trial sequential analysis
Source: PLoS One. 2025 Sep 25;20(9):e0331568. doi: 10.1371/journal.pone.0331568 (PMC12463219; doi:10.1371/journal.pone.0331568)
Supplement: S1 Dataset File — (ZIP) [file pone.0331568.s004.zip › Minimal data set/ROM.csv]

	Study	Publication year	n1	mean1	sd1	n2	mean2	sd2	needleretentiontime	interventionduration	frequencyofintervention	followupperiod	_ES	_seES	_LCI	_UCI	_WT	_NN	_rsample	typeofintervention	intertime2
0	Wang	2022	34	4.3095	4.497214	34	0.527	4.711078	30	4	3	0	0.821320709	0.252851519	0.325740838	1.316900581	14.23423442	68	1	1	2
1	Telieke	2019	28	6.42	8.094053	27	3.63	6.206746	30	2	7	0	0.385890559	0.272316265	-0.147839514	0.919620632	14.08524023	55	1	1	1
2	Ng	2003	40	5.92	24.271936	40	-1.44	21.580034	20	2	3	0	0.320481274	0.225074179	-0.120656011	0.76161856	14.43250162	80	1	1	1
3	Wang	2022	30	6.87	10.268381	30	-0.41	12.080493	30	8	3	18	0.649355869	0.265144664	0.129681877	1.169029862	14.14105295	60	1	1	2
4	Duan	2023	40	28.83	7.556434	40	17.17	5.952722	30	4	5	0	1.71419993	0.262366955	1.199970147	2.228429714	14.1623864	80	1	1	2
5	Hu	2023	30	10.49	9.430143	30	20.96	9.393024	30	6	5	0	-1.112456635	0.278092225	-1.657507379	-0.567405891	14.03953664	60	1	1	2
6	Liu	2023	135	36.23	13.924084	135	13.05	12.744368					1.736685218	0.142974898	1.456459568	2.016910869	14.90504774	270	1	1	2
