# Supplementary material for: The efficacy and safety of electrical acupoint stimulation (EAS) for knee osteoarthritis (KOA): A GRADE-assessed systematic review, meta-analysis and trial sequential analysis
Source: PLoS One. 2025 Sep 25;20(9):e0331568. doi: 10.1371/journal.pone.0331568 (PMC12463219; doi:10.1371/journal.pone.0331568)
Supplement: S1 Dataset File — (ZIP) [file pone.0331568.s004.zip › Minimal data set/VAS.csv]

	Study	Publication year	n1	mean1	sd1	n2	mean2	sd2	interventionduration	frequencyofintervention	followupperiod	interventionduration2	Typeofintervention	_ES	_seES	_LCI	_UCI	_WT	_NN	_rsample
0	Zhang	2018	30	-5.58	1.1169153	30	-4.49	1.065223	4	5	0	2	1	-0.99874003	0.274345852	-1.536448019	-0.461032042	3.350581481	60	1
1	Yang	2017	30	-3.7	0.97754794	30	-2.83	1.1476498	4	3	0	2	1	-0.816137362	0.269088716	-1.343541554	-0.288733169	3.355032159	60	1
2	Zhou	2015	40	-3.33	1.5670354	40	-1.73	1.6550226	4	7	0	2	1	-0.992783891	0.237314298	-1.457911367	-0.527656414	3.380321731	80	1
3	Zheng	2008	17	-0.8	1.8330302	18	-0.7	1.8083141	6	2	12	2	1	-0.054934818	0.338267364	-0.717926669	0.608057033	3.290745725	35	1
4	Li	2020	40	-5.65	0.59354866	40	-3.71	0.48041648	8	6	0	2	1	-3.592900753	0.364348169	-4.307010043	-2.878791463	3.26347316	80	1
5	Sangdee	2002	46	-48.24	3.59	45	-22.86	4.02	4	3	8	2	1	-6.663767051	0.541693724	-7.725467241	-5.602066862	3.042380167	91	1
6	Wu	2015	48	-3.59	1.8074291	47	-3.97	1.828852	4	3	0	2	1	0.209014419	0.205778535	-0.194304099	0.612332937	3.402594756	95	1
7	Liu	2018	50	-2.4	1.2288206	50	-1.7	1.2529964	3	3	0	2	1	-0.564076107	0.20401808	-0.963944196	-0.164208019	3.403752665	100	1
8	Gan	2018	30	-2.33	2.5666592	30	-2	2.9695385	4	3	0	2	1	-0.118900951	0.258434791	-0.625423833	0.387621932	3.363822264	60	1
9	Yin	2019	42	-4.33	0.64210594	41	-2.53	0.6509224	4	3	0	2	1	-2.784331272	0.309926943	-3.391776918	-2.176885626	3.318547127	83	1
10	Ji	2011	35	-1.78	1.24	35	-1.82	1.18	8	3	0	2	1	0.033047763	0.239062518	-0.435506163	0.501601689	3.379003455	70	1
11	Ju	2017	30	-1.51	1.0301456	30	-1.36	1.2707084	2	3	0	1	1	-0.129679476	0.258479475	-0.636289937	0.376930984	3.363786044	60	1
12	He	2006	12	-46.66	7.2331944	12	1.25	8.159492	1	7	0	1	1	-6.213793406	1.021858399	-8.216599064	-4.210987747	2.310890385	24	1
13	Zhang	2011	32	-3.05	0.9094504	32	-3.36	0.80074966	2	7	0	1	1	0.361800533	0.252102444	-0.132311177	0.855912243	3.368899485	64	1
14	Jiang	2021	50	-4.75	2.5153728	50	-2.77	2.5117922	1	7	0	1	1	-0.787720133	0.207763884	-1.194929864	-0.380510403	3.401277948	100	1
15	Su	2018	30	-2.76	0.81166494	30	-1.61	0.8870738	2	7	0	1	1	-1.3526136	0.287121518	-1.915361435	-0.789865765	3.339458602	60	1
16	Telieke	2019	28	-3.75	1.2658199	27	-2.6	1.2454317	2	7	0	1	1	-0.915707615	0.284010375	-1.472357721	-0.35905751	3.342206994	55	1
17	Liu	2012	32	-4.25	0.1852026	31	-2.55	0.19672316	4	5	0	1	1	-8.902606013	0.844482467	-10.55776123	-7.247450792	2.584939392	63	1
18	Zhang	2018	39	-4.31	0.7692204	39	-1.11	0.90835017	2	6	0	1	1	-3.80198747	0.382598289	-4.551866337	-3.052108603	3.243476437	78	1
19	Deng	2017	40	-2.33	0.29816103	40	-2.36	0.19672316	2	7	0	1	1	0.118771023	0.223808907	-0.319886373	0.557428419	3.390212315	80	1
20	Zhu	2018	40	-4.54	1.1032226	40	-3.53	1.3318033	4	3	8	2	1	-0.825928906	0.233179783	-1.282952883	-0.36890493	3.383404944	80	1
21	Gan	2019	55	-4	1.1532563	55	-1.7	1.9313208	4	3	0	2	1	-1.445997571	0.214578122	-1.866562963	-1.02543218	3.396670188	110	1
22	Zhou	2020	33	-3.43	1.2922461	33	-2.84	1.166319	3	3	0	1	2	-0.479326536	0.249801948	-0.968929357	0.010276285	3.37071653	66	1
23	Zhan	2019	25	-3.8	0.8921323	25	-2.68	0.7562407	4	3	4	2	2	-1.354321177	0.314811217	-1.971339825	-0.737302529	3.313896646	50	1
24	Teng	2022	31	-4.32	0.77582216	31	-3.33	0.8006872	4	3	0	2	2	-1.255783392	0.278671363	-1.801969226	-0.709597557	3.346864013	62	1
25	Zheng	2019	136	-2.97	0.1	71	1.19	0.14	2	5	0	1	1	-36.10157968	1.788931695	-39.60782137	-32.59533799	1.366994287	207	1
26	Ronald	2015	31	-29	23.173204	31	-8	27.262594	5	2	4	2	1	-0.830017985	0.265060769	-1.349527546	-0.310508425	3.358391758	62	1
27	Li	2023	43	-1.1	0.8	45	-1.3	1.2	4	5	4	2	1	0.195244815	0.213774805	-0.223746104	0.614235733	3.397220461	88	1
28	Duan	2023	40	-3.53	1.4504137	40	-1.1	1.6976749	4	5	0	2	1	-1.539053939	0.255311361	-2.039455012	-1.038652866	3.366340429	80	1
29	Hu	2023	30	-2.58	0.5828379	30	-2.37	0.6331667	6	5	0	2	1	-0.345098053	0.260179414	-0.855040335	0.164844228	3.362404049	60	1
30	Liu	2023	135	-4.2	1.3310146	135	-2.38	1.3504443	2	5	0	1	1	-1.357434108	0.135102007	-1.622229176	-1.092639039	3.441694401	270	1
