# Supplementary material for: The efficacy and safety of electrical acupoint stimulation (EAS) for knee osteoarthritis (KOA): A GRADE-assessed systematic review, meta-analysis and trial sequential analysis
Source: PLoS One. 2025 Sep 25;20(9):e0331568. doi: 10.1371/journal.pone.0331568 (PMC12463219; doi:10.1371/journal.pone.0331568)
Supplement: S1 Dataset File — (ZIP) [file pone.0331568.s004.zip › Minimal data set/WOMAC Function.csv]

	Study	Publication year	n1	mean1	sd1	n2	mean2	sd2	needleretentiontime	interventionduration	frequencyofintervention	followupperiod	interventionduration2	Typeofintervention	_ES	_seES	_LCI	_UCI	_WT	_NN	_rsample
0	Tu	2020	151	-11.83	8.194565	146	-8.99	8.220456	30	8	3	18	2	1	-0.346033375	0.116939212	-0.575230018	-0.116836731	5.850631241	297	1
1	Yang	2017	30	-10.69	9.4394865	30	-15.5	10.618112	20	4	3	0	2	1	0.478792867	0.261997893	-0.034713567	0.992299302	5.527836871	60	1
2	Xu	2021	16	-10.7	2.251666	17	-9.8	1.9519222	30	4	3	0	2	1	-0.428101779	0.352532999	-1.11905376	0.262850203	5.235469608	33	1
3	Wang	2021	30	-11	7.9768667	30	-8.2	9.03175	30	8	3	18	2	1	-0.328613503	0.259995361	-0.838195046	0.18096804	5.533642749	60	1
4	Sangdee	2002	46	-19.17	2.05	45	-12.33	1.88	20	4	3	8	2	1	-3.475978152	0.334425089	-4.131439281	-2.820517023	5.298121368	91	1
5	Xu	2019	100	-14.7	5.1446576	100	-7.5	5.424094	20	8	5	0	2	1	-1.36203113	0.157113553	-1.669968036	-1.054094223	5.782992508	200	1
6	Gang	2016	43	-24.09	4.628466	45	-24.85	4.2600822	20	6	3	0	2	1	0.17102456	0.213654138	-0.247729856	0.589778977	5.658435455	88	1
7	Yin	2017	60	-12.22	10.684189	60	-18.63	3.030264	20	8	3	0	2	1	0.816264401	0.190148852	0.4435795	1.188949302	5.714159283	120	1
8	Ju	2017	30	-17.74	11.77074	30	-6.33	30.665232	30	2	3	0	1	1	-0.491256921	0.262196733	-1.005153075	0.022639232	5.527258619	60	1
9	Zhu	2013	28	-32.14	11.994461	27	-23.33	11.690163	20	8	3	8	2	1	-0.743700907	0.279229588	-1.290980842	-0.196420971	5.476570933	55	1
10	Wang	2017	18	-7.34	10.35539	18	-9.16	9.308577	30	3	4	0	1	1	0.18484839	0.334086209	-0.469948548	0.839645328	5.29927628	36	1
11	Telieke	2019	28	-10.86	6.192875	27	-5.52	4.82308	30	2	7	0	1	1	-0.959878203	0.285382999	-1.519218604	-0.400537802	5.457715207	55	1
12	Gan	2019	55	-19.74	11.671559	55	-5.33	31.303488	30	4	3	0	2	1	-0.609987414	0.195156989	-0.992488084	-0.227486744	5.702741677	110	1
13	Yang	2014	30	-31.2	8.526881	30	-20.1	17.303476	20	6	3	0	2	2	-0.813762466	0.269026705	-1.341045118	-0.286479813	5.507204927	60	1
14	Qiu	2006	30	-33.27	8.3	30	-28	6.01	30	4	2	0	2	1	-0.727294164	0.266883194	-1.250375611	-0.204212716	5.513538318	60	1
15	Zou	2018	50	-0.9	0.26457512	50	-0.5	0.2	30	8	7	0	2	1	-1.70560565	0.234184327	-2.164598497	-1.246612803	5.605483629	100	1
16	Ronald	2015	31	-250	315.31726	31	-110	394.85675	30	4	2	4	2	1	-0.391819732	0.256506306	-0.894562854	0.110923389	5.543680723	62	1
17	Liu	2023	90	-22.11	5.4405975	90	-29.6	5.368491	25	4	7	0	2	1	1.385839884	0.166183729	1.060125761	1.711554007	5.765240604	180	1
