# Supplementary material for: The efficacy and safety of electrical acupoint stimulation (EAS) for knee osteoarthritis (KOA): A GRADE-assessed systematic review, meta-analysis and trial sequential analysis
Source: PLoS One. 2025 Sep 25;20(9):e0331568. doi: 10.1371/journal.pone.0331568 (PMC12463219; doi:10.1371/journal.pone.0331568)
Supplement: S1 Dataset File — (ZIP) [file pone.0331568.s004.zip › Minimal data set/WOMAC Pain.csv]

	Study	Publication year	n1	mean1	sd1	n2	mean2	sd2	needleretentiontime	interventionduration	frequencyofintervention	followupperiod	interventionduration2	Typeofintervention	_ES	_seES	_LCI	_UCI	_WT	_NN	_rsample
0	Tu	2020	151	-4.18	2.5833893	146	-2.83	2.6627617	30	8	3	18	2	1	-0.514736091	0.117986885	-0.745986135	-0.283486046	5.729443978	297	1
1	Yang	2017	30	-4.93	1.8975511	30	-5.13	2.546429	20	4	3	0	2	1	0.08906512	0.258331282	-0.417254888	0.595385128	5.276361276	60	1
2	Xu	2021	16	-5	1.0583005	17	-4.1	0.9539392	30	4	3	0	2	1	-0.894819382	0.366385143	-1.612921067	-0.176717696	4.792014835	33	1
3	Hou	2020	18	-2.67	3.2072418	18	-2.78	3.7991579	30	3	4	0	1	1	0.031288377	0.333354927	-0.622075275	0.684652029	4.947516034	36	1
4	Wang	2021	30	-4.24	2.3518503	30	-2.83	2.8093417	30	8	3	18	2	1	-0.544251403	0.263097316	-1.059912666	-0.028590139	5.256800404	60	1
5	Sangdee	2002	46	-5.65	0.59	45	-3.31	0.68	20	4	3	8	2	1	-3.678736922	0.346395777	-4.357660169	-2.999813674	4.886697156	91	1
6	Xu	2019	100	-20.05	4.5917754	100	-11.93	4.768522	20	8	5	0	2	1	-1.734678194	0.166128741	-2.060284543	-1.409071844	5.604800149	200	1
7	Gang	2016	43	-23.55	3.9914784	45	-23.9	4.48746	20	6	3	0	2	1	0.082305201	0.213348121	-0.335849432	0.500459835	5.449489322	88	1
8	Yin	2017	60	-4.95	1.5834141	60	-3.41	1.7520559	20	8	3	0	2	1	-0.922229932	0.192190481	-1.298916353	-0.545543511	5.5227705	120	1
9	Ju	2017	30	-5.22	3.70907	30	-5.2	8.889269	30	2	3	0	1	1	-0.002936473	0.258199034	-0.50899728	0.503124334	5.276901009	60	1
10	Zhu	2013	28	-9.35	1.4388537	27	-6.7	1.2927877	20	8	3	8	2	1	-1.935511745	0.328774826	-2.579898563	-1.291124927	4.968671663	55	1
11	Wang	2017	18	-2.67	3.2072418	18	-2.77	3.807217	30	3	4	0	1	1	0.028408777	0.333351136	-0.624947443	0.681764997	4.947533594	36	1
12	Telieke	2019	28	-7.42	1.9840363	28	-5.93	2.1770852	30	2	7	0	1	1	-0.715383741	0.275984091	-1.25630262	-0.174464862	5.202881107	56	1
13	Gan	2019	55	-7.22	3.6126444	55	-4.2	9.828993	30	4	3	0	2	1	-0.407846954	0.192701129	-0.785534226	-0.030159682	5.52106983	110	1
14	Yang	2014	30	-6.8	3.1074748	30	-4.55	4.00015	20	6	3	0	2	2	-0.628187788	0.26470467	-1.146999408	-0.109376169	5.250155992	60	1
15	Qiu	2006	30	-8.1	2.7	30	-9.57	3.2	30	4	2	0	2	1	0.496525051	0.262282265	-0.017538743	1.010588845	5.260160552	60	1
16	Zou	2018	30	-6.8	3.1074748	30	-4.55	4.00015	30	8	7	0	2	1	-0.628187788	0.26470467	-1.146999408	-0.109376169	5.250155992	60	1
17	Ronald	2015	31	-95	96	31	-35	121	30	4	2	4	2	1	-0.549361643	0.258903677	-1.056803526	-0.04191976	5.274023295	62	1
18	Liu	2023	90	-9.71	1.1729876	90	-7.68	1.24952	25	4	7	0	2	1	-1.67511383	0.1735058	-2.015178948	-1.335048712	5.582553311	180	1
