# Supplementary material for: The efficacy and safety of electrical acupoint stimulation (EAS) for knee osteoarthritis (KOA): A GRADE-assessed systematic review, meta-analysis and trial sequential analysis
Source: PLoS One. 2025 Sep 25;20(9):e0331568. doi: 10.1371/journal.pone.0331568 (PMC12463219; doi:10.1371/journal.pone.0331568)
Supplement: S1 Dataset File — (ZIP) [file pone.0331568.s004.zip › Minimal data set/WOMAC Stiffness.csv]

	Study	Publication year	n1	mean1	sd1	n2	mean2	sd2	Interventionduration	Typeofintervention	_ES	_seES	_LCI	_UCI	_WT	_NN	_rsample
0	Tu	2020	151	-1.08	1.3236692	146	-0.87	1.4773287	2	1	-0.149860455	0.116232079	-0.377671144	0.077950235	5.818548604	297	1
1	Yang	2017	30	-0.96	0.9600521	30	-1.7	0.81688434	2	1	0.830203976	0.26945942	0.302073217	1.358334734	5.556256755	60	1
2	Xu	2021	16	-0.2	0.55677646	17	-0.2	0.55677646	2	1	0	0.348315273	-0.68268539	0.68268539	5.357191699	33	1
3	Wang	2021	30	-0.97	1.1588356	30	-0.6	1.3788401	2	1	-0.2905157	0.25960402	-0.79933023	0.21829883	5.578443256	60	1
4	Sangdee	2002	46	-2.24	0.31	45	-1.47	0.31	2	1	-2.483870887	0.280396342	-3.033437619	-1.934304155	5.530886058	91	1
5	Xu	2019	100	-20.52	5.716196	100	-9.36	6.027844	2	1	-1.899869798	0.170630924	-2.234300264	-1.565439332	5.746913641	200	1
6	Gang	2016	43	-9.76	2.1101422	45	-7.1	1.8657974	2	1	-1.337434631	0.236384512	-1.80073976	-0.874129502	5.628080709	88	1
7	Yin	2017	60	-2.06	0.82292163	60	-1.73	0.9060353	2	1	-0.381292653	0.184253542	-0.742422959	-0.020162347	5.72507754	120	1
8	Ju	2017	30	-1.89	1.294102	30	-0.13	2.636987	1	1	-0.847349396	0.269919118	-1.376381147	-0.318317646	5.555206099	60	1
9	Zhu	2013	28	-2.1	1.1957842	27	0.26	1.3670406	2	1	-1.839930379	0.323556067	-2.474088617	-1.205772141	5.423543797	55	1
10	Wang	2017	18	-1	1.3968894	18	-1.33	1.6165086	1	1	0.218442499	0.33438426	-0.436938608	0.873823606	5.394926888	36	1
11	Telieke	2019	28	-1.18	1.5171355	27	-1.03	1.4052402	1	1	-0.102507102	0.269908229	-0.63151751	0.426503305	5.555231004	55	1
12	Gan	2019	55	-3.89	1.1952823	55	0.87	3.3186896	2	1	-1.908402046	0.230704876	-2.360575295	-1.456228798	5.639640332	110	1
13	Yang	2014	30	-2.85	2.3602543	30	-1.1	2.1506045	2	2	-0.775068763	0.268039899	-1.300417311	-0.249720215	5.55949231	60	1
14	Qiu	2006	30	-9.13	1.68	30	-3.9	0.92	2	1	-3.861487899	0.441826364	-4.727451659	-2.995524139	5.081087253	60	1
15	Zou	2018	50	-6.5	1.9287301	50	-2.7	2.8513155	2	1	-1.561131238	0.228985459	-2.009934491	-1.112327985	5.643093572	100	1
16	Ronald	2015	31	-32	49.71218	31	-17	49.99625	2	1	-0.300876043	0.25548095	-0.801609503	0.199857417	5.587530749	62	1
17	Liu	2023	90	-2.62	0.2688866	90	-1.57	0.31749016	2	1	-3.569075126	0.240840105	-4.041113057	-3.097037194	5.618849734	180	1
