# Supplementary material for: The efficacy and safety of electrical acupoint stimulation (EAS) for knee osteoarthritis (KOA): A GRADE-assessed systematic review, meta-analysis and trial sequential analysis
Source: PLoS One. 2025 Sep 25;20(9):e0331568. doi: 10.1371/journal.pone.0331568 (PMC12463219; doi:10.1371/journal.pone.0331568)
Supplement: S1 Dataset File — (ZIP) [file pone.0331568.s004.zip › Minimal data set/WOMAC Total.csv]

	Study	Publication year	n1	mean1	sd1	n2	mean2	sd2	interventionduration	frequencyofintervention	followupperiod	logor	interventionduration2	typeofintervention	_ES	_seES	_LCI	_UCI	_WT	_NN	_rsample
0	Yang	2017	30	-19.61	7.677057	30	-19.49	6.982127	4	3	0		2	1	-0.016353738	0.258203354	-0.522423013	0.489715537	3.185310238	60	1
1	Xu	2021	16	-16	3.026549	17	-13.6	2.882707	4	3	0		2	1	-0.812682304	0.363284998	-1.524707815	-0.100656792	3.075829599	33	1
2	Wang	2022	34	-28.45	11.310796	34	-8.8938	10.294303	4	3	0		2	1	-1.808331676	0.289131004	-2.375018031	-1.241645322	3.156191126	68	1
3	Li	2020	40	-49.35	2.5714393	40	-31.66	2.2024531	8	6	0		2	1	-7.389103705	0.632449722	-8.628682382	-6.149525027	2.695602259	80	1
4	Wang	2021	30	-19.85	9.199527	30	-13.73	11.99795	8	3	18		2	1	-0.572460311	0.263612898	-1.089132096	-0.055788525	3.180417212	60	1
5	Sangdee	2002	46	-27.07	18.854877	45	-17.11	18.313396	4	3	8		2	1	-0.535796357	0.213481027	-0.954211481	-0.117381233	3.22235825	91	1
6	Liu	2018	50	-15.8	5.9858165	50	-12.3	6.3379807	3	3	0		2	1	-0.567774978	0.204070421	-0.967745654	-0.167804302	3.229354747	100	1
7	Xu	2019	100	-17.4925	5.7624187	100	-9.0725	6.183672	8	5	0		2	1	-1.408790568	0.158151338	-1.718761494	-1.098819642	3.259309975	200	1
8	Gan	2018	30	-24.03	24.574171	30	-19.54	26.692493	4	3	0		2	1	-0.175013209	0.258709712	-0.682074928	0.332048509	3.184855899	60	1
9	Gang	2016	43	-57.4	6.4306064	45	-55.85	6.4642944	6	3	0		2	1	-0.240390155	0.214042074	-0.659904912	0.179124602	3.221932149	88	1
10	Yin	2017	60	-19.88	6.085154	60	-12.32	7.098049	8	3	0		2	1	-1.14354358	0.197165922	-1.529981686	-0.757105474	3.234305745	120	1
11	Yin	2019	42	-4.33	0.64210594	41	-2.53	0.6509224	4	3	0		2	1	-2.784331272	0.309926943	-3.391776918	-2.176885626	3.135098757	83	1
12	Ju	2017	30	-24.85	15.18327	30	-11.66	40.664513	2	3	0		1	1	-0.429738125	0.261263643	-0.941805456	0.082329207	3.182552765	60	1
13	Zhu	2013	28	-43.6	12.253869	27	-29.78	12.20402	8	3	8		2	1	-1.130059743	0.291202375	-1.700805909	-0.559313576	3.154143533	55	1
14	Jiang	2021	50	-41.96	6.6519394	50	-23.93	5.2173653	1	7	0		1	1	-3.016138226	0.293962112	-3.592293379	-2.439983073	3.151396943	100	1
15	Wang	2017	18	-11.56	14.19887	18	-10.22	14.054736	3	4	0		1	1	-0.094853926	0.333531743	-0.748564131	0.558856279	3.109761316	36	1
16	Telieke	2019	28	-19.47	7.2144923	27	-12.48	4.5566764	2	7	0		1	1	-1.15381652	0.292079932	-1.726282667	-0.581350373	3.153272448	55	1
17	Zhang	2018	39	-15.72	1.9224204	39	-7.07	1.9906783	2	6	0		1	1	-4.420376326	0.424067077	-5.251532524	-3.589220128	3.000263048	78	1
18	Gan	2019	55	-30.85	14.893613	55	-8.66	42.56234	4	3	0		2	1	-0.695927247	0.196483674	-1.081028172	-0.310826323	3.23478652	110	1
19	Zhou	2020	33	-22.43	17.919706	33	-16.71	17.81214	3	3	0		1	2	-0.320161199	0.24780409	-0.80584829	0.165525892	3.19447189	66	1
20	Yang	2014	30	-40.85	8.514793	30	-25.75	17.741007	6	3	0		2	2	-1.085172987	0.277161315	-1.628399182	-0.541946793	3.167787075	60	1
21	Teng	2022	31	-45.08	3.7499733	31	-24.5	3.8321404	4	3	0		2	2	-5.428247103	0.556834821	-6.519623297	-4.336870909	2.812247207	62	1
22	Qiu	2006	30	-50.5	11.52	30	-41.46	7.88	4	2	0		2	1	-0.915975024	0.27184465	-1.448780746	-0.383169301	3.172806794	60	1
23	Jin	2020	45	-27.69	4.178086	45	-27.95	4.4465604	8	5	8	-2.8090339	2	1	0.060263191	0.210867444	-0.353029404	0.473555786	3.224329927	90	1
24	Lv	2019	136	-20.92	0.56	71	-8.87	0.81	2	5	0		1	1	-18.36431106	0.918691108	-20.16491255	-16.56370958	2.237409335	207	1
25	Zhang	2022	50	-35.16	4.6700215	50	-21.68	6.61363	4	7	0		2	1	-2.354621883	0.261317738	-2.866795238	-1.842448527	3.182503774	100	1
26	Li	2023	43	-34.8	5.524491	45	-22.54	7.508482	4	5	4		2	1	-1.853551998	0.255837399	-2.354984086	-1.352119911	3.187423041	88	1
27	Liu	2023	90	-14.1375	9.234422	90	-17.1125	13.274634	4	7	0	-1.3463814	2	1	0.260180029	0.149707625	-0.033241524	0.553601582	3.264041815	180	1
28	Duan	2023	40	-36.4	6.120956	40	-21.68	6.61363	4	5	0		2	1	-2.310086525	0.290186719	-2.878842043	-1.741331008	3.155149024	80	1
29	Hu	2023	30	-22	6.690613	30	-22.54	7.508482	6	5	0	-2.5778716	2	1	0.075935452	0.258295132	-0.430313704	0.582184608	3.185227945	60	1
30	Li	2023	28	-24.4	8.954892	28	-27.4	14.849609	4	3	0	-1.4078723	2	1	0.244663296	0.268296164	-0.281187524	0.770514116	3.176111652	56	1
31	Liu	2023	135	-22.25	6.786192	135	-14.19	7.7362847	2	5	0		2	1	-1.107635715	0.130781218	-1.363962192	-0.851309239	3.273747992	270	1
