# Supplementary material for: The efficacy and safety of electrical acupoint stimulation (EAS) for knee osteoarthritis (KOA): A GRADE-assessed systematic review, meta-analysis and trial sequential analysis
Source: PLoS One. 2025 Sep 25;20(9):e0331568. doi: 10.1371/journal.pone.0331568 (PMC12463219; doi:10.1371/journal.pone.0331568)
Supplement: S1 File — (XLSX) [file pone.0331568.s005.xlsx]

## Sheet: Numbered table of all studies
ID	Author	Year	Title	Journal	Process
1	And, A. M. E.-B. C.	2023	Retracted: Clinical Observation of Alternative Wave Electroacupuncture Combined with Lee’s Naprapathy in Treating Knee Osteoarthritis (Blood Stasis due to Qi Stagnation)	Evidence - Based Complementary and Alternative Medicine	Step1-Retracted
2	And, A. M. E. C.	2023	Retracted: Clinical Observation of Alternative Wave Electroacupuncture Combined with Lee's Naprapathy in Treating Knee Osteoarthritis (Blood Stasis due to Qi Stagnation)	Evid Based Complement Alternat Med	Step1-Retracted
3		2005	5th Spring Conference on Clinical Pharmacy Integrating Research, Education & Clinical Practice	Pharmacy World & Science	Step1-Duplicates
4		2005	Poster presentations, P264-P529	European Journal of Nuclear Medicine and Molecular Imaging, suppl. Supplement	Step1-Duplicates
5		2006	Abstract	Breast Cancer Research and Treatment, suppl. 1	Step1-Duplicates
6		2014	Abstracts and Highlight Papers of the 33rd Annual European Society of Regional Anaesthesia & Pain Therapy (ESRA) Congress 2014: Invited Speaker Highlight Papers	Regional Anesthesia and Pain Medicine	Step1-Duplicates
7		2014	Abstracts and Highlight Papers of the 33rd Annual European Society of Regional Anaesthesia & Pain Therapy (ESRA) Congress 2014: Late Breakers	Regional Anesthesia and Pain Medicine	Step1-Duplicates
8		2015	Abstracts and Highlight Papers of the 34th Annual European Society of Regional Anaesthesia & Pain Therapy (ESRA) Congress 2015: Best Free Communication Papers	Regional Anesthesia and Pain Medicine	Step1-Duplicates
9		2015	Abstracts and Highlight Papers of the 34th Annual European Society of Regional Anaesthesia & Pain Therapy (ESRA) Congress 2015: E-poster Discussion Papers	Regional Anesthesia and Pain Medicine	Step1-Duplicates
10		2015	Abstracts and Highlight Papers of the 34th Annual European Society of Regional Anaesthesia & Pain Therapy (ESRA) Congress 2015: E-poster Viewing Papers	Regional Anesthesia and Pain Medicine	Step1-Duplicates
11		2015	Abstracts and Highlight Papers of the 34th Annual European Society of Regional Anaesthesia & Pain Therapy (ESRA) Congress 2015: Invited Speaker Highlight Papers	Regional Anesthesia and Pain Medicine	Step1-Duplicates
12		2015	Abstracts and Highlight Papers of the 34th Annual European Society of Regional Anaesthesia & Pain Therapy (ESRA) Congress 2015: Late Breaking Abstracts	Regional Anesthesia and Pain Medicine	Step1-Duplicates
13		2017	IFSO 2017 22^sup nd^ World Congress	Obesity Surgery, suppl. Supplement	Step1-Duplicates
14		2018	Abstracts and Highlight Papers of the 37th Annual European Society of Regional Anesthesia & Pain Therapy (ESRA) Congress 2018: E-Poster Discussion Abstracts	Regional Anesthesia and Pain Medicine	Step1-Duplicates
15		2018	Abstracts and Highlight Papers of the 37th Annual European Society of Regional Anesthesia & Pain Therapy (ESRA) Congress 2018: E-Poster Viewing Abstracts	Regional Anesthesia and Pain Medicine	Step1-Duplicates
16		2021	Erratum regarding missing Declaration of Competing Interest statements in previously published articles (World Journal of Acupuncture – Moxibustion (2019) 29(2) (127–132), (S1003525719300571), (10.1016/j.wjam.2019.05.008))		Step1-Duplicates
17		2021	Erratum regarding missing declaration of competing interest statements in previously published articles (World Journal of Acupuncture – Moxibustion (2019) 29(4) (316–318), (S1003525719301126), (10.1016/j.wjam.2019.11.005))		Step1-Duplicates
18		2021	Erratum regarding missing Declaration of Competing Interest statements in previously published articles (World Journal of Acupuncture – Moxibustion (2020) 30(3) (217–222), (S1003525720300490), (10.1016/j.wjam.2020.05.011))		Step1-Duplicates
19		2024	World Congress on Osteoporosis, Osteoarthritis and Musculoskeletal Diseases (WCO-IOF-ESCEO 2024)	Aging Clinical and Experimental Research, suppl. 1	Step1-Duplicates
20	Ahsin, S., S. Saleem, A. M. Bhatti, R. K. Iles and M. Aslam	2009	Clinical and endocrinological changes after electro-acupuncture treatment in patients with osteoarthritis of the knee		Step1-Duplicates
21	Airaksinen, O., J. I. Brox, C. Cedraschi, J. Hildebrandt, J. Klaber-Moffett, F. Kovacs, A. F. Mannion, S. Reis, J. B. Staal, H. Ursin and G. Zanoli	2006	Chapter 4European guidelinesfor the management of chronicnonspecific low back pain	European Spine Journal, suppl. 2	Step1-Duplicates
22	Anonymous	2008	Posters	European Journal of Nuclear Medicine and Molecular Imaging, suppl. Supplement	Step1-Duplicates
23	Anonymous	2009	Summaries and commentaries by editor Adrian White on a selection of recent acupuncture research articles	Acupuncture in Medicine	Step1-Duplicates
24	Anonymous	2009	Summaries and commentaries by editor Adrian White on a selection of recent acupuncture research studies	Acupuncture in Medicine	Step1-Duplicates
25	Anonymous	2011	Abstract	Annals of Behavioral Medicine, suppl. Supplement	Step1-Duplicates
26	Anonymous	2024	Table of Contents	Alternative Therapies in Health and Medicine	Step1-Duplicates
27	Bai, F. H., Y. Y. Ma, H. Y. Guo, Y. H. Li, F. F. Xu, M. Zhang, H. L. Dong, J. Deng and L. Z. Xiong	2019	Spinal Cord Glycine Transporter 2 Mediates Bilateral ST35 Acupoints Sensitization in Rats with Knee Osteoarthritis	EVIDENCE-BASED COMPLEMENTARY AND ALTERNATIVE MEDICINE	Step1-Duplicates
28	Bao, F., Y. Zhang, Z. H. Wu, Y. Wang, M. Sheng, N. Hu, F. Feng, D. H. Wang, Y. X. Zhang, T. Li and A. Et	2013	Efficacy observation on knee osteoarthritis treated with electroacupuncture and its influence on articular cartilage with T2 mapping		Step1-Duplicates
29	Bjordal, J. M., M. I. Johnson, R. Ab Lopes-Martins, B. Bogen, R. Chow and A. E. Ljunggren	2007	Short-term efficacy of physical interventions in osteoarthritic knee pain. A systematic review and meta-analysis of randomised placebo-controlled trials	BMC MUSCULOSKELETAL DISORDERS	Step1-Duplicates
30	Bowden, J. L., D. J. Hunter, L. A. Deveza, V. Duong, K. S. Dziedzic, K. D. Allen, C. Ping-Keung and J. P. Eyles	2020	Core and adjunctive interventions for osteoarthritis: efficacy and models for implementation	Nature Reviews. Rheumatology	Step1-Duplicates
31	Brown, A.	2017	BMAS acupuncture courses	Acupuncture in Medicine	Step1-Duplicates
32	Brown, A.	2017	BMAS acupuncture courses	Acupuncture in Medicine	Step1-Duplicates
33	Brown, A.	2017	BMAS Acupuncture Courses	Acupuncture in Medicine	Step1-Duplicates
34	Brown, A.	2017	BMAS Acupuncture Courses	Acupuncture in Medicine	Step1-Duplicates
35	Brown, A.	2018	BMAS acupuncture courses	Acupuncture in Medicine	Step1-Duplicates
36	Brown, A.	2018	BMAS acupuncture courses	Acupuncture in Medicine	Step1-Duplicates
37	Brown, A.	2018	BMAS acupuncture courses	Acupuncture in Medicine	Step1-Duplicates
38	Brown, A.	2018	BMAS acupuncture courses	Acupuncture in Medicine	Step1-Duplicates
39	Cai, F. H., F. L. Li, Y. C. Zhang, P. Q. Li and B. Xiao	2022	Research on electroacupuncture parameters for knee osteoarthritis based on data mining	EUROPEAN JOURNAL OF MEDICAL RESEARCH	Step1-Duplicates
40	Cai, F. H., F. L. Li, Y. C. Zhang, P. Q. Li and B. Xiao	2022	Research on electroacupuncture parameters for knee osteoarthritis based on data mining	European Journal of Medical Research	Step1-Duplicates
41	Cai, G. W., J. Li, X. J. Xu, Y. Z. Xue, G. Li, M. Wu and P. F. Li	2013	Effect of acupoint heat-sensitive moxibustion intervention on serum osteopontin and matrix metalloproteinase-3 in patients with acute knee pain		Step1-Duplicates
42	Chang, Y., N. Wu, Z. Zhang, Z. Zhang, B. Ren, F. Liu, X. Song, M. Wu, X. Feng and S. Yin	2022	Efficacy of manual acupuncture, electro-acupuncture, and warm acupuncture for knee osteoarthritis: study protocol for a randomized controlled trial		Step1-Duplicates
43	Chen, G., R. X. Gu and D. D. Xu	2012	The application of electroacupuncture to postoperative rehabilitation of total knee replacement		Step1-Duplicates
44	Chen, H. H., X. Shao, L. Li, C. S. Zheng, X. Xu, X. Hong, X. H. Li and M. X. Wu	2017	Electroacupuncture serum inhibits TNF-α-mediated chondrocyte inflammation via the Ras-Raf-MEK1/2-ERK1/2 signaling pathway	MOLECULAR MEDICINE REPORTS	Step1-Duplicates
45	Chen, W., X. N. Zhang, Y. S. Su, X. Y. Wang, H. C. Li, Y. H. Liu, H. Y. Wan, Z. Y. Qu, X. H. Jing and W. He	2023	Electroacupuncture activated local sympathetic noradrenergic signaling to relieve synovitis and referred pain behaviors in knee osteoarthritis rats	FRONTIERS IN MOLECULAR NEUROSCIENCE	Step1-Duplicates
46	Chen, Y., Y. J. Jia, J. H. LÜ, J. X. Liu, Z. D. Zhang, R. Q. Wang and C. S. Jia	2020	Comparision of therapertic effect of different acupuncture methods for knee osteoarthritis		Step1-Duplicates
47	Chen, Y., Y. J. Jia, J. H. LÜ, J. X. Liu, Z. D. Zhang, R. Q. Wang and C. S. Jia	2020	Comparision of therapertic effect of different acupuncture methods for knee osteoarthritis		Step1-Duplicates
48	Cheng, G., W. Cheng and Y. G. Jiang	2014	Controlled observation of clinical efficacy on knee osteoarthritis treated with auricular electroacupuncture and the isolated moxibustion with Lingxian herbal paste		Step1-Duplicates
49	Cheng, Y., K. Wu, Z. Cheng, Y. Zhu, Z. G. Yang, H. Ma, S. W. Wang and Z. L. Jiang	2013	Randomized controlled study on the treatment of knee osteoarthritis with different acupuncture methods at different stages		Step1-Duplicates
50	Chiu, P. E., Z. Fu, J. Sun, G. W. Jian, T. M. Li and L. W. Chou	2022	Efficacy of Fu’s Subcutaneous Needling in Treating Soft Tissue Pain of Knee Osteoarthritis: A Randomized Clinical Trial	Journal of Clinical Medicine	Step1-Duplicates
51	Chiu, P. E., Z. Fu, J. Sun, G. W. Jian, T. M. Li and L. W. Chou	2022	Efficacy of Fu’s Subcutaneous Needling in Treating Soft Tissue Pain of Knee Osteoarthritis: a Randomized Clinical Trial		Step1-Duplicates
52	Chiu, P. E., Z. Fu, J. Sun, G. W. Jian, T. M. Li and L. W. Chou	2022	Efficacy of Fu's Subcutaneous Needling in Treating Soft Tissue Pain of Knee Osteoarthritis: a Randomized Clinical Trial		Step1-Duplicates
53	Chiu, P. E., Z. Fu, J. Sun, G. W. Jian, T. M. Li and L. W. Chou	2022	Efficacy of Fu's Subcutaneous Needling in Treating Soft Tissue Pain of Knee Osteoarthritis: a Randomized Clinical Trial		Step1-Duplicates
54	Chiu, P. E., Z. H. Fu, J. Sun, G. W. Jian, T. M. Li and L. W. Chou	2022	Efficacy of Fu's Subcutaneous Needling in Treating Soft Tissue Pain of Knee Osteoarthritis: A Randomized Clinical Trial	JOURNAL OF CLINICAL MEDICINE	Step1-Duplicates
55	Chiu, P. E., Z. H. Fu, J. Sun, G. W. Jian, T. M. Li and L. W. Chou	2023	Fu's Subcutaneous Needling for Knee Osteoarthritis Pain	JOVE-JOURNAL OF VISUALIZED EXPERIMENTS	Step1-Duplicates
56	Choi, K.-E., F. Musial, N. Amthor, T. Rampp, F. J. Saha, A. Michalsen and G. J. Dobos	2011	Isolated and Combined Effects of Electroacupuncture and Meditation in Reducing Experimentally Induced Ischemic Pain: A Pilot Study	Evidence - Based Complementary and Alternative Medicine	Step1-Duplicates
57	Cummings, M.	2012	The development of group acupuncture for chronic knee pain was all about providing frequent electroacupuncture	ACUPUNCTURE IN MEDICINE	Step1-Duplicates
58	Cummings, M.	2012	The development of group acupuncture for chronic knee pain was all about providing frequent electroacupuncture	Acupuncture in Medicine	Step1-Duplicates
59	Da Graca-Tarragó, M., M. Lech, L. D. Angoleri, D. S. Santos, A. Deitos, A. P. Brietzke, I. L. S. Torres, F. Fregni and W. Caumo	2019	Intramuscular electrical stimulus potentiates motor cortex modulation effects on pain and descending inhibitory systems in knee osteoarthritis: a randomized, factorial, sham - controlled study	JOURNAL OF PAIN RESEARCH	Step1-Duplicates
60	Deng, K. F., Y. Zhu, S. W. Zhu, X. C. Wei, L. J. Zhang, Z. L. Liao and R. L. Chen	2020	Clinical effect of thunder-fire moxibustion combined with electroacupuncture in the treatment of cold-dampness knee osteoarthritis: a randomized controlled trial		Step1-Duplicates
61	Deyo, R. A. M. D. M. P. H., N. E. M. D. Walsh, D. C. P. Martin, L. S. P. Schoenfeld and S. M. D. Ramamurthy	1990	A Controlled Trial of Transcutaneous Electrical Nerve Stimulation (TENS) and Exercise for Chronic Low Back Pain	The New England Journal of Medicine	Step1-Duplicates
62	Diao, H. J., F. Li, Z. M. Lv, H. P. Shi, Y. P. Nie, Z. Gan, Y. F. Li and G. R. Luan	2022	Clinical Observation of Alternative Wave Electroacupuncture Combined with Lee's Naprapathy in Treating Knee Osteoarthritis (Blood Stasis due to Qi Stagnation)		Step1-Duplicates
63	Diao, H. J., F. Li, Z. M. Lv, H. P. Shi, Y. P. Nie, Z. Gan, Y. F. Li and G. R. Luan	2022	RETRACTED: Clinical Observation of Alternative Wave Electroacupuncture Combined with Lee's Naprapathy in Treating Knee Osteoarthritis (Blood Stasis due to <i>Qi</i> Stagnation) (Retracted Article)	EVIDENCE-BASED COMPLEMENTARY AND ALTERNATIVE MEDICINE	Step1-Duplicates
64	Dincer, F. and K. Linde	2003	Sham interventions in randomized clinical trials of acupuncture--a review		Step1-Duplicates
65	Ding, Y., Y. Wang, X. Shi, Y. Luo, Y. Gao and J. Pan	2016	Effect of ultrasound-guided acupotomy vs electro-acupuncture on knee osteoarthritis: a randomized controlled study		Step1-Duplicates
66	Epstein, M., I. Rodan, G. Griffenhagen, J. Kadrlik, M. Petty, S. Robertson and W. Simpson	2015	2015 AAHA/AAFP pain management guidelines for dogs and cats	Journal of the American Animal Hospital Association	Step1-Duplicates
67	Ernst, E.	2006	Acupuncture - A critical analysis	Journal of Internal Medicine	Step1-Duplicates
68	Fargas-Babjak, A. M., B. Pomeranz and P. J. Rooney	1992	Acupuncture-like stimulation with codetron for rehabilitation of patients with chronic pain syndrome and osteoarthritis		Step1-Duplicates
69	Ferreira, R. M., J. A. Duarte and R. S. Gonçalves	2018	Non-pharmacological and non-surgical interventions to manage patients with knee osteoarthritis: an umbrella review	ACTA REUMATOLOGICA PORTUGUESA	Step1-Duplicates
70	Gang, J., Y. Mi and H. Wang	2016	Clinical efficacy comparison between electroacupuncture and meloxicam in the treatment of knee os- teoarthritis at the early and middle stage: a randomized controlled trial		Step1-Duplicates
71	Gao, J., B. S. Ouyang, Y. Zhang, J. Li, H. Z. Yang, L. L. Ji, Y. J. Wu and W. Wang	2012	Comparison of the clinical therapeutic effects between electroacupuncture and warming needle moxibustion for knee osteoarthritis of kidney deficiency and marrow insufficiency pattern/syndrome		Step1-Duplicates
72	Gollub, R. L., I. Kirsch, N. Maleki, A. D. Wasan, R. R. Edwards, Y. Tu, T. J. Kaptchuk and J. Kong	2018	A Functional Neuroimaging Study of Expectancy Effects on Pain Response in Patients With Knee Osteoarthritis		Step1-Duplicates
73	Gollub, R. L., I. Kirsch, N. Maleki, A. D. Wasan, R. R. Edwards, Y. H. Tu, T. J. Kaptchuk and J. Kong	2018	A Functional Neuroimaging Study of Expectancy Effects on Pain Response in Patients With Knee Osteoarthritis	JOURNAL OF PAIN	Step1-Duplicates
74	Gozani, S. N.	2019	Remote analgesic effects of conventional transcutaneous electrical nerve stimulation: A scientific and clinical review with a focus on chronic pain	Journal of Pain Research	Step1-Duplicates
75	Grimmer, K.	1992	A controlled double blind study comparing the effects of strong burst mode TENS and High Rate TENS on painful osteoarthritic knees		Step1-Duplicates
76	Guo, J. M., Y. Xiao, T. Y. Cai, J. H. Wang, B. L. Li, L. L. Huang, X. Mao, X. Q. Lai, Y. J. Zhu, Y. Q. Zhang and A. Et	2021	Chinese Medicine Involving Triple Rehabilitation Therapy for Knee Osteoarthritis in 696 Outpatients: a Multi-Center, Randomized Controlled Trial		Step1-Duplicates
77	Hammerschlag, R., R. Milley, A. Colbert, J. Weih, B. Yohalem-Ilsley, S. Mist and M. Aickin	2011	Randomized Controlled Trials of Acupuncture (1997–2007): An Assessment of Reporting Quality with a CONSORT- and STRICTA-Based Instrument	Evidence - Based Complementary and Alternative Medicine	Step1-Duplicates
78	He, D. P., J. Zhang and Z. F. Bai	2019	Percutaneous Electrical Nerve Stimulation for Chronic Knee Pain: A Randomized, Sham-controlled Trial	ALTERNATIVE THERAPIES IN HEALTH AND MEDICINE	Step1-Duplicates
79	He, D. P., J. Zhang and Z. F. Bai	2019	Percutaneous Electrical Nerve Stimulation for Chronic Knee Pain: a Randomized, Sham-controlled Trial		Step1-Duplicates
80	He, J., J. Zuo, X. C. Fan and Z. Li	2024	Electro-acupuncture modulated miR-214 expression to prevent chondrocyte apoptosis and reduce pain by targeting BAX and TRPV4 in osteoarthritis rats	BRAZILIAN JOURNAL OF MEDICAL AND BIOLOGICAL RESEARCH	Step1-Duplicates
81	Hee-Kyung, J., H. Tae-Yeon and S.-H. Cho	2017	Effect of electrical stimulation on blood flow velocity and vessel size	Open Medicine	Step1-Duplicates
82	Hou, M., X. Wang, J. Yu, S. Fu, F. Yang, Z. Li, Y. Zhang and J. Tao	2020	The Effect of Electroacupuncture on Dynamic Balance during Stair Climbing for Elderly Patients with Knee Osteoarthritis	Evidence-based Complementary and Alternative Medicine	Step1-Duplicates
83	Hou, M., X. Wang, J. Yu, S. Fu, F. Yang, Z. Li, Y. Zhang and J. Tao	2020	The Effect of Electroacupuncture on Dynamic Balance during Stair Climbing for Elderly Patients with Knee Osteoarthritis		Step1-Duplicates
84	Hou, M. J., X. B. Wang, J. Yu, S. X. Fu, F. J. Yang, Z. H. Li, Y. X. Zhang and J. Tao	2020	The Effect of Electroacupuncture on Dynamic Balance during Stair Climbing for Elderly Patients with Knee Osteoarthritis	EVIDENCE-BASED COMPLEMENTARY AND ALTERNATIVE MEDICINE	Step1-Duplicates
85	Hu, L. Y., J. K. Yang, T. Liu, J. H. Zhang, X. X. Huang and H. B. Yu	2023	Hotspots and Trends in Research on Treating Pain with Electroacupuncture: A Bibliometric and Visualization Analysis from 1994 to 2022	JOURNAL OF PAIN RESEARCH	Step1-Duplicates
86	Huang, D. E., Y. Qin, M. N. Lin and X. L. Lai	2020	Clinical efficacy of different waves of electroacupuncture on knee osteoarthritis and its effect on TGF-β1 in joint fluid		Step1-Duplicates
87	Huang, H., Y. Y. Liang, D. P. Han, X. Y. Chen, L. B. Xiao and H. Y. Wu	2022	Case report: Electroacupuncture for acute pain flare-up of knee osteoarthritis	FRONTIERS IN NEUROLOGY	Step1-Duplicates
88	Huang, H., K. Tang, X. Song, L. Zhao, Y. Liang, H. Xu, L. Xiao and Y. Chen	2024	Effects of contralateral versus ipsilateral electroacupuncture for analgesia and rehabilitation after unilateral total knee arthroplasty: a randomized controlled trial		Step1-Duplicates
89	Huang, H., K. M. Tang, X. L. Song, L. Zhao, Y. Y. Liang, H. Xu, L. B. Xiao and Y. L. Chen	2024	Effects of contralateral versus ipsilateral electroacupuncture for analgesia and rehabilitation after unilateral total knee arthroplasty: a randomized controlled trial	ACUPUNCTURE IN MEDICINE	Step1-Duplicates
90	Huang, R. R., J. J. Wu, J. Shen, X. X. Xing, X. Y. Hua, M. X. Zheng, L. B. Xiao and J. G. Xu	2024	Limbic system plasticity after electroacupuncture intervention in knee osteoarthritis rats	NEUROSCIENCE LETTERS	Step1-Duplicates
91	Itoh, K., S. Hirota, Y. Katsumi, H. Ochi and H. Kitakoji	2008	A pilot study on using acupuncture and transcutaneous electrical nerve stimulation (TENS) to treat knee osteoarthritis (OA)		Step1-Duplicates
92	Jia, W. R., Y. A. Zhang, T. Q. Wang, C. Z. Liu, J. F. Tu, G. X. Shi, L. Y. Cai, J. W. Yang and G. R. Huang	2024	Electroacupuncture Ameliorates Knee Osteoarthritis By Rebalancing T Cell Homeostasis as Revealed By Immune Repertoire (IR) Sequencing	COMBINATORIAL CHEMISTRY & HIGH THROUGHPUT SCREENING	Step1-Duplicates
93	Jiao, H., R. Ding, P. Jin, J. Wang, J. Xu and W. Tian	2022	Knowledge Mapping of International Research on Acupuncture for Chronic Pain: A Bibliometric Analysis	Journal of Pain Research	Step1-Duplicates
94	Jia-yan, D., J. Zi-yong, Z. Yi-jun, J. Xu, W. Yue-hua, C. Hua-shun, Z.-y. Ju, Y.-j. Zhu, X. Jiang, Y.-h. Wang and H.-s. Cui	2020	Clinical observation on electroacupuncture plus Yi Jin Jing (Sinew-transforming Qigong Exercises) for knee osteoarthritis	Journal of Acupuncture and Tuina Science	Step1-Duplicates
95	Ju, Z., X. Guo, X. Jiang, X. Wang, S. Liu, J. He, H. Cui and K. Wang	2015	Electroacupuncture with different current intensities to treat knee osteoarthritis: a single-blinded controlled study		Step1-Duplicates
96	Ju, Z. Y., X. H. Guo, X. Jiang, X. Wang, S. M. Liu, J. S. He, H. S. Cui and K. Wang	2015	Electroacupuncture with different current intensities to treat knee osteoarthritis: a single-blinded controlled study	INTERNATIONAL JOURNAL OF CLINICAL AND EXPERIMENTAL MEDICINE	Step1-Duplicates
97	Jubb, R. W., E. S. Tukmachi, P. W. Jones, E. Dempsey, L. Waterhouse and S. Brailsford	2008	A blinded randomised trial of acupuncture (manual and electroacupuncture) compared with a non-penetrating sham for the symptoms of osteoarthritis of the knee	ACUPUNCTURE IN MEDICINE	Step1-Duplicates
98	Jubb, R. W., E. S. Tukmachi, P. W. Jones, E. Dempsey, L. Waterhouse and S. Brailsford	2008	A blinded randomised trial of acupuncture (manual and electroacupuncture) compared with a non-penetrating sham for the symptoms of osteoarthritis of the knee		Step1-Duplicates
99	Jubb, R. W., E. S. Tukmachi, P. W. Jones, E. Dempsey, L. Waterhouse and S. Brailsford	2008	A blinded randomised trial of acupuncture (manual and electroacupuncture) compared with a non-penetrating sham for the symptoms of osteoarthritis of the knee	Acupuncture in Medicine	Step1-Duplicates
100	Kang, H. R., C. Y. Jung, S. D. Lee, K. H. Kim, K. S. Kim and E. J. Kim	2018	Efficacy and safety of electrical moxibustion for knee osteoarthritis: study protocol for a randomized controlled trial	TRIALS	Step1-Duplicates
101	Kang, H. R., C. Y. Jung, S. D. Lee, K. H. Kim, K. S. Kim and E. J. Kim	2018	Efficacy and safety of electrical moxibustion for knee osteoarthritis: study protocol for a randomized controlled trial		Step1-Duplicates
102	Kang, H. R., Y. S. Lee, S. H. Kim, W. S. Sung, C. Y. Jung, H. S. Cho, S. D. Lee, K. H. Kim and E. J. Kim	2020	Effectiveness and safety of electrical moxibustion for knee osteoarthritis: A multicenter, randomized, assessor-blinded, parallel-group clinical trial	COMPLEMENTARY THERAPIES IN MEDICINE	Step1-Duplicates
103	Kang, H. R., Y. S. Lee, S. H. Kim, W. S. Sung, C. Y. Jung, H. S. Cho, S. D. Lee, K. H. Kim and E. J. Kim	2020	Effectiveness and safety of electrical moxibustion for knee osteoarthritis: a multicenter, randomized, assessor-blinded, parallel-group clinical trial		Step1-Duplicates
104	Kelly, R. B. and J. Willis	2019	Acupuncture for Pain	AMERICAN FAMILY PHYSICIAN	Step1-Duplicates
105	Kim, B., E. Lohman and J. Yim	2021	Acupuncture-like Transcutaneous Electrical Nerve Stimulation for Pain, Function, and Biochemical Inflammation After Total Knee Arthroplasty	ALTERNATIVE THERAPIES IN HEALTH AND MEDICINE	Step1-Duplicates
106	Kim, B., E. Lohman and J. Yim	2021	Acupuncture-like transcutaneous electrical nerve stimulation for pain, function, and biochemical inflammation after total knee arthroplasty	Alternative Therapies in Health and Medicine	Step1-Duplicates
107	Kim, B., E. Lohman and J. Yim	2021	Acupuncture-like Transcutaneous Electrical Nerve Stimulation for Pain, Function, and Biochemical Inflammation After Total Knee Arthroplasty		Step1-Duplicates
108	Ko, H. F., C. H. Chen, K. R. Dong and H. C. Wu	2021	Effects of Acupuncture on Postoperative Pain after Total Knee Replacement: Systematic Literature Review and Meta-Analysis	Pain Medicine (United States)	Step1-Duplicates
109	Kwak, S. G., H. J. Jung and W. K. Choi	2022	Integrative medicine in patients with degenerative arthritis of the knee: A pilot randomized control study	MEDICINE	Step1-Duplicates
110	Kwak, S. G., H. J. Jung and W. K. Choi	2022	Integrative medicine in patients with degenerative arthritis of the knee: a pilot randomized control study		Step1-Duplicates
111	Kwon, Y. D., M. H. Pittler and E. Ernst	2006	Acupuncture for peripheral joint osteoarthritis - A systematic review and meta-analysis	RHEUMATOLOGY	Step1-Duplicates
112	Kwon, Y. D., M. H. Pittler and E. Ernst	2006	Acupuncture for peripheral joint osteoarthritis: A systematic review and meta-analysis	Rheumatology	Step1-Duplicates
113	Lao, L. and B. Berman	2005	Evaluating the effects of acupuncture on knee osteoarthritis: a stepwise approach to research, University of Maryland experience		Step1-Duplicates
114	Lee, Y. J., C. H. Han, J. H. Jeon, E. Kim, J. Y. Kim, K. H. Park, A. R. Kim, E. J. Lee and Y. I. Kim	2020	Effectiveness and safety of polydioxanone thread-embedding acupuncture (TEA) and electroacupuncture (EA) treatment for knee osteoarthritis (KOA) patients with postoperative pain An assessor-blinded, randomized, controlled pilot trial	MEDICINE	Step1-Duplicates
115	Lee, Y. J., C. H. Han, J. H. Jeon, E. Kim, J. Y. Kim, K. H. Park, A. R. Kim, E. J. Lee and Y. I. Kim	2020	Effectiveness and safety of polydioxanone thread-embedding acupuncture (TEA) and electroacupuncture (EA) treatment for knee osteoarthritis (KOA) patients with postoperative pain: an assessor-blinded, randomized, controlled pilot trial		Step1-Duplicates
116	Lev-Ari, S., E. Miller, Y. Maimon, Y. Rosenblatt, A. Mendler, A. Hasner, A. Barad, H. Amir and S. Dekel	2011	Delayed effect of acupuncture treatment in OA of the knee: A blinded, randomized, controlled trial	Evidence-based Complementary and Alternative Medicine	Step1-Duplicates
117	Li, A. H., Y. Zhang, L. X. Lao, J. J. Xin, K. Ren, B. M. Berman and R. X. Zhang	2011	Serotonin Receptor 2A/C Is Involved in Electroacupuncture Inhibition of Pain in an Osteoarthritis Rat Model	EVIDENCE-BASED COMPLEMENTARY AND ALTERNATIVE MEDICINE	Step1-Duplicates
118	Li, H., C. C. Yang, T. Bai, J. Sun, Z. Fu, J. Mi and L. W. Chou	2024	The Impact of Fu's Subcutaneous Needling on Lower Limb Muscle Stiffness in Knee Osteoarthritis Patients: study Protocol for a Pilot Randomized Controlled Trial		Step1-Duplicates
119	Li, H., C. C. Yang, T. Y. Bai, J. Sun, Z. H. Fu, J. Mi and L. W. Chou	2024	The Impact of Fu's Subcutaneous Needling on Lower Limb Muscle Stiffness in Knee Osteoarthritis Patients: Study Protocol for a Pilot Randomized Controlled Trial	JOURNAL OF PAIN RESEARCH	Step1-Duplicates
120	Li, H., Y. Zheng, Y. Wang, L. Meng, Y. Guo, C. Bian and P. Liu	2021	Therapeutic effect of Qinglong tail-wagging acupuncture method in knee osteoarthritis and its influence on inflammatory factors		Step1-Duplicates
121	Li, J., Y. X. Li, L. J. Luo, J. Ye, D. L. Zhong, Q. W. Xiao, H. Zheng, C. M. Geng, R. J. Jin and F. R. Liang	2019	The effectiveness and safety of acupuncture for knee osteoarthritis An overview of systematic reviews	MEDICINE	Step1-Duplicates
122	Li, J. W., S. J. Zheng, J. C. Zhang, J. J. Huang and X. G. Liu	2015	Effect of Acupuncture plus Different Frequency Shock-wave Interventions on Pain Reactions and Motor Function in Knee Osteoarthritis Patients		Step1-Duplicates
123	Li, P. Q., Y. C. Zhang, F. L. Li, F. H. Cai, B. Xiao and H. Y. Yang	2023	The Efficacy of Electroacupuncture in the Treatment of Knee Osteoarthritis: A Systematic Review and Meta-Analysis	ADVANCED BIOLOGY	Step1-Duplicates
124	Li, Q. and J. Zhu	2008	Observation on therapeutic effect of moxibustion at Shenque (CV 8) combined with electroacupuncture on gonarthritis of type of accumulation of pathogenic cold due to yang deficiency		Step1-Duplicates
125	Li, S. W., P. J. Xie, Z. H. Liang, W. H. Huang, Z. H. Huang, J. M. Ou, Z. Y. Lin and S. T. Chai	2018	Efficacy Comparison of Five Different Acupuncture Methods on Pain, Stiffness, and Function in Osteoarthritis of the Knee: A Network Meta-Analysis	EVIDENCE-BASED COMPLEMENTARY AND ALTERNATIVE MEDICINE	Step1-Duplicates
126	Li, X., W. Yu, H. Li, B. Wang and J. Xu	2021	Prospective, single-center comparison of transcranial direct current stimulation plus electroacupuncture and standard analgesia in patients after total knee arthroplasty: effect on rehabilitation and functional recovery		Step1-Duplicates
127	Li, X. J., W. Yu, H. B. Li, B. Y. Wang and J. Xu	2021	Prospective, Single-Center Comparison of Transcranial Direct Current Stimulation Plus Electroacupuncture and Standard Analgesia in Patients After Total Knee Arthroplasty: Effect on Rehabilitation and Functional Recovery	MEDICAL SCIENCE MONITOR	Step1-Duplicates
128	Li, Y. L., L. X. Chu, X. M. Li, W. T. Zhai, Y. H. Ma, Y. He, Y. L. Xu, S. Ding, H. L. Gao, J. Zhang, B. W. Ye, J. C. Wang, J. Yao, C. G. Wu and L. B. Xiao	2019	Efficacy of different-frequency TEAS on acute pain after the total knee arthroplasty: a study protocol for a parallelgroup randomized trial	TRIALS	Step1-Duplicates
129	Liang, F., R. Chen, A. Nakagawa, M. Nishizawa, S. Tsuda, H. Wang and D. Koya	2011	Low-Frequency Electroacupuncture Improves Insulin Sensitivity in Obese Diabetic Mice through Activation of SIRT1/PGC-1α in Skeletal Muscle	Evidence - Based Complementary and Alternative Medicine	Step1-Duplicates
130	Liang, Y. F., W. X. Li, Y. Ma, B. Y. Zhang and Y. R. Huang	2019	Comparison of therapeutic effect of soft-tissue relaxing needling and electroacupuncture for knee osteoarthritis		Step1-Duplicates
131	Lin, J., G. W. Wu, J. Chen, C. L. Fu, X. Hong, L. Li, X. X. Liu and M. X. Wu	2018	Electroacupuncture inhibits sodium nitroprusside-mediated chondrocyte apoptosis through the mitochondrial pathway	MOLECULAR MEDICINE REPORTS	Step1-Duplicates
132	Liu, C. Y., J. F. Tu, M. S. Lee, L. Y. Qi, F. T. Yu, S. Y. Yan, J. L. Li, L. L. Lin, X. W. Hao, X. T. Su, J. W. Yang and L. Q. Wang	2022	Is acupuncture effective for knee osteoarthritis? A protocol for a systematic review and meta-analysis	BMJ Open	Step1-Duplicates
133	Liu, N., G. Liu, X. Chang, Y. Xu, Y. Hou, D. Zhang, L. Wang and S. Chen	2024	Combining various acupuncture therapies with multimodal analgesia to enhance postoperative pain management following total knee arthroplasty: a network meta-analysis of randomized controlled trials	Frontiers in Neurology	Step1-Duplicates
134	Liu, S. F., Q. D. Chen, Q. G. Zhang, K. Tao, C. H. Li, B. L. Chang, W. F. Wang and Z. Wu	2023	Electroacupuncture combined with extracorporeal shock wave therapy improves pain symptoms and inflammatory factor levels in knee osteoarthritis patients	HELIYON	Step1-Duplicates
135	Liu, W., Y. Fan, Y. Wu, X. Hou, B. Xue, P. Li, S. Zhang and Q. Yue	2021	Efficacy of Acupuncture-Related Therapy in the Treatment of Knee Osteoarthritis: a Network Meta-Analysis of Randomized Controlled Trials		Step1-Duplicates
136	Liu, W., Y. H. Fan, Y. H. Wu, X. Hou, B. Xue, P. H. Li, S. M. Zhang and Q. Y. Yue	2021	Efficacy of Acupuncture-Related Therapy in the Treatment of Knee Osteoarthritis: A Network Meta-Analysis of Randomized Controlled Trials	JOURNAL OF PAIN RESEARCH	Step1-Duplicates
137	Liu, Y. H., I. P. Wei, T. M. Wang, T. W. Lu and J. G. Lin	2017	Immediate Effects of Acupuncture Treatment on Intra- and Inter-Limb Contributions to Body Support During Gait in Patients with Bilateral Medial Knee Osteoarthritis	AMERICAN JOURNAL OF CHINESE MEDICINE	Step1-Duplicates
138	Lu, H. Y., J. J. Wu, J. Shen, X. X. Xing, X. Y. Hua, M. X. Zheng, L. B. Xiao and J. G. Xu	2024	Altered Brain Functional and Effective Connectivity Induced by Electroacupuncture in Rats Following Anterior Cruciate Ligament Transection	JOURNAL OF PAIN RESEARCH	Step1-Duplicates
139	Lu, T. W., I. P. Wei, Y. H. Liu, W. C. Hsu, T. M. Wang, C. F. Chang and J. G. Lin	2010	Immediate effects of acupuncture on gait patterns in patients with knee osteoarthritis		Step1-Duplicates
140	Luo, X. C., J. L. Liu, Q. R. Li, J. P. Zhao, Q. K. Hao, L. Zhao, Y. M. Chen, P. B. Yin, L. Li, F. R. Liang and X. Sun	2023	Acupuncture for treatment of knee osteoarthritis: A clinical practice guideline	JOURNAL OF EVIDENCE BASED MEDICINE	Step1-Duplicates
141	Lv, Z. T., L. L. Shen, B. Zhu, Z. Q. Zhang, C. Y. Ma, G. F. Huang, J. Yin, L. L. Yu, S. Y. Yu, M. Q. Ding, J. Li, X. C. Yuan, W. He, X. H. Jing and M. Li	2019	Effects of intensity of electroacupuncture on chronic pain in patients with knee osteoarthritis: a randomized controlled trial	ARTHRITIS RESEARCH & THERAPY	Step1-Duplicates
142	Ma, S. N., Z. G. Xie, Y. Guo, J. N. Yu, J. Lu, W. Zhang, L. J. Wang, J. Xu, R. L. Zhao, S. Zhou and C. Q. Guo	2017	Effect of Acupotomy on FAK-PI3K Signaling Pathways in KOA Rabbit Articular Cartilages	EVIDENCE-BASED COMPLEMENTARY AND ALTERNATIVE MEDICINE	Step1-Duplicates
143	Ma, W. W., C. Y. Zhang, X. Huang and W. Cheng	2023	Network meta-analysis of 7 acupuncture therapies for knee osteoarthritis	MEDICINE	Step1-Duplicates
144	Ma, Y., B. Li, Y. Cui, Z. Zhang, S. Jiang, X. Yan, J. He and Y. Du	2023	The Top 100 Cited Articles on Acupuncture in the Last 20 Years: A Bibliometric Analysis	Complementary Medicine Research	Step1-Duplicates
145	Ma, Y. Y., H. Y. Gu, F. H. Bai, M. Zhang, L. Yang, J. Deng and L. Z. Xiong	2018	A rat model of knee osteoarthritis suitable for electroacupuncture study	EXPERIMENTAL ANIMALS	Step1-Duplicates
146	MacDonald, I. J. and Y. H. Chen	2021	The Endocannabinoid System Contributes to Electroacupuncture Analgesia	Frontiers in Neuroscience	Step1-Duplicates
147	MacPherson, H., D. G. Altman, R. Hammerschlag, L. Youping, W. Taixiang, A. White, D. M. Moher and T. S. Group	2010	Revised STandards for Reporting Interventions in Clinical Trials of Acupuncture (STRICTA): Extending the CONSORT Statement: e1000261	PLoS Medicine	Step1-Duplicates
148	Manheimer, E., K. Cheng, L. S. Wieland, X. Shen, L. Lao, M. Guo and B. M. Berman	2018	Acupuncture for hip osteoarthritis	Cochrane Database of Systematic Reviews	Step1-Duplicates
149	Mardian, A.	2011	Medical acupuncture		Step1-Duplicates
150	Mata, J., S. Cabrera, P. Sanchis, P. Valenti, P. Hernandez, R. Fortuny, S. Lirola and J. L. Aguilar	2015	Electro-acupuncture for treatment of knee pain from osteoarthritis and the possible endocrinology changes: a study protocol for a randomized controlled trial		Step1-Duplicates
151	Mata, J., S. Cabrera, P. Sanchís, P. Valentí, P. Hernández, R. Fortuny, S. Lirola and J. L. Aguilar	2015	Electro-acupuncture for treatment of knee pain from osteoarthritis and the possible endocrinology changes: a study protocol for a randomized controlled trial		Step1-Duplicates
152	Mei, Z. G., C. G. Cheng and J. F. Zheng	2011	Observations on curative effect of high-frequency electric sparkle and point-injection therapy on knee osteoarthritis		Step1-Duplicates
153	Mou, J., Q. Wang, J. Wu, L. Zhang, Y. A. Li, Z. Luo, J. An, T. Sun, X. Zheng, Y. Wang and A. Et	2024	The effect of Fu's subcutaneous needling in treating knee osteoarthritis patients: a randomized controlled trial		Step1-Duplicates
154	Mou, J. J., Q. Wang, J. Wu, L. X. Zhang, Y. A. Li, Z. C. Luo, J. Y. An, T. Sun, X. L. Zheng, Y. Wang and K. H. Hu	2024	The effect of Fu ' s subcutaneous needling in treating knee osteoarthritis patients: A randomized controlled trial	EXPLORE-THE JOURNAL OF SCIENCE AND HEALING	Step1-Duplicates
155	Ng, M. M., M. C. Leung and D. M. Poon	2003	The effects of electro-acupuncture and transcutaneous electrical nerve stimulation on patients with painful osteoarthritic knees: a randomized controlled trial with follow-up evaluation		Step1-Duplicates
156	Nuesch, E., S. Trelle, S. Reichenbach, A. W. S. Rutjes, E. Burgi, M. Scherer, D. G. Altman and P. Juni	2009	The effects of excluding patients from the analysis in randomised controlled trials: meta-epidemiological study	BMJ : British Medical Journal (Online)	Step1-Duplicates
157	Philadelphia, P.	2001	Philadelphia panel evidence-based clinical practice guidelines on selected rehabilitation interventions for low back pain	Physical Therapy	Step1-Duplicates
158	Plaster, R., W. B. Vieira, F. A. Alencar, E. Y. Nakano and R. E. Liebano	2014	Immediate effects of electroacupuncture and manual acupuncture on pain, mobility and muscle strength in patients with knee osteoarthritis: a randomised controlled trial		Step1-Duplicates
159	Plaster, R., W. B. Vieira, F. A. D. Alencar, E. Y. Nakano and R. E. Liebano	2014	Immediate effects of electroacupuncture and manual acupuncture on pain, mobility and muscle strength in patients with knee osteoarthritis: a randomised controlled trial	ACUPUNCTURE IN MEDICINE	Step1-Duplicates
160	Qi, L., Y. Tang, Y. You, F. Qin, L. Zhai, H. Peng and R. Nie	2016	Comparing the Effectiveness of Electroacupuncture with Different Grades of Knee Osteoarthritis: a Prospective Study		Step1-Duplicates
161	Qi, L., Y. G. Tang, Y. You, F. L. Qin, L. J. Zhai, H. X. Peng and R. R. Nie	2016	Comparing the Effectiveness of Electroacupuncture with Different Grades of Knee Osteoarthritis: A Prospective Study	CELLULAR PHYSIOLOGY AND BIOCHEMISTRY	Step1-Duplicates
162	Richardson, P. G., M. Delforge, M. Beksac, P. Wen, J. L. Jongen, O. Sezer, E. Terpos, N. Munshi, A. Palumbo, S. V. Rajkumar, J. L. Harousseau, P. Moreau, H. Avet-Loiseau, J. H. Lee, M. Cavo, G. Merlini, P. Voorhees, W. J. Chng, A. Mazumder, S. Usmani, H. Einsele, R. Comenzo, R. Orlowski, D. Vesole, J. J. Lahuerta, R. Niesvizky, D. Siegel, M. M-V, M. Dimopoulos, S. Lonial, S. Jagannath, J. Bladé, …	2012	Management of treatment-emergent peripheral neuropathy in multiple myeloma	Leukemia	Step1-Duplicates
163	Robbins, L. and M. G. Kulesa	2012	The State of the Science in the Prevention and Management of Osteoarthritis: Experts Recommend Ways to Increase Nurses' Awareness and Knowledge of Osteoarthritis	Orthopaedic Nursing	Step1-Duplicates
164	Ruan, A. M., Q. F. Wang, Y. F. Ma, D. Zhang, L. L. Yang, Z. P. Wang, Q. Xie and Y. S. Yin	2021	Efficacy and Mechanism of Electroacupuncture Treatment of Rabbits With Different Degrees of Knee Osteoarthritis: A Study Based on Synovial Innate Immune Response	FRONTIERS IN PHYSIOLOGY	Step1-Duplicates
165	Saleki, M., T. Ahadi, M. Razi, G. R. Raeisi and B. Forough	2012	Comparison of the effects of acupuncture and physical modality on symptoms of knee osteoarthritis		Step1-Duplicates
166	Saleki, M., T. Ahadi, M. Razi, G. R. Raeisi and B. Forough	2012	Comparison of the effects of acupuncture and physical modality on symptoms of knee osteoarthritis		Step1-Duplicates
167	Saleki, M., T. Ahadi, M. Razi, G. R. Raeisi, B. Forough and M. K. Ali	2013	Comparison of the Effects of Acupuncture and Isometric Exercises on Symptom of Knee Osteoarthritis	International Journal of Preventive Medicine, suppl. Supplement 1	Step1-Duplicates
168	Sangdee, C., S. Teekachunhatean, K. Sananpanich, N. Sugandhavesa, S. Chiewchantanakit, S. Pojchamarnwiputh and S. Jayasvasti	2002	Electroacupuncture versus diclofenac in symptomatic treatment of osteoarthritis of the knee: a randomized controlled trial		Step1-Duplicates
169	Schnitzer, T. J., R. L. Robinson, L. Tive, J. C. Cappelleri, A. G. Bushmakin, J. Jackson, M. Berry, S. Barlow, C. Walker and L. Viktrup	2022	Factors associated with physician-reported treatment status of patients with osteoarthritis pain	BMC MUSCULOSKELETAL DISORDERS	Step1-Duplicates
170	Selfe, T. K. and A. G. Taylor	2008	Acupuncture and osteoarthritis of the knee: a review of randomized, controlled trials		Step1-Duplicates
171	Seo, B. K., D. S. Park and Y. H. Baek	2013	The analgesic effect of electroacupuncture on inflammatory pain in the rat model of collagenase-induced arthritis: mediation by opioidergic receptors	RHEUMATOLOGY INTERNATIONAL	Step1-Duplicates
172	Seo, B. K., W. S. Sung, Y. C. Park and Y. H. Baek	2016	The electroacupuncture-induced analgesic effect mediated by 5-HT1, 5-HT3 receptor and muscarinic cholinergic receptors in rat model of collagenase-induced osteoarthritis	BMC Complementary and Alternative Medicine	Step1-Duplicates
173	Seo, B. K., W. S. Sung, Y. C. Park and Y. H. Baek	2016	The electroacupuncture-induced analgesic effect mediated by 5-HT<sub>1</sub>, 5-HT<sub>3</sub> receptor and muscarinic cholinergic receptors in rat model of collagenase-induced osteoarthritis	BMC COMPLEMENTARY AND ALTERNATIVE MEDICINE	Step1-Duplicates
174	Shafshak, T. S.	1995	Electroacupuncture and exercise in body weight reduction and their application in rehabilitating patients with knee osteoarthritis		Step1-Duplicates
175	Shao-chen, L., Z. Zheng and C. C. Xue	2011	Does Acupuncture Improve Quality of Life for Patients with Pain Associated with the Spine? A Systematic Review	Evidence - Based Complementary and Alternative Medicine	Step1-Duplicates
176	Shen, L. L., G. F. Huang, W. Tian, L. L. Yu, X. C. Yuan, Z. Q. Zhang, J. Yin, C. Y. Ma, G. W. Cai, J. W. Li, M. Q. Ding, W. He, X. Y. Gao, B. Zhu, X. H. Jing and M. Li	2015	Electroacupuncture inhibits chronification of the acute pain of knee osteoarthritis: study protocol for a randomized controlled trial	Trials	Step1-Duplicates
177	Shen, L. L., G. F. Huang, W. Tian, L. L. Yu, X. C. Yuan, Z. Q. Zhang, J. Yin, C. Y. Ma, G. W. Cai, J. W. Li and A. Et	2015	Electroacupuncture inhibits chronification of the acute pain of knee osteoarthritis: study protocol for a randomized controlled trial		Step1-Duplicates
178	Sherman, L.	2009	News	The Journal of Chinese Medicine	Step1-Duplicates
179	Sherman, L.	2010	News	The Journal of Chinese Medicine	Step1-Duplicates
180	Sherman, L.	2011	News	The Journal of Chinese Medicine	Step1-Duplicates
181	Sherman, L.	2012	News	The Journal of Chinese Medicine	Step1-Duplicates
182	Shi, G. X., J. F. Tu, T. Q. Wang, J. W. Yang, L. Q. Wang, L. L. Lin, Y. Wang, Y. T. Li and C. Z. Liu	2020	Effect of electro-acupuncture (EA) and manual acupuncture (MA) on markers of inflammation in knee osteoarthritis	Journal of Pain Research	Step1-Duplicates
183	Shi, X. W., W. J. Yu, D. F. Wang, Y. Zhao, X. F. Deng, C. Chen and S. F. Shi	2021	A comparison of the effects of Chinese non-pharmaceutical therapies for pain control in knee osteoarthritis A protocol for a systematic review and network meta-analysis	MEDICINE	Step1-Duplicates
184	Shi, X. W., W. J. Yu, T. Wang, O. Battulga, C. J. Wang, Q. Shu, X. Yang, C. X. Liu and C. Q. Guo	2020	Electroacupuncture alleviates cartilage degradation: Improvement in cartilage biomechanics via pain relief and potentiation of muscle function in a rabbit model of knee osteoarthritis	BIOMEDICINE & PHARMACOTHERAPY	Step1-Duplicates
185	Shi, X. W., W. J. Yu, T. Wang, Q. Shu, C. J. Wang, X. Yang, C. X. Liu and C. Q. Guo	2019	A comparison of the effects of electroacupuncture vs transcutaneous electrical nerve stimulation for pain control in knee osteoarthritis A protocol for network meta-analysis of randomized controlled trials	MEDICINE	Step1-Duplicates
186	Shi, X. W., W. J. Yu, W. Zhang, T. Wang, O. Battulga, L. J. Wang and C. Q. Guo	2021	A comparison of the effects of electroacupuncture versus transcutaneous electrical nerve stimulation for pain control in knee osteoarthritis: a Bayesian network meta-analysis of randomized controlled trials	ACUPUNCTURE IN MEDICINE	Step1-Duplicates
187	Shi, Y. and W. Wu	2023	Multimodal non-invasive non-pharmacological therapies for chronic pain: mechanisms and progress	BMC Medicine	Step1-Duplicates
188	Shim, J. W., J. Y. Jung and S. S. Kim	2016	Effects of Electroacupuncture for Knee Osteoarthritis: A Systematic Review and Meta-Analysis	EVIDENCE-BASED COMPLEMENTARY AND ALTERNATIVE MEDICINE	Step1-Duplicates
189	Shim, J. W., J. Y. Jung and S. S. Kim	2016	Effects of Electroacupuncture for Knee Osteoarthritis: A Systematic Review and Meta-Analysis	Evidence-based Complementary and Alternative Medicine	Step1-Duplicates
190	Song, Y. F., X. Y. Du, X. L. Che, M. S. Li, R. J. Zhang, D. M. Wang and Q. F. Shi	2024	Analysis of rehabilitation effect of electroacupuncture for patients after total knee arthroplasty	DISABILITY AND REHABILITATION	Step1-Duplicates
191	Speed, C. A.	2001	Corticosteroid injections in tendon lesions: BMJ	British Medical Journal	Step1-Duplicates
192	Spittler, A. P., M. F. Afzali, R. B. Martinez, L. A. Culver, S. E. Leavell, A. E. Timkovich, J. L. Sanford, M. R. Story and K. S. Santangelo	2021	Evaluation of electroacupuncture for symptom modification in a rodent model of spontaneous osteoarthritis	ACUPUNCTURE IN MEDICINE	Step1-Duplicates
193	Strojan, P., P. Gaber, M. Kokalj, G. Mitrovic, O. Blatnik, L. Lezaic, A. Socan, A. Bavec, N. Tesic, K. Hartman and S. Urban	2023	Post-radiation xerostomia therapy with allogeneic mesenchymal stromal stem cells in patients with head and neck cancer: study protocol for phase I clinical trial	Radiology and Oncology	Step1-Duplicates
194	Suarez-Almazor, M. E., C. Looney, Y. Liu, V. Cox, K. Pietz, D. M. Marcus and R. L. Street	2010	A randomized controlled trial of acupuncture for osteoarthritis of the knee: effects of patient-provider communication		Step1-Duplicates
195	Sun, J. G., Y. Zhao, R. Z. Zhu, Q. L. Chen, M. G. Song, Z. P. Xue, R. T. Wang and W. H. Chen	2020	Acupotomy Therapy for Knee Osteoarthritis Pain: Systematic Review and Meta-Analysis	EVIDENCE-BASED COMPLEMENTARY AND ALTERNATIVE MEDICINE	Step1-Duplicates
196	Taechaarpornkul, W., D. Suvapan, C. Theppanom, C. Chanthipwaree and A. Chirawatkul	2009	Comparison of the effectiveness of six and two acupuncture point regimens in osteoarthritis of the knee: a randomised trial	ACUPUNCTURE IN MEDICINE	Step1-Duplicates
197	Taechaarpornkul, W., D. Suvapan, C. Theppanom, C. Chanthipwaree and A. Chirawatkul	2009	Comparison of the effectiveness of six and two acupuncture point regimens in osteoarthritis of the knee: a randomised trial		Step1-Duplicates
198	Tian, X., X. Li, L. Zhou, J. Zhao, X. Li, Y. Huang and T. Ding	2022	On the Effect of Electroacupuncture in Promoting Healing after High Tibial Osteotomy		Step1-Duplicates
199	Tian, X. D., X. Li, L. Q. Zhou, J. P. Zhao, X. M. Li, Y. Huang and T. S. Ding	2022	On the Effect of Electroacupuncture in Promoting Healing after High Tibial Osteotomy	COMPUTATIONAL AND MATHEMATICAL METHODS IN MEDICINE	Step1-Duplicates
200	Tian-Feng, H., Y. Wen-Jia, Z. Shu-hui, Z. Chun-Yan, L. Lian-Bo and C. Yun-Fei	2011	Electroacupuncture Inhibits Inflammation Reaction by Upregulating Vasoactive Intestinal Peptide in Rats with Adjuvant-Induced Arthritis	Evidence - Based Complementary and Alternative Medicine	Step1-Duplicates
201	Tong, J., C. Y. Deng, G. H. Sun, J. Zhou, P. R. Zhong, T. T. Wang, Y. Zeng, Q. Wu, Y. Liao, F. Luo, T. Peng and Y. Liao	2021	Electroacupuncture Upregulates HIF-1α and SOX9 Expression in Knee Osteoarthritis	EVIDENCE-BASED COMPLEMENTARY AND ALTERNATIVE MEDICINE	Step1-Duplicates
202	Tu, J. F., J. W. Yang, L. L. Lin, T. Q. Wang, Y. Z. Du, Z. S. Liu, H. Hu, J. J. Zhao, X. G. Yu, C. S. Jia and A. Et	2019	Correction to: efficacy of electro-acupuncture and manual acupuncture versus sham acupuncture for knee osteoarthritis: study protocol for a randomised controlled trial		Step1-Duplicates
203	Tu, J. F., J. W. Yang, L. L. Lin, T. Q. Wang, Y. Z. Du, Z. S. Liu, H. Hu, J. J. Zhao, X. G. Yu, C. S. Jia and A. Et	2019	Correction to: efficacy of electro-acupuncture and manual acupuncture versus sham acupuncture for knee osteoarthritis: study protocol for a randomised controlled trial		Step1-Duplicates
204	Tu, J. F., J. W. Yang, L. L. Lin, T. Q. Wang, Y. Z. Du, Z. S. Liu, H. Hu, J. J. Zhao, X. G. Yu, C. S. Jia, J. Wang, T. Wang, Y. Q. Hou, X. Zou, Y. Wang, J. K. Shao, L. Q. Wang, Z. S. Yu and C. Z. Liu	2019	Correction to: Efficacy of electro-acupuncture and manual acupuncture versus sham acupuncture for knee osteoarthritis: study protocol for a randomised controlled trial	Trials	Step1-Duplicates
205	Tu, J. F., J. W. Yang, G. X. Shi, Z. S. Yu, J. L. Li, L. L. Lin, Y. Z. Du, X. G. Yu, H. Hu, Z. S. Liu, C. S. Jia, L. Q. Wang, J. J. Zhao, J. Wang, T. Wang, Y. Wang, T. Q. Wang, N. Zhang, X. Zou, Y. Wang, J. K. Shao and C. Z. Liu	2021	Efficacy of Intensive Acupuncture Versus Sham Acupuncture in Knee Osteoarthritis: A Randomized Controlled Trial	ARTHRITIS & RHEUMATOLOGY	Step1-Duplicates
206	Tu, J. F., J. W. Yang, L. Q. Wang, Y. Wang, J. L. Li, N. Zhang, L. L. Lin, Z. S. Yu and C. Z. Liu	2019	Efficacy of electro-acupuncture and manual acupuncture versus sham acupuncture for knee osteoarthritis: statistical analysis plan for a randomized controlled trial		Step1-Duplicates
207	Tu, J.-F., J.-W. Yang, L.-L. Lin, T.-Q. Wang, Y.-Z. Du, Z.-S. Liu, H. Hu, J.-J. Zhao, X.-G. Yu, C.-S. Jia, J. Wang, T. Wang, Y.-Q. Hou, X. Zou, Y. Wang, J.-K. Shao, L.-Q. Wang, Z.-S. Yu and C.-Z. Liu	2019	Efficacy of electro-acupuncture and manual acupuncture versus sham acupuncture for knee osteoarthritis: study protocol for a randomised controlled trial	Trials	Step1-Duplicates
208	Tukmachi, E., R. Jubb, E. Dempsey and P. Jones	2004	The effect of acupuncture on the symptoms of knee osteoarthritis--an open randomised controlled study		Step1-Duplicates
209	Tumber, P. S.	2014	Optimizing perioperative analgesia for the complex pain patient: medical and interventional strategies	Canadian Journal of Anesthesia	Step1-Duplicates
210	Tzeng, C. Y., S. L. Chang, C. C. Wu, C. L. Chang, W. G. Chen, K. M. Tong, K. C. Huang and C. L. Hsieh	2015	Single-blinded, randomised preliminary study evaluating the effects of 2 Hz electroacupuncture for postoperative pain in patients with total knee arthroplasty		Step1-Duplicates
211	Vas, J. and A. White	2007	Evidence from RCTs on optimal acupuncture treatment for knee osteoarthritis--an exploratory review		Step1-Duplicates
212	Vlaeyen, J. W. S., C. G. Maher, K. Wiech, V. Z. Jan, B. M. Carolina, L. Diatchenko, M. C. Battié, M. Goossens, B. Koes and S. J. Linton	2018	Low back pain (Primer)	Nature Reviews: Disease Primers	Step1-Duplicates
213	Vu, H. M., H. D. Tran, A. K. Nguyen, B. Han and B. X. Hoang	2024	Effectiveness of Bach Nien Kien Health Supplement in the Treatment of Patients With Symptomatic Knee Osteoarthritis	IN VIVO	Step1-Duplicates
214	Wang, Q., H. Lv, Z. T. Sun, J. F. Tu, Y. W. Feng, T. Q. Wang and C. Z. Liu	2020	Effect of Electroacupuncture versus Sham Electroacupuncture in Patients with Knee Osteoarthritis: A Pilot Randomized Controlled Trial	EVIDENCE-BASED COMPLEMENTARY AND ALTERNATIVE MEDICINE	Step1-Duplicates
215	Wang, Q., H. Lv, Z. T. Sun, J. F. Tu, Y. W. Feng, T. Q. Wang and C. Z. Liu	2020	Effect of Electroacupuncture versus Sham Electroacupuncture in Patients with Knee Osteoarthritis: a Pilot Randomized Controlled Trial		Step1-Duplicates
216	Wang, Q., H. Lv, Z. T. Sun, J. F. Tu, Y. W. Feng, T. Q. Wang and C. Z. Liu	2020	Effect of Electroacupuncture versus Sham Electroacupuncture in Patients with Knee Osteoarthritis: a Pilot Randomized Controlled Trial		Step1-Duplicates
217	Wang, T., Y. Guo, X. W. Shi, Y. Gao, J. Y. Zhang, C. J. Wang, X. Yang, Q. Shu, X. L. Chen, X. Y. Fu, W. S. Xie, Y. Zhang, B. Li and C. Q. Guo	2021	Acupotomy Contributes to Suppressing Subchondral Bone Resorption in KOA Rabbits by Regulating the OPG/RANKL Signaling Pathway	EVIDENCE-BASED COMPLEMENTARY AND ALTERNATIVE MEDICINE	Step1-Duplicates
218	Wang, T. Q., L. R. Li, C. X. Tan, J. W. Yang, G. X. Shi, L. Q. Wang, H. Hu, Z. S. Liu, J. Wang, T. Wang, Y. Yuan, W. R. Jia, H. Li, X. W. Wang, B. Wu, J. F. Tu and C. Z. Liu	2021	Effect of Electroacupuncture on Gut Microbiota in Participants With Knee Osteoarthritis	FRONTIERS IN CELLULAR AND INFECTION MICROBIOLOGY	Step1-Duplicates
219	Wang, T. Q., Y. T. Li, L. Q. Wang, G. X. Shi, J. F. Tu, J. W. Yang, Y. Q. Hou, L. L. Lin, N. Sun, J. J. Zhao and A. Et	2020	Electroacupuncture versus manual acupuncture for knee osteoarthritis: a randomized controlled pilot trial		Step1-Duplicates
220	Wang, T. Q., Y. T. Li, L. Q. Wang, G. X. Shi, J. F. Tu, J. W. Yang, Y. Q. Hou, L. L. Lin, N. Sun, J. J. Zhao, H. K. Hou and C. Z. Liu	2020	Electroacupuncture versus manual acupuncture for knee osteoarthritis: a randomized controlled pilot trial	ACUPUNCTURE IN MEDICINE	Step1-Duplicates
221	Wang, W., S. Yu, Z. Long, Y. Liu, Y. Yan, T. Sun and Z. Liu	2022	Electroacupuncture vs topical diclofenac sodium gel for patients with hand osteoarthritis: study protocol for a randomized controlled trial		Step1-Duplicates
222	Wang, W. M., S. D. Yu, Z. L. Long, Y. Liu, Y. Yan, T. H. Sun and Z. S. Liu	2022	Electroacupuncture vs topical diclofenac sodium gel for patients with hand osteoarthritis: study protocol for a randomized controlled trial	JOURNAL OF ORTHOPAEDIC SURGERY AND RESEARCH	Step1-Duplicates
223	Wang, X., X. Xie, M. Hou, X. Wang, J. Chen, J. Yu and X. Li	2017	Kinetic mechanism of electroacupuncture for stair climbing in knee osteoarthritis patients		Step1-Duplicates
224	Wang, X. Z., R. K. Wang, Q. Liu, G. X. Shi, B. H. Mi, C. Z. Liu, J. F. Tu and J. H. Lin	2024	Electroacupuncture versus exercise in patients with knee osteoarthritis: Study protocol for a randomized controlled trial	PLOS ONE	Step1-Duplicates
225	Wang, X. Z., R. K. Wang, Q. Liu, G. X. Shi, B. H. Mi, C. Z. Liu, J. F. Tu and J. H. Lin	2024	Electroacupuncture versus exercise in patients with knee osteoarthritis: study protocol for a randomized controlled trial		Step1-Duplicates
226	Wang, Z., Y. Q. Wang, C. A. Wang, X. J. Li, Z. Y. Zhou, L. J. Zhang, M. X. Li, Y. K. Pan, T. Y. Jiao, X. Y. Shi and Q. Liu	2022	Systematic Review and Network Meta-analysis of Acupuncture Combined with Massage in Treating Knee Osteoarthritis	BIOMED RESEARCH INTERNATIONAL	Step1-Duplicates
227	Wang, Z., H. Xu, Z. Wang, H. Zhou, J. Y. Diao, L. J. Zhang, Y. Wang, M. X. Li and Y. F. Zhou	2023	Effects of externally-applied, non-pharmacological Interventions on short- and long-term symptoms and inflammatory cytokine levels in patients with knee osteoarthritis: a systematic review and network meta-analysis	FRONTIERS IN IMMUNOLOGY	Step1-Duplicates
228	Weiner, D. K., C. G. Moore, N. E. Morone, E. S. Lee and C. Kent Kwoh	2013	Efficacy of periosteal stimulation for chronic pain associated with advanced knee osteoarthritis: a randomized, controlled clinical trial		Step1-Duplicates
229	Weiner, D. K., C. G. Moore, N. E. Morone, E. S. Lee and C. K. Kwoh	2013	Efficacy of Periosteal Stimulation for Chronic Pain Associated With Advanced Knee Osteoarthritis: A Randomized, Controlled Clinical Trial	CLINICAL THERAPEUTICS	Step1-Duplicates
230	White, A.	2010	Research shorts	Acupuncture in Medicine	Step1-Duplicates
231	White, A.	2011	Recent papers summarised by Adrian White	Acupuncture in Medicine	Step1-Duplicates
232	White, A. and M. Meinen	2014	Summaries of recent papers	Acupuncture in Medicine	Step1-Duplicates
233	White, A., L. Tough, V. Eyre, J. Vickery, A. Asprey, C. Quinn, F. Warren, C. Pritchard, N. E. Foster, R. S. Taylor and A. Et	2016	Western medical acupuncture in a group setting for knee osteoarthritis: results of a pilot randomised controlled trial		Step1-Duplicates
234	White, P., P. Prescott and G. Lewith	2010	Does needling sensation (<i>de qi</i>) affect treatment outcome in pain? Analysis of data from a larger single-blind, randomised controlled trial	ACUPUNCTURE IN MEDICINE	Step1-Duplicates
235	White, P., P. Prescott and G. Lewith	2010	Does needling sensation (de qi) affect treatment outcome in pain? Analysis of data from a larger single-blind, randomised controlled trial		Step1-Duplicates
236	Wu, G. W., J. Chen, Y. M. Huang, C. B. Pan, W. L. Chen, S. M. Zhang, W. Lin, X. X. Liu and M. X. Wu	2019	Electroacupuncture Delays Cartilage Degeneration by Modulating Nuclear Factor-κB Signaling Pathway	CHINESE JOURNAL OF INTEGRATIVE MEDICINE	Step1-Duplicates
237	Wu, M. X., X. H. Li, M. N. Lin, X. R. Jia, R. Mu, W. R. Wan, R. H. Chen, L. H. Chen, W. Q. Lin, C. Y. Huang, X. R. Zhang, K. D. Hong, L. Li and X. X. Liu	2010	Clinical Study on the Treatment of Knee Osteoarthritis of Shen (sic)-Sui (sic) Insufficiency Syndrome Type by Electroacupuncture	CHINESE JOURNAL OF INTEGRATIVE MEDICINE	Step1-Duplicates
238	Wu, S. Y., C. H. Lin, N. J. Chang, W. L. Hu, Y. C. Hung, Y. Tsao and C. A. Kuo	2020	Combined effect of laser acupuncture and electroacupuncture in knee osteoarthritis patients: a protocol for a randomized controlled trial		Step1-Duplicates
239	Wu, S. Y., C. H. Lin, N. J. Chang, W. L. Hu, Y. C. Hung, Y. Tsao and C. E. A. Kuo	2020	Combined effect of laser acupuncture and electroacupuncture in knee osteoarthritis patients A protocol for a randomized controlled trial	MEDICINE	Step1-Duplicates
240	Wu, S. Y., C. H. Lin, N. J. Chang, W. L. Hu, Y. C. Hung, Y. Tsao and C. E. A. Kuo	2020	Combined effect of laser acupuncture and electroacupuncture in knee osteoarthritis patients: A protocol for a randomized controlled trial	Medicine (United States)	Step1-Duplicates
241	Wu, Z. H. and F. Bao	2008	Observation on therapeutic effects of electroacupuncture for the treatment of knee osteoarthritis		Step1-Duplicates
242	Xiang, J., Y. Zhang, J. Wu, Y. Shui and Y. Zhu	2024	Electroacupuncture combined with continuous adductor canal block for postoperative analgesia in patients undergoing total knee arthroplasty		Step1-Duplicates
243	Xing, L. F., X. L. Chen, C. Q. Guo, W. T. Zhu, T. Y. Hu, W. W. Ma, M. Du, Y. Xu and C. Q. Guo	2023	Electroacupuncture Exerts Chondroprotective Effect in Knee Osteoarthritis of Rabbits Through the Mitophagy Pathway	JOURNAL OF PAIN RESEARCH	Step1-Duplicates
244	Xu, H., B. Kang, Y. Li, J. Xie, S. Sun, S. Zhong, C. Gao, X. Xu, C. Zhao, G. Qiu and A. Et	2020	Using electroacupuncture to recover muscle strength in patients with knee osteoarthritis after total knee arthroplasty: a study protocol for a double-blinded, randomized, and placebo-controlled trial		Step1-Duplicates
245	Xu, H., B. X. Kang, Y. L. Li, J. Xie, S. T. Sun, S. Zhong, C. X. Gao, X. R. Xu, C. Zhao, G. W. Qiu and L. B. Xiao	2020	Using electroacupuncture to recover muscle strength in patients with knee osteoarthritis after total knee arthroplasty: a study protocol for a double-blinded, randomized, and placebo-controlled trial	TRIALS	Step1-Duplicates
246	Xu, H. and H. G. Wu	2007	Clinical observation of electroacupuncture combined with low-dose diclofenac in treating osteoarthritis of the knee		Step1-Duplicates
247	Xu, W., Y. Xiao, M. Zhao, J. Zhu, Y. Wang, W. Wang, P. Wang and H. Meng	2023	Effective Treatment of Knee Osteoarthritis Using a Nano-Enabled Drug Acupuncture Technology in Mice	Advanced Science	Step1-Duplicates
248	Yetişir, A. and G. Y. Öztürk	2024	Effects of low-level laser therapy on acupuncture points on knee pain and function in knee osteoarthritis	Revista da Associacao Medica Brasileira	Step1-Duplicates
249	Yin, Y. and Y. Zhao	2014	Case-controll study on the synergistic effects of electroacupuncture on knee osteoarthritis after arthroscopic debridement		Step1-Duplicates
250	Yu, Y., C. Z. Liu, X. Z. Wang, Y. W. Xi, Y. M. Fu, B. H. Mi and J. F. Tu	2024	Effect of 4 weeks vs 8 weeks of acupuncture for knee osteoarthritis in China: protocol for a randomised controlled trial	BMJ OPEN	Step1-Duplicates
251	Yu, Y., C. Z. Liu, X. Z. Wang, Y. W. Xi, Y. M. Fu, B. H. Mi and J. F. Tu	2024	Effect of 4 weeks vs 8 weeks of acupuncture for knee osteoarthritis in China: protocol for a randomised controlled trial		Step1-Duplicates
252	Yuan, X., Y. Guo, H. Yi, X. Hou, Y. Zhao, Y. Wang, H. Jia, S. S. Baba, M. Li and F. Huo	2024	Hemoglobin α-derived peptides VD-hemopressin (α) and RVD-hemopressin (α) are involved in electroacupuncture inhibition of chronic pain	Frontiers in Pharmacology	Step1-Duplicates
253	Yuan, X. C., Y. X. Guo, H. Y. Yi, X. M. Hou, Y. L. Zhao, Y. Y. Wang, H. Jia, S. S. Baba, M. Li and F. Q. Huo	2024	Hemoglobin α-derived peptides VD-hemopressin (α) and RVD-hemopressin (α) are involved in electroacupuncture inhibition of chronic pain	FRONTIERS IN PHARMACOLOGY	Step1-Duplicates
254	Yuan, X. C., Q. Wang, W. Su, H. P. Li, C. H. Wu, F. Gao, H. C. Xiang, H. Zhu, L. X. Lin, X. F. Hu, J. Cao, J. J. Li and M. Li	2018	Electroacupuncture potentiates peripheral CB2 receptor-inhibited chronic pain in a mouse model of knee osteoarthritis	JOURNAL OF PAIN RESEARCH	Step1-Duplicates
255	Yuan, X. C., Y. Y. Wang, L. X. Tian, X. J. Yan, Y. X. Guo, Y. L. Zhao, S. S. Baba, H. Jia, H. S. Wang, M. Li and F. Q. Huo	2022	Spinal 5-HT2A receptor is involved in electroacupuncture inhibition of chronic pain	Molecular Pain	Step1-Duplicates
256	Yuan, X. C., Y. Y. Wang, L. X. Tian, X. J. Yan, Y. X. Guo, Y. L. Zhao, S. S. Baba, H. Jia, H. S. Wang, M. Li and F. Q. Huo	2022	Spinal 5-HT<sub>2A</sub> receptor is involved in electroacupuncture inhibition of chronic pain	MOLECULAR PAIN	Step1-Duplicates
257	Yuan, X. C., X. J. Yan, L. X. Tian, Y. X. Guo, Y. L. Zhao, S. S. Baba, Y. Y. Wang, L. L. Liang, H. Jia, L. P. Xu, L. Li, H. Lin and F. Q. Huo	2021	5-HT7 Receptor Is Involved in Electroacupuncture Inhibition of Chronic Pain in the Spinal Cord	Frontiers in Neuroscience	Step1-Duplicates
258	Yuan, X. C., X. J. Yan, L. X. Tian, Y. X. Guo, Y. L. Zhao, S. S. Baba, Y. Y. Wang, L. L. Liang, H. Jia, L. P. Xu, L. Li, H. Lin and F. Q. Huo	2021	5-HT<sub>7</sub> Receptor Is Involved in Electroacupuncture Inhibition of Chronic Pain in the Spinal Cord	FRONTIERS IN NEUROSCIENCE	Step1-Duplicates
259	Yuan, X. C., B. Zhu, X. H. Jing, L. Z. Xiong, C. H. Wu, F. Gao, H. P. Li, H. C. Xiang, H. Zhu, B. Zhou, W. He, C. Y. Lin, H. L. Pan, Q. Wang and M. Li	2018	Electroacupuncture Potentiates Cannabinoid Receptor-Mediated Descending Inhibitory Control in a Mouse Model of Knee Osteoarthritis	FRONTIERS IN MOLECULAR NEUROSCIENCE	Step1-Duplicates
260	Yurtkuran, M. and T. Kocagil	1999	TENS, electroacupuncture and ice massage: comparison of treatment for osteoarthritis of the knee		Step1-Duplicates
261	Zhang, H., H. Xu, T. Liu and P. Li	2016	Clinical study of the electroacupuncture combined with thunder-fire moxibustion in treatment of degenerative knee osteoarthritis with cold-damp stagnation		Step1-Duplicates
262	Zhang, J. P., J. Shen, Y. T. Xiang, X. X. Xing, B. X. Kang, C. Zhao, J. J. Wu, M. X. Zheng, X. Y. Hua, L. B. Xiao and J. G. Xu	2023	Modulation of Brain Network Topological Properties in Knee Osteoarthritis by Electroacupuncture in Rats	JOURNAL OF PAIN RESEARCH	Step1-Duplicates
263	Zhang, L. and H. Yuan	2020	Effectiveness and clinical benefit of a therapy of combined non-pharmaceutical Traditional Chinese Medicine for knee osteoarthritis: a randomized controlled study		Step1-Duplicates
264	Zhang, L. and H. Yuan	2020	Effectiveness and clinical benefit of a therapy of combined non-pharmaceutical Traditional Chinese Medicine for knee osteoarthritis: a randomized controlled study		Step1-Duplicates
265	Zhang, L., H. Yuan, L. Zhang, J. Li and H. Li	2019	Effect of acupuncture therapies combined with usual medical care on knee osteoarthritis		Step1-Duplicates
266	Zhang, L., Z. M. Zhang, Z. H. Chen, G. X. Zhang, T. T. Zhang, H. M. Kuang, Z. F. Peng, K. Rong, L. Ou and J. J. Kuang	2024	Transcutaneous electrical acupoint stimulation for rehabilitation after total knee arthroplasty: a systematic review and meta-analysis	AMERICAN JOURNAL OF TRANSLATIONAL RESEARCH	Step1-Duplicates
267	Zhang, L. L. and H. X. Yuan	2020	Effectiveness and clinical benefit of a therapy of combined non-pharmaceutical Traditional Chinese Medicine for knee osteoarthritis: a randomized controlled study	JOURNAL OF TRADITIONAL CHINESE MEDICINE	Step1-Duplicates
268	Zhang, L. L., H. X. Yuan, L. Zhang, J. Li and H. M. Li	2019	Effect of acupuncture therapies combined with usual medical care on knee osteoarthritis	JOURNAL OF TRADITIONAL CHINESE MEDICINE	Step1-Duplicates
269	Zhang, Q., J. Fang, L. Chen, J. Wu, J. Ni, F. Liu and J. Sun	2020	Different kinds of acupuncture treatments for knee osteoarthritis: a multicentre, randomized controlled trial		Step1-Duplicates
270	Zhang, Q. F., J. Q. Fang, L. F. Chen, J. Y. Wu, J. Ni, F. Liu and J. Sun	2020	Different kinds of acupuncture treatments for knee osteoarthritis: a multicentre, randomized controlled trial	TRIALS	Step1-Duplicates
271	Zhang, Q. H., J. H. Yue, B. Golianu, Z. R. Sun and Y. Lu	2017	Updated systematic review and meta-analysis of acupuncture for chronic knee pain	ACUPUNCTURE IN MEDICINE	Step1-Duplicates
272	Zhang, W., L. L. Zhang, S. Yang, B. Wen, J. Chen and J. Chang	2023	Electroacupuncture ameliorates knee osteoarthritis in rats via inhibiting NLRP3 inflammasome and reducing pyroptosis	MOLECULAR PAIN	Step1-Duplicates
273	Zhao, C., H. Xu, A. Xinyu, B. Kang, J. Xie, J. Shen, S. Sun, S. Zhong, C. Gao, X. Xu, Y. Zhou and L. Xiao	2022	Cerebral mechanism of opposing needling for managing acute pain after unilateral total knee arthroplasty: study protocol for a randomized, sham-controlled clinical trial	Trials	Step1-Duplicates
274	Zhao, Y. H., X. B. Wang and D. Q. Zhang	2021	RETRACTED: A Retrospective Study on the Efficacy of Two Different Rehabilitation Interventions on KOA: Shock Wave Therapy vs. Electroacupuncture Therapy (Retracted Article)	BIOMED RESEARCH INTERNATIONAL	Step1-Duplicates
275	Zheng, X. H., J. Lin, Z. Z. Wang, Z. M. Zeng and H. X. Chen	2024	Research of the analgesic effects and central nervous system impact of electroacupuncture therapy in rats with knee osteoarthritis	HELIYON	Step1-Duplicates
276	Zhong, S., H. Huang, J. Xie, L. Zhao, X. L. Song, Y. L. Chen and L. B. Xiao	2019	Application of electroacupuncture for postoperative pain management after total knee arthroplasty: a study protocol for a single-blinded, randomised placebo-controlled trial	BMJ OPEN	Step1-Duplicates
277	Zhong, S., H. Huang, J. Xie, L. Zhao, X. L. Song, Y. L. Chen and L. B. Xiao	2019	Application of electroacupuncture for postoperative pain management after total knee arthroplasty: a study protocol for a single-blinded, randomised placebo-controlled trial		Step1-Duplicates
278	Zhou, J., F. Qu, X. Sang, X. Wang and R. Nan	2011	Acupuncture and Auricular Acupressure in Relieving Menopausal Hot Flashes of Bilaterally Ovariectomized Chinese Women: A Randomized Controlled Trial	Evidence - Based Complementary and Alternative Medicine	Step1-Duplicates
279	Zhou, Y., J. Zhu, L. B. Li, T. F. He, X. Y. Chen, Y. Y. Zheng and Y. F. Chen	2016	Effects of Electroacupuncture on Joint Function in Rheumatoid Arthritis Patients of Liver- and Kidney-Yin Deficiency Type		Step1-Duplicates
280	Zhu, Y., R. L. Chen, F. R. Miao and L. Ji	2010	Clinical observation on the therapeutic effect of drugs-paste separated moxibustion combined with electroacupunture for knee osteoarthritis patients of cold-damp type		Step1-Duplicates
281	艾海波	2014	电针对兔膝骨关节炎软骨中β-catenin表达的影响		Step1-Duplicates
282	安军伟, 吴海波, 张继伟, 陈东煜, W. Hai bo, Z. Ji wei and C. Dong yu	2016	温针灸和电针治疗膝骨关节炎的临床概况	中医药临床杂志	Step1-Duplicates
283	安军伟, 吴海波, 张继伟, 陈东煜, W. Hai bo, Z. Ji wei and C. Dong yu	2016	温针灸和电针治疗膝骨关节炎的临床概况	中医药临床杂志	Step1-Duplicates
284	安军伟, 吴海波, 张继伟, 陈东煜, W. U. Haibo, Z. Jiwei and C. Dongyu	2016	温针灸和电针治疗膝骨关节炎的临床概况	中医药临床杂志	Step1-Duplicates
285	敖金波, 郭俐宏, 吴松, G. Li hong and W. Song	2017	温针灸疗配合外敷自制威灵仙浸膏治疗膝骨性关节炎临床研究	针灸临床杂志	Step1-Duplicates
286	敖金波, 郭俐宏, 吴松, G. Li hong and W. Song	2017	温针灸疗配合外敷自制威灵仙浸膏治疗膝骨性关节炎临床研究	针灸临床杂志	Step1-Duplicates
287	敖金波, 郭俐宏, 吴松, G. U. O. Li-hong and W. U. Song	2017	温针灸疗配合外敷自制威灵仙浸膏治疗膝骨性关节炎临床研究	针灸临床杂志	Step1-Duplicates
288	白斌	2018	经皮穴位电刺激联合“鸡尾酒”疗法对全膝关节置换术后疼痛控制的临床研究		Step1-Duplicates
289	白天宇	2023	经皮穴位电刺激联合多模式镇痛改善TKA术后疼痛加速康复的临床研究		Step1-Duplicates
290	白天宇, 李紫阁, 邱佳明, 王宏杰, 危一飞, 王舒娅, 温冠楠, 程桯, L. Zi ge, Q. Jia ming, W. Hong jie, W. Yi fei, W. Shu ya, W. Guan nan and C. Ting	2023	经皮穴位电刺激改善单侧全膝关节置换术后远期关节功能疗效及下肢静脉血栓影响因素分析	中国中医药信息杂志	Step1-Duplicates
291	白天宇, 李紫阁, 邱佳明, 王宏杰, 危一飞, 王舒娅, 温冠楠, 程桯, L. Zi ge, Q. Jia ming, W. Hong jie, W. Yi fei, W. Shu ya, W. Guan nan and C. Ting	2023	经皮穴位电刺激改善单侧全膝关节置换术后远期关节功能疗效及下肢静脉血栓影响因素分析	中国中医药信息杂志	Step1-Duplicates
292	白天宇, 李紫阁, 邱佳明, 王宏杰, 危一飞, 王舒娅, 温冠楠, 程桯, L. I. Zige, Q. I. U. Jiaming, W. Hongjie, W. E. I. Yifei, W. Shuya, W. E. N. Guannan and C. Ting	2023	经皮穴位电刺激改善单侧全膝关节置换术后远期关节功能疗效及下肢静脉血栓影响因素分析	中国中医药信息杂志	Step1-Duplicates
293	包飞	2010	针刺对膝骨关节炎大鼠基质金属蛋白酶及其抑制剂表达影响的研究		Step1-Duplicates
294	包飞, 孙华, 吴志宏, 王道海, 张云祥, S. Hua, W. Zhi hong, W. Dao hai and Z. Yun xiang	2011	针刺对膝骨关节炎大鼠软骨基质金属蛋白酶及其抑制剂表达的影响	中国针灸	Step1-Duplicates
295	包飞, 孙华, 吴志宏, 王道海, 张云祥, S. Hua, W. Zhi hong, W. Dao hai and Z. Yun xiang	2011	针刺对膝骨关节炎大鼠软骨基质金属蛋白酶及其抑制剂表达的影响	中国针灸	Step1-Duplicates
296	包飞, 孙华, 吴志宏, 王道海, 张云祥, S. U. N. Hua, W. U. Zhi-hong, W. Dao-hai and Z. Yun-xiang	2011	针刺对膝骨关节炎大鼠软骨基质金属蛋白酶及其抑制剂表达的影响	中国针灸	Step1-Duplicates
297	包飞, 王道海, 王凤琴, 孙华, 李兵, 张云祥, 吴志宏, W. Dao hai, W. Feng qin, S. Hua, L. Bing, Z. Yun xiang and W. Zhi hong	2008	电针对实验性膝骨关节炎大鼠软骨转化生长因子β1表达的影响	中国康复理论与实践	Step1-Duplicates
298	包飞, 王道海, 王凤琴, 孙华, 李兵, 张云祥, 吴志宏, W. Dao hai, W. Feng qin, S. Hua, L. Bing, Z. Yun xiang and W. Zhi hong	2008	电针对实验性膝骨关节炎大鼠软骨转化生长因子β1表达的影响	中国康复理论与实践	Step1-Duplicates
299	包飞, 王道海, 王凤琴, 孙华, 李兵, 张云祥, 吴志宏, W. Dao hai, W. Feng qin, S. Hua, L. Bing, Z. Yun xiang and W. Zhi hong	2008	电针对实验性膝骨关节炎大鼠软骨转化生长因子β1表达的影响	中国康复理论与实践	Step1-Duplicates
300	包飞, 张燕, 吴志宏, 王燕, 盛敏, 胡娜, 冯逢, 王道海, 张云祥, 李涛, 孙华, Z. Yan, W. Zhi hong, W. Yan, S. Min, H. Na, F. Feng, W. Dao hai, Z. Yun xiang, L. Tao and S. Hua	2013	电针治疗膝骨关节炎疗效观察及对软骨磁共振T2图的影响	中国针灸	Step1-Duplicates
301	包飞, 张燕, 吴志宏, 王燕, 盛敏, 胡娜, 冯逢, 王道海, 张云祥, 李涛, 孙华, Z. Yan, W. Zhi hong, W. Yan, S. Min, H. Na, F. Feng, W. Dao hai, Z. Yun xiang, L. Tao and S. Hua	2013	电针治疗膝骨关节炎疗效观察及对软骨磁共振T2图的影响	中国针灸	Step1-Duplicates
302	鲍圣涌, 张少君, 何爽, 林婉娟, 骆钧梵, Z. Shao jun, H. Shuang, L. Wan juan and L. Jun fan	2006	针灸推拿治疗增生性膝关节炎临床观察	湖北中医杂志	Step1-Duplicates
303	鲍圣涌, 张少君, 何爽, 林婉娟, 骆钧梵, Z. Shao jun, H. Shuang, L. Wan juan and L. Jun fan	2006	针灸推拿治疗增生性膝关节炎临床观察	湖北中医杂志	Step1-Duplicates
304	鲍圣涌, 张少君, 何爽, 林婉娟, 骆钧梵, Z. Shao jun, H. Shuang, L. Wan juan and L. Jun fan	2006	针灸推拿治疗增生性膝关节炎临床观察	湖北中医杂志	Step1-Duplicates
305	卞彩茹, 谭荣玲, 陈格云, 金远林, T. Rong ling, C. Ge yun and J. Yuan lin	2017	刺络拔罐疗法结合乌麻膏治疗膝关节骨性关节炎30例疗效观察	云南中医中药杂志	Step1-Duplicates
306	卞彩茹, 唐梦, 谢苑芳, 金远林, T. Meng, X. Yuan fang and J. Yuan lin	2021	刺络药物罐联合乌麻膏治疗膝骨性关节炎临床观察	光明中	Step1-Duplicates
307	卞彩茹, 唐梦, 谢苑芳, 金远林, T. Meng, X. Yuan fang and J. Yuan lin	2021	刺络药物罐联合乌麻膏治疗膝骨性关节炎临床观察	光明中医	Step1-Duplicates
308	卞彩茹, 唐梦, 谢苑芳, 金远林, T. Meng, X. I. E. Yuanfang and J. I. N. Yuanlin	2021	刺络药物罐联合乌麻膏治疗膝骨性关节炎临床观察	光明中医	Step1-Duplicates
309	卞月芳	2011	电针配合推拿治疗膝骨性关节炎46例	中国中医药科技	Step1-Duplicates
310	卞月芳	2011	电针配合推拿治疗膝骨性关节炎46例	中国中医药科技	Step1-Duplicates
311	卞月芳	2011	电针配合推拿治疗膝骨性关节炎46例	中国中医药科技	Step1-Duplicates
312	才文涛, 张海芳, 沙里泉, Z. Hai fang and S. Li quan	2013	电针配合局部推拿手法治疗膝关节骨性关节炎的临床观察	针灸临床杂志	Step1-Duplicates
313	蔡国伟, 李鹏飞, 程燕, L. Peng fei and C. Yan	2012	热敏灸治疗急性膝关节痛临床研究	上海针灸杂志	Step1-Duplicates
314	蔡国伟, 李鹏飞, 程燕, L. I. Peng-fei and C. Yan	2012	热敏灸治疗急性膝关节痛临床研究	上海针灸杂志	Step1-Duplicates
315	蔡剑飞, 徐磊, 刘鸿, X. Lei and L. Hong	2018	电针辅助治疗痛痹型膝关节骨性关节炎70例	浙江中医杂志	Step1-Duplicates
316	蔡剑飞, 徐磊, 刘鸿, X. Lei and L. Hong	2018	电针辅助治疗痛痹型膝关节骨性关节炎70例	浙江中医杂志	Step1-Duplicates
317	蔡玲	2011	三联疗法治疗膝关节骨性关节炎的临床观察	湖北中医杂志	Step1-Duplicates
318	曹宏波, 王思敏, 桂高飞, W. Si min and G. Gao fei	2020	电针足少阳经穴配合功能训练治疗膝关节骨性关节炎临床疗效分析	中国康	Step1-Duplicates
319	曹宏波, 王思敏, 桂高飞, W. Si min and G. Gao fei	2020	电针足少阳经穴配合功能训练治疗膝关节骨性关节炎临床疗效分析	中国康复	Step1-Duplicates
320	曹梦, 毛红蓉 and M. Hong rong	2017	经筋齐刺配合电针治疗膝骨性关节炎36例	中医外治杂志	Step1-Duplicates
321	曹梦, 毛红蓉 and M. Hong rong	2017	经筋齐刺配合电针治疗膝骨性关节炎36例	中医外治杂志	Step1-Duplicates
322	曹梦, 毛红蓉 and M. Hong rong	2017	经筋齐刺配合电针治疗膝骨性关节炎36例	中医外治杂志	Step1-Duplicates
323	曹喜俊	2015	电针联合离子导入治疗膝骨性关节炎的疗效观察		Step1-Duplicates
324	曹晓滨, 刘春景, 杜婉云, L. I. U. Chun-jing and D. U. Wan-yun	2005	合谷刺或齐刺、温针灸、电针治疗膝关节骨性关节炎疗效观察	新疆医科大学学报	Step1-Duplicates
325	曹晓滨刘春景杜婉云	2005	合谷刺或齐刺、温针灸、电针治疗膝关节骨性关节炎疗效观察	新疆医科大学学报	Step1-Duplicates
326	曹雪, 张卫华 and Z. Wei hua	2014	电针加穴位注射治疗退行性膝关节炎的临床疗效观察	中国针灸学会临床分会2014年年会暨第二十一次全国针灸临床学术研讨会	Step1-Duplicates
327	曹雪, 赵敏 and Z. Min	2014	电针加穴位注射治疗退行性膝关节炎45例	陕西中	Step1-Duplicates
328	曹雪, 赵敏 and Z. Min	2014	电针加穴位注射治疗退行性膝关节炎45例	陕西中医	Step1-Duplicates
329	曹雪, 赵敏 and Z. Min	2014	电针加穴位注射治疗退行性膝关节炎45例	陕西中医	Step1-Duplicates
330	曹姚佳妮, 黄琴峰, 杨光, 马昭, 卢云琼, 刘力, 樊晓鹏, 马晓芃, H. Qin feng, Y. Guang, M. Zhao, L. Yun qiong, L. Li, F. Xiao peng and M. Xiao peng	2022	基于随机对照试验的针灸治疗膝骨关节炎临床规律分析	上海针灸杂志	Step1-Duplicates
331	曹姚佳妮, 黄琴峰, 杨光, 马昭, 卢云琼, 刘力, 樊晓鹏, 马晓芃, H. Qin feng, Y. Guang, M. Zhao, L. Yun qiong, L. Li, F. Xiao peng and M. Xiao peng	2022	基于随机对照试验的针灸治疗膝骨关节炎临床规律分析	上海针灸杂志	Step1-Duplicates
332	曹姚佳妮, 黄琴峰, 杨光, 马昭, 卢云琼, 刘力, 樊晓鹏, 马晓芃, H. Qin feng, Y. Guang, M. Zhao, L. Yun qiong, L. Li, F. Xiao peng and M. Xiao peng	2022	基于随机对照试验的针灸治疗膝骨关节炎临床规律分析	上海针灸杂志	Step1-Duplicates
333	曹韵茗	2021	针刀干预对兔膝骨关节炎韧带BMP-12/Smad信号通路相关因子的影响		Step1-Duplicates
334	曹中正	2021	电针配合穴位贴敷治疗气滞血瘀型老年膝骨关节炎的临床疗效及对患者膝关节功能、血液流变学和生活质量的影响	河北中	Step1-Duplicates
335	曹中正	2021	电针配合穴位贴敷治疗气滞血瘀型老年膝骨关节炎的临床疗效及对患者膝关节功能、血液流变学和生活质量的影响	河北中医	Step1-Duplicates
336	曹中正	2021	电针配合穴位贴敷治疗气滞血瘀型老年膝骨关节炎的临床疗效及对患者膝关节功能、血液流变学和生活质量的影响	河北中医	Step1-Duplicates
337	曾贵刚, 张秀芬, 权伍成, 覃蔚岚, 符永鋆, 刘清国, Z. Xiu fen, Q. Wu cheng, T. Yu lan, F. Yong yun and L. Qing guo	2009	针刀松解法对膝骨性关节炎应力刺激及临床症状的影响	中华中医药学刊	Step1-Duplicates
338	曾贵刚, 张秀芬, 权伍成, 覃蔚岚, 符永鋆, 刘清国, Z. Xiu fen, Q. Wu cheng, T. Yu lan, F. Yong yun and L. Qing guo	2009	针刀松解法对膝骨性关节炎应力刺激及临床症状的影响	中华中医药学刊	Step1-Duplicates
339	曾贵刚, 张秀芬, 权伍成, 覃蔚岚, 符永鋆, 刘清国, Z. Xiu-fen, Q. Wu-cheng, Q. I. N. Wei-lan, F. U. Yong-jun and L. I. U. Qing-guo	2009	针刀松解法对膝骨性关节炎应力刺激及临床症状的影响	中华中医药学刊	Step1-Duplicates
340	曾贵刚, 张秀芬, 权伍成, 俞杰, 郭长青, Z. Xiu fen, Q. Wu cheng, Y. Jie and G. Zhang qing	2007	针刀松解法影响膝骨性关节炎局部软组织张力及疼痛的对照研究	中华中医药学会针刀医学分会二〇〇七年学术年会	Step1-Duplicates
341	曾焕荣, 黄瑜, 佟方, H. Yu and T. Fang	2010	综合治疗膝骨关节炎50例疗效观察	医学信息（中旬刊）	Step1-Duplicates
342	曾焕荣, 黄瑜, 佟方明, H. Yu and T. Fang ming	2010	综合治疗膝骨关节炎50例疗效观察	医学信息（中旬刊）	Step1-Duplicates
343	曾令松, 袁强, 龙秋兰, 龙海燕, 唐海华, Y. Qiang, L. Qiu lan, L. Hai yan and T. Hai hua	2020	针刺结合中药热奄包对膝关节骨性关节炎的临床疗效观察	世界最新医学信息文摘（连续型电子期刊）	Step1-Duplicates
344	曾欣, 刘晓玲, 褚洪川, 汪欣月, 张安然, 郭长青, L. Xiao ling, C. Hong chuan, W. Xin yue, Z. An ran and G. Zhang qing	2023	针刀干预对膝骨关节炎模型兔股直肌p16、p21表达的影响	针灸临床杂志	Step1-Duplicates
345	曾欣, 刘晓玲, 褚洪川, 汪欣月, 张安然, 郭长青, L. Xiao ling, C. Hong chuan, W. Xin yue, Z. An ran and G. Zhang qing	2023	针刀干预对膝骨关节炎模型兔股直肌p16、p21表达的影响	针灸临床杂志	Step1-Duplicates
346	曾欣, 刘晓玲, 褚洪川, 汪欣月, 张安然, 郭长青, L. I. U. Xiaoling, C. H. U. Hongchuan, W. Xinyue, Z. Anran and G. U. O. Changqing	2023	针刀干预对膝骨关节炎模型兔股直肌p16、p21表达的影响	针灸临床杂志	Step1-Duplicates
347	曾振华, 黄移 and H. Yi	2014	电针为主治疗膝关节骨性关节炎48例临床观察	湖北中医杂志	Step1-Duplicates
348	曾振华, 黄移生 and H. Yi sheng	2014	电针为主治疗膝关节骨性关节炎48例临床观察	湖北中医杂志	Step1-Duplicates
349	曾振华, 黄移生 and H. Yi sheng	2014	电针为主治疗膝关节骨性关节炎48例临床观察	湖北中医杂志	Step1-Duplicates
350	常建军, 江涛, 杨家庄, 余光云, 李瑛, J. Tao, Y. Jia zhuang, Y. Guang yun and L. Ying	2016	温针灸治疗寒湿型膝骨关节炎40例	云南中医中药杂志	Step1-Duplicates
351	常建军, 江涛, 杨家庄, 余光云, 李瑛, J. Tao, Y. Jia zhuang, Y. Guang yun and L. Ying	2016	温针灸治疗寒湿型膝骨关节炎40例	云南中医中药杂志	Step1-Duplicates
352	常建军, 江涛, 杨家庄, 余光云, 李瑛, J. Tao, Y. Jia zhuang, Y. Guang yun and L. Ying	2016	温针灸治疗寒湿型膝骨关节炎40例	云南中医中药杂志	Step1-Duplicates
353	常建军, 梁涛, 李瑜, L. Tao and L. Yu	2008	电针配合药饼灸治疗膝骨关节炎100例	中国中医药现代远程教育	Step1-Duplicates
354	常建军, 梁涛, 李瑜, L. Tao and L. Yu	2008	电针配合药饼灸治疗膝骨关节炎100例	中国中医药现代远程教育	Step1-Duplicates
355	常建军, 梁涛, 李瑜, L. Tao and L. Yu	2008	电针配合药饼灸治疗膝骨关节炎100例	中国中医药现代远程教育	Step1-Duplicates
356	常露, 田雪秋, 任桂珍, T. Xue qiu and R. Gui zhen	2024	中医康复技术治疗膝骨关节炎概述	中医研究	Step1-Duplicates
357	常露, 田雪秋, 任桂珍, T. Xue qiu and R. Gui zhen	2024	中医康复技术治疗膝骨关节炎概述	中医研究	Step1-Duplicates
358	车涛	2018	电针治疗膝关节骨关节炎	科学生活	Step1-Duplicates
359	车涛, 裘敏蕾, 孙剑, 李岩峰, Q. Min lei, S. Jian and L. Yan feng	2012	电针治疗膝骨关节炎疗效观察	上海针灸杂志	Step1-Duplicates
360	车涛, 裘敏蕾, 孙剑, 李岩峰, Q. Min lei, S. Jian and L. Yan feng	2012	电针治疗膝骨关节炎疗效观察	上海针灸杂志	Step1-Duplicates
361	车涛, 裘敏蕾, 孙剑, 李岩峰, Q. I. U. Min-lei, S. U. N. Jian and L. I. Yan-feng	2012	电针治疗膝骨关节炎疗效观察	上海针灸杂志	Step1-Duplicates
362	陈兵, 李涛, 刘娣, 郑立江, 杨妞, 黄燕, 黄银兰, L. Tao, L. Di, Z. Li jiang, Y. Niu, H. Yan and H. Yin lan	2024	基于CiteSpace和VOSviewer可视化分析电针研究的现状、热点和趋势	中医药导报	Step1-Duplicates
363	陈兵, 李涛, 刘娣, 郑立江, 杨妞, 黄燕, 黄银兰, L. I. Tao, L. I. U. Di, Z. Lijiang, Y. Niu, H. Yan and H. Yinlan	2024	基于CiteSpace和VOSviewer可视化分析电针研究的现状、热点和趋势	中医药导报	Step1-Duplicates
364	陈朝蔚, 魏贤振, 丁超, 李飞跃, 樊天佑, W. Xian zhen, D. Chao, L. Fei yue and F. Tian you	2018	电针联合魏氏手法治疗膝骨关节炎临床疗效观察	中国中医骨伤科杂志	Step1-Duplicates
365	陈朝蔚, 魏贤振, 丁超, 李飞跃, 樊天佑, W. Xian zhen, D. Chao, L. Fei yue and F. Tian you	2018	电针联合魏氏手法治疗膝骨关节炎临床疗效观察	中国中医骨伤科杂志	Step1-Duplicates
366	陈朝蔚, 魏贤振, 丁超, 李飞跃, 樊天佑, W. E. I. Xianzhen, D. Chao, L. I. Feiyue and F. A. N. Tianyou	2018	电针联合魏氏手法治疗膝骨关节炎临床疗效观察	中国中医骨伤科杂志	Step1-Duplicates
367	陈达, 盛东, 徐景利, 张泱悦, 林天烨, 张庆文, S. Dong, X. Jing li, Z. Yang yue, L. Tian ye and Z. Qing wen	2019	电针对全膝关节置换术后患者的辅助镇痛效应及对血清β-内啡肽及前列腺素E2水平的影响	中国针灸	Step1-Duplicates
368	陈达, 盛东, 徐景利, 张泱悦, 林天烨, 张庆文, S. Dong, X. Jing li, Z. Yang yue, L. Tian ye and Z. Qing wen	2019	电针对全膝关节置换术后患者的辅助镇痛效应及对血清β-内啡肽及前列腺素E_2水平的影响	中国针灸	Step1-Duplicates
369	陈达, 盛东, 徐景利, 张泱悦, 林天烨, 张庆文, S. Dong, X. U. Jing-li, Z. Yang-yue, L. I. N. Tian-ye and Z. Qing-wen	2019	电针对全膝关节置换术后患者的辅助镇痛效应及对血清β-内啡肽及前列腺素E2水平的影响	中国针灸	Step1-Duplicates
370	陈丹, 祁芳, 朱琳, 李硕, 李亚, 许明, 张泓, Q. Fang, Z. Lin, L. Shuo, L. Ya, X. Ming and Z. Hong	2023	电针联合全身振动训练对中度膝骨关节炎患者本体感觉及运动功能的影响	湖南中医药大学学报	Step1-Duplicates
371	陈丹, 祁芳, 朱琳, 李硕, 李亚, 许明, 张泓, Q. Fang, Z. Lin, L. Shuo, L. Ya, X. Ming and Z. Hong	2023	电针联合全身振动训练对中度膝骨关节炎患者本体感觉及运动功能的影响	湖南中医药大学学报	Step1-Duplicates
372	陈丹, 祁芳, 朱琳, 李硕, 李亚, 许明, 张泓, Q. I. Fang, Z. H. U. Lin, L. I. Shuo, L. I. Ya, X. U. Ming and Z. Hong	2023	电针联合全身振动训练对中度膝骨关节炎患者本体感觉及运动功能的影响	湖南中医药大学学报	Step1-Duplicates
373	陈东亮	2012	电针加隔姜灸治疗阳虚寒凝型膝骨关节炎疗效观察	辽宁中医杂志	Step1-Duplicates
374	陈东亮	2012	电针加隔姜灸治疗阳虚寒凝型膝骨关节炎疗效观察	辽宁中医杂志	Step1-Duplicates
375	陈钢, 辜锐鑫, 徐丹丹, G. Rui xin and X. Dan dan	2012	电针疗法在全膝关节置换术后康复中的应用	中国针灸	Step1-Duplicates
376	陈钢, 辜锐鑫, 徐丹丹, G. U. Rui-xin and X. U. Dan-dan	2012	电针疗法在全膝关节置换术后康复中的应用	中国针灸	Step1-Duplicates
377	陈国健, 付佳, 徐丽珍, F. Jia and X. Li zhen	2020	电针联合理筋手法在膝骨关节炎中临床应用价值	深圳中西医结合杂志	Step1-Duplicates
378	陈国健, 付佳, 徐丽珍, F. Jia and X. Li zhen	2020	电针联合理筋手法在膝骨关节炎中临床应用价值	深圳中西医结合杂志	Step1-Duplicates
379	陈国健, 付佳, 徐丽珍, F. Jia and X. Li zhen	2020	电针联合理筋手法在膝骨关节炎中临床应用价值	深圳中西医结合杂志	Step1-Duplicates
380	陈海鹏, 蒙丽, 陈康艺, 陈振英, M. Li, C. Kang yi and C. Zhen ying	2017	挑罐法配合功能锻炼治疗顽固性膝骨性关节炎40例	中国民间疗法	Step1-Duplicates
381	陈海鹏, 蒙丽, 陈康艺, 陈振英, M. Li, C. Kang yi and C. Zhen ying	2017	挑罐法配合功能锻炼治疗顽固性膝骨性关节炎40例	中国民间疗法	Step1-Duplicates
382	陈海鹏, 蒙丽, 陈康艺, 陈振英, M. Li, C. Kang yi and C. Zhen ying	2017	挑罐法配合功能锻炼治疗顽固性膝骨性关节炎40例	中国民间疗法	Step1-Duplicates
383	陈红林, 邬淼林, 陈礼锦, 黄云声, W. Miao lin, C. Li jin and H. Yun sheng	2011	独活寄生汤配合电针治疗膝关节骨性关节炎的疗效观察	贵阳中医学院学报	Step1-Duplicates
384	陈红林, 邬淼林, 陈礼锦, 黄云声, W. Miao lin, C. Li jin and H. Yun sheng	2011	独活寄生汤配合电针治疗膝关节骨性关节炎的疗效观察	贵阳中医学院学报	Step1-Duplicates
385	陈后煌	2017	从Ras-Raf--MEK1/2-ERK1/2信号通路探讨电针干预膝骨关节炎软骨退变的机制		Step1-Duplicates
386	陈后煌, 李西海, 李俐, 吴追乐, 郑春松, 徐欣, 洪秀娥, 吴, L. Xi hai, L. Li, W. Zhui le, Z. Chun song, X. Xin, H. Xiu'e and Wu	2018	电针后血清对脂多糖诱导的软骨细胞IL-1β、IL-6表达的影响	福建中医药	Step1-Duplicates
387	陈后煌, 李西海, 李俐, 吴追乐, 郑春松, 徐欣, 洪秀娥, 吴明霞, L. I. Xihai, L. I. Li, W. U. Zhuile, Z. Chunsong, X. U. Xin, H. Xiue and W. U. Mingxia	2018	电针后血清对脂多糖诱导的软骨细胞IL-1β、IL-6表达的影响	福建中医药	Step1-Duplicates
388	陈惠君	2011	电针刺配合隔物炙治疗膝骨性关节炎的临床观察	中国中医骨伤科杂志	Step1-Duplicates
389	陈慧华, 杨君申 and Y. Jun shen	2018	超激光联合电针治疗膝关节骨关节炎效果观察	山东医药	Step1-Duplicates
390	陈慧华, 杨君申 and Y. Jun shen	2018	超激光联合电针治疗膝关节骨关节炎效果观察	山东医药	Step1-Duplicates
391	陈慧华, 杨君申 and Y. Jun shen	2018	超激光联合电针治疗膝关节骨关节炎效果观察	山东医药	Step1-Duplicates
392	陈嘉, 盛关云, 侯建华, 杨雄武, 黄吉辉, 杨学义, S. Guan yun, H. Jian hua, Y. Xiong wu, H. Ji hui and Y. Xue yi	2020	刃针疗法对膝骨关节炎白兔膝关节软骨组织黏着斑激酶/丝裂原活化蛋白激酶信号通路的调控作用	广西医学	Step1-Duplicates
393	陈嘉, 盛关云, 侯建华, 杨雄武, 黄吉辉, 杨学义, S. Guan yun, H. Jian hua, Y. Xiong wu, H. Ji hui and Y. Xue yi	2020	刃针疗法对膝骨关节炎白兔膝关节软骨组织黏着斑激酶/丝裂原活化蛋白激酶信号通路的调控作用	广西医学	Step1-Duplicates
394	陈嘉, 盛关云, 侯建华, 杨雄武, 黄吉辉, 杨学义, S. Guan-yun, H. O. U. Jian-hua, Y. Xiong-wu, H. Ji-hui and Y. Xue-yi	2020	刃针疗法对膝骨关节炎白兔膝关节软骨组织黏着斑激酶/丝裂原活化蛋白激酶信号通路的调控作用	广西医学	Step1-Duplicates
395	陈建国, 李玉榕, 杜 and L. Yu rong	2011	带遥控功能治疗型关节炎护膝的研制	福建中医药大学学报	Step1-Duplicates
396	陈建国, 李玉榕, 杜民, L. Yu rong and D. Min	2011	带遥控功能治疗型关节炎护膝的研制	福建中医药大学学报	Step1-Duplicates
397	陈建坤	2018	电针联合毫火针等治疗膝关节骨性关节炎临床探究	健康之路	Step1-Duplicates
398	陈静	2023	浮针疗法治疗膝关节骨性关节炎的疗效及对关节滑液中炎症因子的影响	中国现代药物应用	Step1-Duplicates
399	陈静	2023	浮针疗法治疗膝关节骨性关节炎的疗效及对关节滑液中炎症因子的影响	中国现代药物应用	Step1-Duplicates
400	陈静	2023	浮针疗法治疗膝关节骨性关节炎的疗效及对关节滑液中炎症因子的影响	中国现代药物应用	Step1-Duplicates
401	陈举	2016	电针联合功能锻炼对膝骨关节炎全膝人工关节置换术后关节功能康复的临床观察		Step1-Duplicates
402	陈军	2014	综合康复疗法治疗膝关节骨性关节炎80例临床观察	中医临床研究	Step1-Duplicates
403	陈军	2014	综合康复疗法治疗膝关节骨性关节炎80例临床观察	中医临床研究	Step1-Duplicates
404	陈康艺, 胡子衡 and H. Zi heng	2018	电针联合挑罐治疗膝关节骨性关节炎30例临床观察	中国民族民间医药杂志	Step1-Duplicates
405	陈康艺, 胡子衡 and H. U. Ziheng	2018	电针联合挑罐治疗膝关节骨性关节炎30例临床观察	中国民族民间医药	Step1-Duplicates
406	陈磊	1997	电针治疗增生性膝关节炎60例	上海针灸杂志	Step1-Duplicates
407	陈磊	1997	电针治疗增生性膝关节炎60例	上海针灸杂志	Step1-Duplicates
408	陈丽	2013	电针加温针灸治疗67例膝骨关节炎疗效观察	中国药物经济学	Step1-Duplicates
409	陈玲, 张怡元, 冯尔宥, 肖莉莉, 王武炼, 林丽琼, Z. Yi yuan, F. Er you, X. Li li, W. Wu lian and L. Li qiong	2016	电针配合PNF技术加速全膝关节表面置换术后关节功能恢复的临床疗效评价	中华医学会第十八届骨科学术会议暨第十一届COA国际学术大会	Step1-Duplicates
410	陈梅, 施晓阳, 顾一煌, 徐斌, 徐兰凤, S. Xiao yang, G. Yi huang, X. Bin and X. Lan feng	2011	针刀治疗膝关节骨性关节炎60例	南京中医药大学学报	Step1-Duplicates
411	陈梅, 施晓阳, 顾一煌, 徐斌, 徐兰凤, S. H. I. Xiao-yang, G. U. Yi-huang, X. U. Bin and X. U. Lan-feng	2011	针刀治疗膝关节骨性关节炎60例	南京中医药大学学报	Step1-Duplicates
412	陈鸣, 高伟 and G. Wei	2009	针刺配合电针治疗膝骨性关节炎80例	中医外治杂志	Step1-Duplicates
413	陈鸣, 高伟 and G. Wei	2009	针刺配合电针治疗膝骨性关节炎80例	中医外治杂志	Step1-Duplicates
414	陈鸣, 高伟 and G. Wei	2009	针刺配合电针治疗膝骨性关节炎80例	中医外治杂志	Step1-Duplicates
415	陈平男, 崔瑾 and C. Jin	2019	基于CiteSpace对针灸治疗膝骨性关节炎文献的可视化分析	中国民族民间医药	Step1-Duplicates
416	陈平男, 崔瑾 and C. U. I. Jin	2019	基于CiteSpace对针灸治疗膝骨性关节炎文献的可视化分析	中国民族民间医药	Step1-Duplicates
417	陈群	2023	电针联合温针灸治疗退行性膝关节炎的疗效	实用中西医结合临床	Step1-Duplicates
418	陈群	2023	电针联合温针灸治疗退行性膝关节炎的疗效	实用中西医结合临床	Step1-Duplicates
419	陈群	2023	电针联合温针灸治疗退行性膝关节炎的疗效	实用中西医结合临床	Step1-Duplicates
420	陈日兰, 邓凯烽, 韦星成, 王恒生, 冯娇群, 颜家兴, 高倩倩, 马颖露, 朱英, K. Deng, X. Wei, H. Wang, J. Feng, J. Yan, Q. Gao, Y. Ma and Y. Zhu	2020	电针对膝关节骨性关节炎患者疼痛改善及关节功能影响的荟萃分析	中国组织工程研究	Step1-Duplicates
421	陈日兰, 朱英 and Z. Ying	2009	电针配合隔药酒灸治疗膝骨性关节炎68例	广西中医药	Step1-Duplicates
422	陈日兰, 朱英 and Z. Ying	2009	电针配合隔药酒灸治疗膝骨性关节炎68例	广西中医药	Step1-Duplicates
423	陈日兰, 朱英 and Z. Ying	2009	电针配合隔药酒灸治疗膝骨性关节炎68例	广西中医药	Step1-Duplicates
424	陈姝艳, 陈永强, 吴文虎, 汤俊, C. Yong qiang, W. Wen hu and T. Jun	2015	膝骨关节炎电针治疗及疗效评定的研究进展	吉林中医药	Step1-Duplicates
425	陈姝艳, 陈永强, 吴文虎, 汤俊, C. Yong qiang, W. Wen hu and T. Jun	2015	膝骨关节炎电针治疗及疗效评定的研究进展	吉林中医药	Step1-Duplicates
426	陈姝艳, 陈永强, 吴文虎, 汤俊, C. Yongqiang, W. U. Wenhu and T. Jun	2015	膝骨关节炎电针治疗及疗效评定的研究进展	吉林中医药	Step1-Duplicates
427	陈水林	2020	体外冲击波治疗关节镜术后关节疼痛的疗效观察	微创医学	Step1-Duplicates
428	陈顺喜, 王延武 and W. Yan wu	2013	高频电针配合热敏灸法治疗膝骨性关节炎35例疗效观察	浙江中医杂志	Step1-Duplicates
429	陈顺喜, 王延武 and W. Yan wu	2013	高频电针配合热敏灸法治疗膝骨性关节炎35例疗效观察	浙江中医杂志	Step1-Duplicates
430	陈顺喜, 王延武 and W. Yan wu	2013	高频电针配合热敏灸法治疗膝骨性关节炎35例疗效观察	浙江中医杂志	Step1-Duplicates
431	陈宋平铖	2014	针灸治疗膝骨性关节炎的分子生物学机制研究概况	云南中医中药杂志	Step1-Duplicates
432	陈宋平铖	2014	针灸治疗膝骨性关节炎的分子生物学机制研究概况	云南中医中药杂志	Step1-Duplicates
433	陈宋平铖	2014	针灸治疗膝骨性关节炎的分子生物学机制研究概况	云南中医中药杂志	Step1-Duplicates
434	陈卫红	2014	电针结合中药熏蒸治疗膝关节骨性关节炎50例	福建中医药	Step1-Duplicates
435	陈卫红	2014	电针结合中药熏蒸治疗膝关节骨性关节炎50例	福建中医药	Step1-Duplicates
436	陈蔚	2023	电针激活局部交感神经缓解膝骨关节炎大鼠滑膜炎性反应		Step1-Duplicates
437	陈蔚, 李恒聪, 万红叶, 刘一寒, 景向红, 张晓宁, 何, L. Heng cong, W. Hong ye, L. Yi han, J. Xiang hong, Z. Xiao ning and He	2022	电针对膝关节骨关节炎大鼠滑膜炎性反应期自发痛及后期触诱发痛的影响	中国针灸	Step1-Duplicates
438	陈蔚, 李恒聪, 万红叶, 刘一寒, 景向红, 张晓宁, 何伟, L. Heng cong, W. Hong ye, L. Yi han, J. Xiang hong, Z. Xiao ning and H. Wei	2022	电针对膝关节骨关节炎大鼠滑膜炎性反应期自发痛及后期触诱发痛的影响	中国针灸	Step1-Duplicates
439	陈蔚, 李恒聪, 万红叶, 刘一寒, 景向红, 张晓宁, 何伟, L. I. Heng-cong, W. A. N. Hong-ye, L. I. U. Yi-han, J. Xiang-hong, Z. Xiao-ning and H. E. Wei	2022	电针对膝关节骨关节炎大鼠滑膜炎性反应期自发痛及后期触诱发痛的影响	中国针灸	Step1-Duplicates
440	陈烯琳, 孙学燕, 马诗凝, 张伟, 付昕怡, 谢汶姗, 郭长青, S. Xue yan, M. Shi ning, Z. Wei, F. Xin yi, X. Wen shan and G. Zhang qing	2020	以电针对照观察针刀干预对膝骨关节炎兔股直肌的修复作用	针灸临床杂志	Step1-Duplicates
441	陈烯琳, 孙学燕, 马诗凝, 张伟, 付昕怡, 谢汶姗, 郭长青, S. Xue yan, M. Shi ning, Z. Wei, F. Xin yi, X. Wen shan and G. Zhang qing	2020	以电针对照观察针刀干预对膝骨关节炎兔股直肌的修复作用	针灸临床杂志	Step1-Duplicates
442	陈烯琳, 孙学燕, 马诗凝, 张伟, 付昕怡, 谢汶姗, 郭长青, S. U. N. Xueyan, M. A. Shining, Z. Wei, F. U. Xinyi, X. I. E. Wenshan and G. U. O. Changqing	2020	以电针对照观察针刀干预对膝骨关节炎兔股直肌的修复作用	针灸临床杂志	Step1-Duplicates
443	陈晓虹	2014	电针结合中药熏蒸治疗膝骨性关节炎30例	浙江中医杂志	Step1-Duplicates
444	陈晓虹	2014	电针结合中药熏蒸治疗膝骨性关节炎30例	浙江中医杂志	Step1-Duplicates
445	陈晓虹	2014	电针结合中药熏蒸治疗膝骨性关节炎30例	浙江中医杂志	Step1-Duplicates
446	陈晓婷, 余德标, 林瑶瑜, 陈芃, 吴福春, Y. De biao, L. Yao yu, C. Peng and W. Fu chun	2024	电针通过HIF-1α和SOX-9维持兔膝骨关节炎软骨稳态及抗炎机制研究	辽宁中医药大学学报	Step1-Duplicates
447	陈晓婷, 余德标, 林瑶瑜, 陈芃, 吴福春, Y. U. Debiao, L. I. N. Yaoyu, C. Peng and W. U. Fuchun	2024	电针通过HIF-1α和SOX-9维持兔膝骨关节炎软骨稳态及抗炎机制研究	辽宁中医药大学学报	Step1-Duplicates
448	陈欣泽	2011	阳明经筋型膝骨关节炎经筋电针疗法的疗效观察		Step1-Duplicates
449	陈煦, 刘莉 and L. Li	2017	中药熏洗治疗膝骨性关节炎的临床疗效观察	第二十四届全国中西医结合骨伤科学术年会	Step1-Duplicates
450	陈雅琴, 蒲卉 and P. Hui	2011	中药热敷结合电针治疗膝骨性关节炎60例临床观察	江苏中医药	Step1-Duplicates
451	陈雅琴, 蒲卉明 and P. Hui ming	2011	中药热敷结合电针治疗膝骨性关节炎60例临床观察	江苏中医药	Step1-Duplicates
452	陈雅琴, 蒲卉明 and P. Hui ming	2011	中药热敷结合电针治疗膝骨性关节炎60例临床观察	江苏中医药	Step1-Duplicates
453	陈益丹, 邱华平, 金肖青, 方剑乔, 俞迈红, 诸剑芳, Q. Hua ping, J. Xiao qing, F. Jian qiao, Y. Mai hong and Z. Jian fang	2011	针刺、温针灸、电针对膝骨关节炎模型软骨代谢相关因子影响的实验研究	2011中国针灸学会年会	Step1-Duplicates
454	陈益丹, 邱华平, 金肖青, 彭芳, Q. Hua ping, J. Xiao qing and P. Fang	2016	不同针灸方法对膝骨关节炎模型细胞因子及基质金属蛋白酶影响的比较研究	中国比较医学杂志	Step1-Duplicates
455	陈益丹, 邱华平, 金肖青, 彭芳, Q. Hua ping, J. Xiao qing and P. Fang	2016	不同针灸方法对膝骨关节炎模型细胞因子及基质金属蛋白酶影响的比较研究	中国比较医学杂志	Step1-Duplicates
456	陈益丹, 邱华平, 金肖青, 彭芳, Q. I. U. Hua-ping, J. I. N. Xiao-qing and P. Fang	2016	不同针灸方法对膝骨关节炎模型细胞因子及基质金属蛋白酶影响的比较研究	中国比较医学杂志	Step1-Duplicates
457	陈幼楠	2010	针刀松解法对膝骨关节炎大鼠中枢镇痛作用影响的研究		Step1-Duplicates
458	陈幼楠, 郭长青, 嵇波, 金燕, 钟鼎文, 刘清国, 郭孟玮, G. U. O. Chang-qing, J. I. Bo, J. I. N. Yan, Z. Ding-wen, L. I. U. Qing-guo and G. U. O. Meng-wei	2011	针刀松解法对膝骨关节性大鼠上位中枢不同部位β-内腓肽的影响	中华中医药杂志	Step1-Duplicates
459	陈幼楠, 郭长青, 嵇波, 金燕, 钟鼎文, 刘清国, 郭孟玮, G. Zhang qing, J. Bo, J. Yan, Z. Ding wen, L. Qing guo and G. Meng wei	2011	针刀松解法对膝骨关节性大鼠上位中枢不同部位β-内腓肽的影响	中华中医药杂志	Step1-Duplicates
460	陈幼楠, 郭长青, 嵇波, 金燕, 钟鼎文, 刘清国, 郭孟玮, G. Zhang qing, J. Bo, J. Yan, Z. Ding wen, L. Qing guo and G. Meng wei	2011	针刀松解法对膝骨关节性大鼠上位中枢不同部位β-内腓肽的影响	中华中医药杂志	Step1-Duplicates
461	陈瑜	2020	基于“经络脏腑”理论探讨艾灸治疗膝骨关节炎的疗效及对关节软骨和肠道菌群的影响		Step1-Duplicates
462	陈瑜, 贾叶娟, 吕九亨, 刘敬萱, 张子迪, 王锐卿, 贾春, J. Ye juan, L. Jiu heng, L. Jing xuan, Z. Zi di, W. Rui qing and J. Chun	2020	不同刺灸法治疗膝骨关节炎的临床疗效观察	针刺研究	Step1-Duplicates
463	陈瑜, 贾叶娟, 吕九亨, 刘敬萱, 张子迪, 王锐卿, 贾春生, J. Ye juan, L. Jiu heng, L. Jing xuan, Z. Zi di, W. Rui qing and J. Chun sheng	2020	不同刺灸法治疗膝骨关节炎的临床疗效观察	针刺研究	Step1-Duplicates
464	陈瑜, 贾叶娟, 吕九亨, 刘敬萱, 张子迪, 王锐卿, 贾春生, J. I. A. Ye-juan, J.-h. Lü, L. I. U. Jing-xuan, Z. Zi-di, W. Rui-qing and J. I. A. Chun-sheng	2020	不同刺灸法治疗膝骨关节炎的临床疗效观察	针刺研究	Step1-Duplicates
465	陈宇, 冯学烽, 韩, F. Xue feng and Han	2013	经筋疗法治疗阳明经筋型膝骨关节炎的疗效观察	广州中医药大学学报	Step1-Duplicates
466	陈宇, 冯学烽, 韩清民, F. Xue feng and H. Qing min	2013	经筋疗法治疗阳明经筋型膝骨关节炎的疗效观察	广州中医药大学学报	Step1-Duplicates
467	陈禹兆	2018	小针刀治疗膝关节骨性关节炎的临床疗效观察		Step1-Duplicates
468	陈玉玲	1996	综合疗法治疗膝关节骨关节炎82例临床观察	针灸临床杂志	Step1-Duplicates
469	陈玉柳	2021	经皮穴位电刺激联合中药膏摩对全膝关节置换术后早期功能康复的影响		Step1-Duplicates
470	陈长凯, 叶宝飞, 张志伟, 胡万钧, Y. Bao fei, Z. Zhi wei and H. Wan jun	2019	电针联合独活寄生丸治疗老年膝骨关节炎的疗效及对炎性因子的影响	实用老年医学	Step1-Duplicates
471	陈长凯, 叶宝飞, 张志伟, 胡万钧, Y. Bao fei, Z. Zhi wei and H. Wan jun	2019	电针联合独活寄生丸治疗老年膝骨关节炎的疗效及对炎性因子的影响	实用老年医学	Step1-Duplicates
472	陈长凯, 叶宝飞, 张志伟, 胡万钧, Y. Bao fei, Z. Zhi wei and H. Wan jun	2019	电针联合独活寄生丸治疗老年膝骨关节炎的疗效及对炎性因子的影响	实用老年医学	Step1-Duplicates
473	陈志斌, 谭武, 何泽多, T. Wu and H. Ze duo	2017	浮针结合膝四针治疗膝关节骨性关节炎疗效观察	中医临床研究	Step1-Duplicates
474	陈志令, 曹玉举 and C. Yu ju	2016	电针腰骶丛神经为主治疗膝关节骨性关节炎	光明中医	Step1-Duplicates
475	陈志令, 曹玉举 and C. Yu ju	2016	电针腰骶丛神经为主治疗膝关节骨性关节炎	光明中医	Step1-Duplicates
476	陈志伟, 张钰敏, 方晓明, 陈栋, 占超, 雷菲, Z. Yu min, F. Xiao ming, C. Dong, Z. Chao and L. Fei	2018	火龙灸结合电针治疗寒湿型退行性膝关节炎30例	中国中医骨伤科杂志	Step1-Duplicates
477	陈志伟, 张钰敏, 方晓明, 陈栋, 占超, 雷菲, Z. Yu min, F. Xiao ming, C. Dong, Z. Chao and L. Fei	2018	火龙灸结合电针治疗寒湿型退行性膝关节炎30例	中国中医骨伤科杂志	Step1-Duplicates
478	陈志伟, 张钰敏, 方晓明, 陈栋, 占超, 雷菲, Z. Yu min, F. Xiao ming, C. Dong, Z. Chao and L. Fei	2018	火龙灸结合电针治疗寒湿型退行性膝关节炎30例	中国中医骨伤科杂志	Step1-Duplicates
479	陈志珍, 柴晟, 谢, C. Sheng and Xie	2020	温针灸联合电针对退行性膝关节炎患者膝关节功能及生活质量的影响	浙江中医杂志	Step1-Duplicates
480	陈志珍, 柴晟, 谢蔚, C. Sheng and X. Yu	2020	温针灸联合电针对退行性膝关节炎患者膝关节功能及生活质量的影响	浙江中医杂志	Step1-Duplicates
481	陈志珍, 柴晟, 谢蔚, C. Sheng and X. Yu	2020	温针灸联合电针对退行性膝关节炎患者膝关节功能及生活质量的影响	浙江中医杂志	Step1-Duplicates
482	陈子平	2011	穴位贴敷结合电针治疗退行性膝关节炎的临床研究		Step1-Duplicates
483	陈子平, 陈鹏典, 庄礼兴, C. Peng dian and Z. Li xing	2014	穴位贴敷配合电针治疗退行性膝关节炎的临床观察	针灸临床杂志	Step1-Duplicates
484	陈子平, 陈鹏典, 庄礼兴, C. Peng dian and Z. Li xing	2014	穴位贴敷配合电针治疗退行性膝关节炎的临床观察	针灸临床杂志	Step1-Duplicates
485	陈子平, 陈鹏典, 庄礼兴, C. Peng-dian and Z. Li-xing	2014	穴位贴敷配合电针治疗退行性膝关节炎的临床观察	针灸临床杂志	Step1-Duplicates
486	成钢, 成薇, 江永桂, C. Wei and J. Yong gui	2014	耳穴电针加隔灵仙药饼灸治疗膝骨关节炎疗效对比观察	中国针灸	Step1-Duplicates
487	成钢, 成薇, 江永桂, C. Wei and J. Yong gui	2014	耳穴电针加隔灵仙药饼灸治疗膝骨关节炎疗效对比观察	中国针灸	Step1-Duplicates
488	成敏, 孙凌蓉, 吴春扬, S. Ling rong and W. Chun yang	2021	温针灸与电针疗法对阳虚寒凝型膝骨关节炎的治疗效果	母婴世界	Step1-Duplicates
489	程程, 温建民, 林新晓, 吴夏勃, 蒋科卫, 孙卫东, 孙永生, 胡海威, 梁朝, W. Jian min, L. Xin xiao, W. Xia bo, J. Ke wei, S. Wei dong, S. Yong sheng, H. Hai wei and L. Chao	2009	膝关节镜合电针治疗膝关节骨性关节炎临床观察	2009第十七届全国中西医结合骨伤科学术研讨会	Step1-Duplicates
490	程程, 温建民, 林新晓, 吴夏勃, 孙世栋, 龚浩, 王强, 陈默, W. Jian min, L. Xin xiao, W. Xia bo, S. Shi dong, G. Hao, W. Qiang and C. Mo	2013	电针对膝骨性关节炎关节镜术后功能康复的临床研究	中国中医骨伤科杂志	Step1-Duplicates
491	程红霞, 喻 and Yu	2013	热敏灸配合浮针治疗膝骨关节炎70例	河南中	Step1-Duplicates
492	程建明, 穆敬平, 彭力, 敖金波, 陈建敏, M. Jing ping, P. Li, A. Jin bo and C. Jian min	2007	激光针刀治疗退行性膝关节炎疗效观察	颈腰痛杂志	Step1-Duplicates
493	程建明, 穆敬平, 彭力, 敖金波, 陈建敏, M. Jing ping, P. Li, A. Jin bo and C. Jian min	2007	激光针刀治疗退行性膝关节炎疗效观察	颈腰痛杂志	Step1-Duplicates
494	程建明, 穆敬平, 彭力, 敖金波, 陈建敏, M. Jing ping, P. Li, A. Jin bo and C. Jian min	2007	激光针刀治疗退行性膝关节炎疗效观察	颈腰痛杂志	Step1-Duplicates
495	程建明, 穆敬平, 彭力, 敖金波, 陈建敏, M. Jing ping, P. Li, A. Jin bo and C. Jian min	2007	激光针刀治疗退行性膝关节炎疗效观察	颈腰痛杂志	Step1-Duplicates
496	程建明, 穆敬平, 彭力, 敖金波, 陈建敏, M. Jing ping, P. Li, A. Jin bo and C. Jian min	2007	激光针刀治疗退行性膝关节炎临床疗效观察	中国激光医学杂志	Step1-Duplicates
497	程建明, 穆敬平, 彭力, 敖金波, 陈建敏, M. Jing ping, P. Li, A. Jin bo and C. Jian min	2007	激光针刀治疗退行性膝关节炎临床疗效观察	中国激光医学杂志	Step1-Duplicates
498	程建明, 穆敬平, 彭力, 敖金波, 陈建敏, M. U. Jing-ping, L. Peng, A. O. Jin-bo and C. Jian-min	2007	激光针刀治疗退行性膝关节炎临床疗效观察	中国激光医学杂志	Step1-Duplicates
499	程建明, 郑苏, 魏建东, 穆敬平, Z. Su, W. Jian dong and M. Jing ping	2013	浮针疗法配合玻璃酸钠注射治疗膝骨关节炎52例临床观察	四川中	Step1-Duplicates
500	程建明, 郑苏, 魏建东, 穆敬平, Z. Su, W. Jian dong and M. Jing ping	2013	浮针疗法配合玻璃酸钠注射治疗膝骨关节炎52例临床观察	四川中医	Step1-Duplicates
501	程桯, 温建民, 林新晓, 蒋科卫, 王强, W. Jian min, L. Xin xiao, J. Ke wei and W. Qiang	2014	关节镜联合电针治疗膝骨性关节炎的分子机制研究	中国中医骨伤科杂志	Step1-Duplicates
502	程桯, 温建民, 林新晓, 蒋科卫, 王强, W. Jian min, L. Xin xiao, J. Ke wei and W. Qiang	2014	关节镜联合电针治疗膝骨性关节炎的分子机制研究	中国中医骨伤科杂志	Step1-Duplicates
503	程桯, 温建民, 林新晓, 蒋科卫, 王强, W. E. N. Jianmin, L. I. N. Xinxiao, J. Kewei and W. Qiang	2014	关节镜联合电针治疗膝骨性关节炎的分子机制研究	中国中医骨伤科杂志	Step1-Duplicates
504	程桯, 温建民, 林新晓, 吴夏勃, 蒋科卫, 孙卫东, 孙永生, 胡海威, 梁朝, W. E. N. Jian-min, L. I. N. Xin-xiao, W. U. Xia-bo, J. Ke-wei, S. U. N. Wei-dong, S. U. N. Yong-sheng, H. U. Hai-wei and L. Zhao	2009	膝关节镜合电针治疗膝关节骨性关节炎临床观察	国际中医中药杂志	Step1-Duplicates
505	程桯, 温建民, 林新晓, 吴夏勃, 孙世栋, 龚浩, 王强, 陈默, W. Jian min, L. Xin xiao, W. Xia bo, S. Shi dong, G. Hao, W. Qiang and C. Mo	2013	电针对膝骨性关节炎关节镜术后功能康复的临床研究	中国中医骨伤科杂志	Step1-Duplicates
506	程桯, 温建民, 林新晓, 吴夏勃, 孙世栋, 龚浩, 王强, 陈默, W. Jian min, L. Xin xiao, W. Xia bo, S. Shi dong, G. Hao, W. Qiang and C. Mo	2013	电针对膝骨性关节炎关节镜术后功能康复的临床研究	第九次全国中医外治学术年会	Step1-Duplicates
507	程伟, 陈福胜 and C. Fu sheng	2011	电针配合穴位注射治疗膝关节炎70例	2011中国针灸学会年会	Step1-Duplicates
508	程永, 吴凯, 成卓, 朱艺, 杨自国, 马洪, 王世文, 蒋宗伦, W. Kai, C. Zhuo, Z. Yi, Y. Zi guo, M. Hong, W. Shi wen and J. Zong lun	2013	膝关节骨性关节炎不同分期不同治法随机对照研究	中国针灸	Step1-Duplicates
509	池守海	2008	电针配合中药熏洗治疗膝关节骨性关节炎100例	中国保健	Step1-Duplicates
510	丛文杰, 董海欣, 方剑乔, D. Hai xin and F. Jian qiao	2013	电针配合温针灸治疗膝骨关节炎疗效观察	上海针灸杂志	Step1-Duplicates
511	丛文杰, 董海欣, 方剑乔, D. Hai xin and F. Jian qiao	2013	电针配合温针灸治疗膝骨关节炎疗效观察	上海针灸杂志	Step1-Duplicates
512	丛文杰, 董海欣, 方剑乔, D. Hai-xin and F. Jian-qiao	2013	电针配合温针灸治疗膝骨关节炎疗效观察	上海针灸杂志	Step1-Duplicates
513	崔桂华	2018	透明质酸钠关节腔注射联合电针、理疗治疗膝骨关节炎60例临床观察	风湿病与关节炎	Step1-Duplicates
514	崔桂华	2018	透明质酸钠关节腔注射联合电针、理疗治疗膝骨关节炎60例临床观察	风湿病与关节炎	Step1-Duplicates
515	崔桂华	2018	透明质酸钠关节腔注射联合电针、理疗治疗膝骨关节炎60例临床观察	风湿病与关节炎	Step1-Duplicates
516	代琪	2021	火刃针为主整合针灸治疗痰瘀痹阻型膝骨关节炎的临床观察		Step1-Duplicates
517	戴琪萍, 裘敏蕾, 袁晓静, 陈永强, 邵, Q. Min lei, Y. Xiao jing, C. Yong qiang and Shao	2011	不同频率电针治疗膝骨性关节炎的临床疗效观察	现代生物医学进展	Step1-Duplicates
518	戴琪萍, 裘敏蕾, 袁晓静, 陈永强, 邵萍, Q. Min lei, Y. Xiao jing, C. Yong qiang and S. Ping	2011	不同频率电针治疗膝骨性关节炎的临床疗效观察	现代生物医学进展	Step1-Duplicates
519	戴琪萍, 裘敏蕾, 袁晓静, 陈永强, 邵萍, Q. I. U. Min-lei, Y. Xiao-jing, C. Yong-qiang and S. Ping	2011	不同频率电针治疗膝骨性关节炎的临床疗效观察	现代生物医学进展	Step1-Duplicates
520	邓昌亨, 邓文捷 and D. Wen jie	2020	肾虚髓亏型膝骨关节炎应用电针和温针灸治疗的疗效比较	中国实用医药	Step1-Duplicates
521	邓昌亨, 邓文捷 and D. Wen jie	2020	肾虚髓亏型膝骨关节炎应用电针和温针灸治疗的疗效比较	中国实用医药	Step1-Duplicates
522	邓昌亨, 邓文捷 and D. Wen jie	2020	肾虚髓亏型膝骨关节炎应用电针和温针灸治疗的疗效比较	中国实用医药	Step1-Duplicates
523	邓超, 尹莹, 李熳, 余丹, 贾珉, 苑小翠, 吕正涛, 雷成成, Y. Ying, L. Man, Y. Dan, J. Min, Y. Xiao cui, L. Zheng tao and L. Cheng cheng	2017	电针对膝骨性关节炎患者血清中IL-8、MCP-1含量的影响	中医外治杂志	Step1-Duplicates
524	邓超, 尹莹, 李熳, 余丹, 贾珉, 苑小翠, 吕正涛, 雷成成, Y. Ying, L. Man, Y. Dan, J. Min, Y. Xiao cui, L. Zheng tao and L. Cheng cheng	2017	电针对膝骨性关节炎患者血清中IL-8、MCP-1含量的影响	中医外治杂志	Step1-Duplicates
525	邓超, 尹莹, 李熳, 余丹, 贾珉, 苑小翠, 吕正涛, 雷成成, Y. Ying, L. Man, Y. Dan, J. Min, Y. Xiao cui, L. Zheng tao and L. Cheng cheng	2017	电针对膝骨性关节炎患者血清中IL-8、MCP-1含量的影响	中医外治杂志	Step1-Duplicates
526	邓宏勇, 许吉, 经蕾, X. Ji and J. Lei	2009	三联疗法改善膝骨关节炎临床观察	上海针灸杂志	Step1-Duplicates
527	邓宏勇, 许吉, 经蕾, 张伟, X. Ji, J. Lei and Z. Wei	2009	三联疗法改善膝骨关节炎临床观察	上海针灸杂志	Step1-Duplicates
528	邓宏勇, 许吉, 经蕾, 张伟, X. Ji, J. Lei and Z. Wei	2009	三联疗法改善膝骨关节炎临床观察	上海针灸杂志	Step1-Duplicates
529	邓洪, 贺学军, 易惠军, H. Xue jun and Y. Hui jun	2013	中药及电针配合熏蒸治疗膝骨性关节炎52例	湖南中医杂志	Step1-Duplicates
530	邓洪, 贺学军, 易惠军, H. Xue jun and Y. Hui jun	2013	中药及电针配合熏蒸治疗膝骨性关节炎52例	湖南中医杂志	Step1-Duplicates
531	邓凯烽, 陈日兰, 朱圣旺, 韦星成, 张莉娟, 朱英, R. Chen, S. Zhu, X. Wei, L. Zhang and Y. Zhu	2020	电针结合雷火灸治疗寒湿型膝骨性关节炎的临床随机对照试验	中国组织工程研究	Step1-Duplicates
532	邓凯烽, 陈日兰, 朱圣旺, 韦星成, 张莉娟, 朱英, C. Ri lan, Z. Sheng wang, W. Xing cheng, Z. Li juan and Z. Ying	2020	电针结合雷火灸治疗寒湿型膝骨性关节炎的临床随机对照试验	中国组织工程研究	Step1-Duplicates
533	邓凯烽, 陈日兰, 朱圣旺, 韦星成, 张莉娟, 朱英, C. Ri lan, Z. Sheng wang, W. Xing cheng, Z. Li juan and Z. Ying	2020	电针结合雷火灸治疗寒湿型膝骨性关节炎的临床随机对照试验	中国组织工程研究	Step1-Duplicates
534	邓凯烽, 陈日兰, 朱圣旺, 韦星成, 张莉娟, 朱英, C. Ri lan, Z. Sheng wang, W. Xing cheng, Z. Li juan and Z. Ying	2020	电针结合雷火灸治疗寒湿型膝骨性关节炎的临床随机对照试验	中国组织工程研究	Step1-Duplicates
535	邓凯烽, 盛福芳, 韦星成, 江颖, 朱英, 廖子龙, 陈日兰, S. Fu-fang, W. E. I. Xing-cheng, J. Ying, Z. H. U. Ying, L. Zi-long and C. Ri-lan	2020	电针联合雷火灸治疗寒湿型膝骨性关节炎:随机对照试验	世界针灸杂志（英文版）	Step1-Duplicates
536	邓凯烽, 颜家兴, 高倩倩, 马颖露, 陈日兰, Y. Jia xing, G. Qian qian, M. Ying lu and C. Ri lan	2020	电针治疗膝骨关节炎临床研究进展	山东中医杂志	Step1-Duplicates
537	邓凯烽, 颜家兴, 高倩倩, 马颖露, 陈日兰, Y. Jia xing, G. Qian qian, M. Ying lu and C. Ri lan	2020	电针治疗膝骨关节炎临床研究进展	山东中医杂志	Step1-Duplicates
538	邓凯烽, 朱英, 朱圣旺, 韦星成, 张莉娟, 廖子龙, 陈日兰, Z. Ying, Z. Sheng wang, W. Xing cheng, Z. Li juan, L. Zi long and C. Ri lan	2020	雷火灸结合电针治疗寒湿型膝骨性关节炎的随机对照试验	针刺研究	Step1-Duplicates
539	邓凯烽, 朱英, 朱圣旺, 韦星成, 张莉娟, 廖子龙, 陈日兰, Z. Ying, Z. Sheng wang, W. Xing cheng, Z. Li juan, L. Zi long and C. Ri lan	2020	雷火灸结合电针治疗寒湿型膝骨性关节炎的随机对照试验	针刺研究	Step1-Duplicates
540	邓凯烽, 朱英, 朱圣旺, 韦星成, 张莉娟, 廖子龙, 陈日兰, Z. H. U. Ying, Z. H. U. Sheng-wang, W. E. I. Xing-cheng, Z. Li-juan, L. Zi-long and C. Ri-lan	2020	雷火灸结合电针治疗寒湿型膝骨性关节炎的随机对照试验	针刺研究	Step1-Duplicates
541	邓昆明	2012	电针疗法治疗膝关节骨关节炎进展	现代诊断与治疗	Step1-Duplicates
542	邓昆明	2012	电针疗法治疗膝关节骨关节炎进展	现代诊断与治疗	Step1-Duplicates
543	邓晓光, 李淑芬 and L. Shu fen	2016	温电针联合通痹汤治疗膝关节骨性关节炎50例	中医研究	Step1-Duplicates
544	邓鑫	2023	电针配合穴位贴敷治疗膝关节骨性关节炎临床观察	实用中医药杂志	Step1-Duplicates
545	邓鑫	2023	电针配合穴位贴敷治疗膝关节骨性关节炎临床观察	实用中医药杂志	Step1-Duplicates
546	邓鑫	2023	电针配合穴位贴敷治疗膝关节骨性关节炎临床观察	实用中医药杂志	Step1-Duplicates
547	丁吉林	2018	针刀松解膝周结筋病灶点治疗膝关节骨性关节炎的临床观察		Step1-Duplicates
548	丁佳燕, 具紫勇, 祝义军, 蒋旭, 王月花, 崔花顺, Z.-y. Ju, Y.-j. Zhu, X. Jiang, Y.-h. Wang and H.-s. Cui	2020	电针结合易筋经练习治疗膝骨关节炎临床观察	针灸推拿医学（英文版）	Step1-Duplicates
549	丁杰, 王智斌, 陈根, 邵士光, 桂超, 蔡琼珊, 李, W. Zhi bin, C. Gen, S. Shi guang, G. Chao, C. Qiong shan and Li	2022	电针穴位刺激对膝骨性关节炎患者的疗效观察	中国老年保健医学	Step1-Duplicates
550	丁杰, 王智斌, 陈根, 邵士光, 桂超, 蔡琼珊, 李伟, W. Zhibin, C. Gen, S. Shiguang, G. U. I. Chao, C. A. I. Qiongshan and W. Li	2022	电针穴位刺激对膝骨性关节炎患者的疗效观察	中国老年保健医学	Step1-Duplicates
551	丁青	2005	针灸治疗膝关节骨性关节炎	实用医药杂志	Step1-Duplicates
552	丁青	2005	针灸治疗膝关节骨性关节炎	实用医药杂志	Step1-Duplicates
553	丁青	2005	针灸治疗膝关节骨性关节炎	实用医药杂志	Step1-Duplicates
554	丁宇	2014	针刀对膝关节骨性关节炎静脉瘀滞状态影响的对照研究		Step1-Duplicates
555	丁钰, 刘智艳 and L. Zhi yan	2016	针灸治疗膝骨性关节炎的临床研究进展	新疆中医药	Step1-Duplicates
556	丁钰, 刘智艳 and L. Zhi yan	2016	针灸治疗膝骨性关节炎的临床研究进展	新疆中医药	Step1-Duplicates
557	丁钰, 刘智艳 and L. Zhi yan	2016	针灸治疗膝骨性关节炎的临床研究进展	新疆中医药	Step1-Duplicates
558	董玲	2012	温针配合运动疗法治疗膝骨性关节炎临床观察	现代医药卫	Step1-Duplicates
559	董玲	2012	温针配合运动疗法治疗膝骨性关节炎临床观察	现代医药卫生	Step1-Duplicates
560	董乃相	2012	按摩结合针刺红外光治疗膝骨性关节炎30例	按摩与康复医学（上旬刊）	Step1-Duplicates
561	董伟	2018	电针配合中药热敷治疗膝骨关节炎的疗效	医学食疗与健康	Step1-Duplicates
562	董宪传, 方振伟 and F. Zhen wei	2013	透刺法配合电针治疗膝关节骨陛炎临床观察	辽宁中医药大学学报	Step1-Duplicates
563	董宪传, 方振伟 and F. Zhen wei	2013	透刺法配合电针治疗膝关节骨性炎临床观察	辽宁中医药大学学报	Step1-Duplicates
564	杜磊	2010	隔附子饼灸配合电针治疗膝骨关节炎45例	中国中医急症	Step1-Duplicates
565	杜磊	2010	隔附子饼灸配合电针治疗膝骨关节炎45例	中国中医急症	Step1-Duplicates
566	杜磊	2010	隔附子饼灸配合电针治疗膝骨关节炎45例	中国中医急症	Step1-Duplicates
567	杜玫, 邢龙飞, 胡庭尧, 朱文婷, 马薇薇, 郭长青, X. Long fei, H. Ting yao, Z. Wen ting, M. Wei wei and G. Zhang qing	2024	针刀干预对膝骨关节炎模型兔膝关节软骨应力变化的影响	世界中医药	Step1-Duplicates
568	杜玫, 邢龙飞, 胡庭尧, 朱文婷, 马薇薇, 郭长青, X. Long fei, H. Ting yao, Z. Wen ting, M. Wei wei and G. Zhang qing	2024	针刀干预对膝骨关节炎模型兔膝关节软骨应力变化的影响	世界中医药	Step1-Duplicates
569	杜玫, 邢龙飞, 胡庭尧, 朱文婷, 马薇薇, 郭长青, X. Longfei, H. U. Tingyao, Z. H. U. Wenting, M. A. Weiwei and G. U. O. Changqing	2024	针刀干预对膝骨关节炎模型兔膝关节软骨应力变化的影响	世界中医药	Step1-Duplicates
570	杜庆豪	2023	滞针法结合电针治疗膝骨性关节炎的临床研究		Step1-Duplicates
571	杜思思	2019	隔姜灸配合电针治疗膝关节骨性关节炎临床疗效观察		Step1-Duplicates
572	杜玉萍	2012	中医特色疗法在膝骨性关节炎中的应用	光明中医	Step1-Duplicates
573	杜元会	2014	电针在膝骨关节炎的基础研究	医学信息	Step1-Duplicates
574	端木宪雨, 徐宁, 李仙, 韩晴, 郭钰玮, 鹿钦雪, 韩茜茜, 王润芳, X. Ning, L. Xian, H. Qing, G. Yu wei, L. Qin xue, H. Qian qian and W. Run fang	2023	电针联合等速肌力训练治疗膝骨关节炎临床观察	山东中医杂志	Step1-Duplicates
575	端木宪雨, 徐宁, 李仙, 韩晴, 郭钰玮, 鹿钦雪, 韩茜茜, 王润芳, X. Ning, L. Xian, H. Qing, G. Yu wei, L. Qin xue, H. Qian qian and W. Run fang	2023	电针联合等速肌力训练治疗膝骨关节炎临床观察	山东中医杂志	Step1-Duplicates
576	端木宪雨, 徐宁, 李仙, 韩晴, 郭钰玮, 鹿钦雪, 韩茜茜, 王润芳, X. U. Ning, L. I. Xian, H. A. N. Qing, G. U. O. Yuwei, L. U. Qinxue, H. A. N. Qianqian and W. Run-fang	2023	电针联合等速肌力训练治疗膝骨关节炎临床观察	山东中医杂志	Step1-Duplicates
577	段钢, 朱自强, 刘国栋, 王建强, 王然, 贾星海, Z. Zi qiang, L. Guo dong, W. Jian qiang, W. Ran and J. Xing hai	2021	中西医结合治疗早中期膝骨关节炎的疗效及机制	大医生	Step1-Duplicates
578	段玲, 杨艳荣 and Y. Yan rong	2003	综合疗法治疗增生性膝关节炎100例	湖北中医杂志	Step1-Duplicates
579	段玲, 杨艳荣 and Y. Yan rong	2003	综合疗法治疗增生性膝关节炎100例	湖北中医杂志	Step1-Duplicates
580	段玲杨艳荣	2003	综合疗法治疗增生性膝关节炎100例	湖北中医杂志	Step1-Duplicates
581	凡荣	2014	膝关节骨性关节炎的康复治疗分析	中外医学研究	Step1-Duplicates
582	凡荣	2014	膝关节骨性关节炎的康复治疗分析	中外医学研究	Step1-Duplicates
583	樊静杰, 袁普卫, 郑洁, 董博, 赵莉平, Y. Pu wei, Z. Jie, D. Bo and Z. Li ping	2021	基于脊髓大麻素受体CB2介导的MAPK信号通路探讨电针治疗膝骨性关节炎慢性痛的机制研究	中国免疫学杂志	Step1-Duplicates
584	樊静杰, 袁普卫, 郑洁, 董博, 赵莉平, Y. Pu wei, Z. Jie, D. Bo and Z. Li ping	2021	基于脊髓大麻素受体CB2介导的MAPK信号通路探讨电针治疗膝骨性关节炎慢性痛的机制研究	中国免疫学杂志	Step1-Duplicates
585	樊静杰, 袁普卫, 郑洁, 董博, 赵莉平, Y. Pu-Wei, Z. Jie, D. Bo and Z. Li-Ping	2021	基于脊髓大麻素受体CB2介导的MAPK信号通路探讨电针治疗膝骨性关节炎慢性痛的机制研究	中国免疫学杂志	Step1-Duplicates
586	樊莉, 蒙昌荣, 曾令虹, 侯加运, M. Chang rong, C. Ling hong and H. Jia yun	2009	电针结合直接灸治疗膝骨性关节炎32例	湖南中医杂志	Step1-Duplicates
587	樊莉, 蒙昌荣, 曾令虹, 侯加运, M. Chang rong, C. Ling hong and H. Jia yun	2009	电针结合直接灸治疗膝骨性关节炎32例	湖南中医杂志	Step1-Duplicates
588	樊远志, 吴耀持, 张峻峰, 陈威, 李艳, W. Yao chi, Z. Jun feng, C. Wei and L. Yan	2024	耳穴贴压联合电针对膝骨关节炎模型大鼠滑膜纤维化及内质网应激的抑制作用研究	上海针灸杂志	Step1-Duplicates
589	樊远志, 吴耀持, 张峻峰, 陈威, 李艳, W. U. Yaochi, Z. Junfeng, C. Wei and L. I. Yan	2024	耳穴贴压联合电针对膝骨关节炎模型大鼠滑膜纤维化及内质网应激的抑制作用研究	上海针灸杂志	Step1-Duplicates
590	范琰, 龚伶伶, 娄灵芝, 程少丹, 陆念祖, G. Ling ling, L. Ling zhi, C. Shao dan and L. Nian zu	2011	电针陆氏健膝穴治疗老年膝骨关节炎成本效果分析	中国中医药现代远程教育	Step1-Duplicates
591	范琰, 龚伶伶, 娄灵芝, 程少丹, 陆念祖, G. Ling ling, L. Ling zhi, C. Shao dan and L. Nian zu	2011	电针陆氏健膝穴治疗老年膝骨关节炎成本效果分析	中国中医药现代远程教育	Step1-Duplicates
592	范琰, 龚伶伶, 娄灵芝, 程少丹, 陆念祖, G. Ling ling, L. Ling zhi, C. Shao dan and L. Nian zu	2011	电针陆氏健膝穴治疗老年膝骨关节炎成本效果分析	中国中医药现代远程教育	Step1-Duplicates
593	范琰, 娄灵芝, 程少丹, 指导陆念祖, L. Ling zhi, C. Shao dan and Z. Dao lu nian zu	2010	膝关节骨性关节炎电针治疗研究进展	按摩与康复医学	Step1-Duplicates
594	范月媛	2015	电针治疗膝骨关节炎80例及穴位注射型电针仪对炎性痛大鼠的镇痛作用		Step1-Duplicates
595	方帮助	2008	电针配合TDP治疗香港地区退行性膝关节炎73例临床观察		Step1-Duplicates
596	方卫东, 吕群山, 韩雄波, 刘胜伟, 代志军, 张晋芬, 程红梅, 柳亮, L. Qun shan, H. Xiong bo, L. Sheng wei, D. Zhi jun, Z. Jin fen, C. Hong mei and L. Liang	2012	电针联合热奄包外敷治疗膝关节骨关节炎	实用疼痛学杂志	Step1-Duplicates
597	方卫东, 吕群山, 韩雄波, 刘胜伟, 代志军, 张晋芬, 程红梅, 柳亮明, L. Qun shan, H. Xiong bo, L. Sheng wei, D. Zhi jun, Z. Jin fen, C. Hong mei and L. Liang ming	2012	电针联合热奄包外敷治疗膝关节骨关节炎	实用疼痛学杂志	Step1-Duplicates
598	冯美兰, 丁小琴 and X. Ding	2020	电针联合等速训练对膝关节骨性关节炎患者关节镜术后康复效果的影响	当代医药论丛	Step1-Duplicates
599	冯宇, 陈滨, 张闽光, C. Bin and Z. Min guang	2017	浮针疗法对膝骨性关节炎患者关节滑液中炎症因子IL-1β、IL-6及TNF-α的影响	北京中医药	Step1-Duplicates
600	冯宇, 陈滨, 张闽光, C. Bin and Z. Min guang	2017	浮针疗法对膝骨性关节炎患者关节滑液中炎症因子IL-1β、IL-6及TNF-α的影响	北京中医药	Step1-Duplicates
601	冯宇, 陈滨, 张闽光, C. Bin and Z. Min guang	2017	浮针疗法对膝骨性关节炎患者关节滑液中炎症因子IL-1β、IL-6及TNF-α的影响	北京中医药	Step1-Duplicates
602	冯跃杰, 田明达, 车崇武, T. Ming da and C. Chong wu	2019	电针结合苗药康膝疼痛贴治疗膝关节骨性关节炎的临床疗效观察	现代医学与健康研究电子杂志	Step1-Duplicates
603	冯跃杰, 田明达, 车崇武, T. Ming da and C. Chong wu	2019	电针结合苗药康膝疼痛贴治疗膝关节骨性关节炎的临床疗效观察	现代医学与健康研究（电子版）	Step1-Duplicates
604	付慕勇	2013	电针配合辨证取穴治疗膝关节骨性关节炎的随机对照试验	天津中医药	Step1-Duplicates
605	付慕勇	2013	电针配合辨证取穴治疗膝关节骨性关节炎的随机对照试验	天津中医药	Step1-Duplicates
606	付妮妮, 李学智, 刘菲, 席小芳, 任毅, 杨晓光, L. Xue zhi, L. Fei, X. Xiao fang, R. Yi and Y. Xiao guang	2016	深刺加电针对兔膝骨关节炎软骨的影响	中国康复理论与实践	Step1-Duplicates
607	付妮妮, 李学智, 刘菲, 席小芳, 任毅, 杨晓光, 张愉, L. Xue zhi, L. Fei, X. Xiao fang, R. Yi, Y. Xiao guang and Z. Yu	2016	深刺加电针对兔膝骨关节炎软骨的影响	中国康复理论与实践	Step1-Duplicates
608	付妮妮, 李学智, 刘菲, 席小芳, 任毅, 杨晓光, 张愉, L. I. Xue-zhi, L. I. U. Fei, X. I. Xiao-fang, R. E. N. Yi, Y. Xiao-guang and Z. Yu	2016	深刺加电针对兔膝骨关节炎软骨的影响	中国康复理论与实践	Step1-Duplicates
609	付妮妮, 李学智, 杨晓光, 刘菲, 席小芳, 任毅, L. Xue zhi, Y. Xiao guang, L. Fei, X. Xiao fang and R. Yi	2016	短刺法结合电针对兔膝骨关节炎软骨细胞增殖及凋亡的影响	四川大学学报（医学版）	Step1-Duplicates
610	付妮妮, 李学智, 杨晓光, 刘菲, 席小芳, 任毅, 张愉, L. Xue zhi, Y. Xiao guang, L. Fei, X. Xiao fang, R. Yi and Z. Yu	2016	短刺法结合电针对兔膝骨关节炎软骨细胞增殖及凋亡的影响	四川大学学报·医学版	Step1-Duplicates
611	付妮妮, 李学智, 杨晓光, 刘菲, 席小芳, 任毅, 张愉, L. I. Xue-zhi, Y. Xiao-guang, L. I. U. Fei, X. I. Xiao-fang, R. E. N. Yi and Z. Yu	2016	短刺法结合电针对兔膝骨关节炎软骨细胞增殖及凋亡的影响	四川大学学报（医学版）	Step1-Duplicates
612	付雯琴, 宓轶群, 薛美, 山, M. Yi qun, X. Mei and Shan	2020	“筋穴”导气针法联合电针治疗早、中期膝骨关节炎临床疗效观察	上海医药	Step1-Duplicates
613	付雯琴, 宓轶群, 薛美, 山萍, M. Yi qun, X. Mei and S. Ping	2020	“筋穴”导气针法联合电针治疗早、中期膝骨关节炎临床疗效观察	上海医药	Step1-Duplicates
614	付雯琴, 宓轶群, 薛美, 山萍, M. I. Yiqun, X. U. E. Mei and S. Ping	2020	筋穴导气针法联合电针治疗早、中期膝骨关节炎临床疗效观察	上海医药	Step1-Duplicates
615	付昕怡, 马诗凝, 张伟, 谢汶姗, 陈烯琳, 郭长青, M. Shi ning, Z. Wei, X. Wen shan, C. Xi lin and G. Zhang qing	2019	针刀干预对膝骨性关节炎模型兔股直肌Akt/m TOR通路的调控作用	针灸临床杂志	Step1-Duplicates
616	付昕怡, 马诗凝, 张伟, 谢汶姗, 陈烯琳, 郭长青, M. Shi ning, Z. Wei, X. Wen shan, C. Xi lin and G. Zhang qing	2019	针刀干预对膝骨性关节炎模型兔股直肌Akt/mTOR通路的调控作用	针灸临床杂志	Step1-Duplicates
617	付昕怡, 马诗凝, 张伟, 谢汶姗, 陈烯琳, 郭长青, M. A. Shining, Z. Wei, X. I. E. Wenshan, C. Xilin and G. U. O. Changqing	2019	针刀干预对膝骨性关节炎模型兔股直肌Akt/mTOR通路的调控作用	针灸临床杂志	Step1-Duplicates
618	付长龙, 林洁, 赵忠胜, 吴广文, 洪秀娥, 郑春松, 林秋英, 戴一琛, 吴明霞, L. Jie, Z. Zhong sheng, W. Guang wen, H. Xiu'e, Z. Chun song, L. Qiu ying, D. Yi chen and W. Ming xia	2017	电针抑制Ras/Raf/MEK1/2/ERK1/2信号通路介导骨关节炎软骨超微结构退变	中国组织工程研究	Step1-Duplicates
619	付长龙, 林洁, 赵忠胜, 吴广文, 洪秀娥, 郑春松, 林秋英, 戴一琛, 吴明霞, L. Jie, Z. Zhong sheng, W. Guang wen, H. Xiu'e, Z. Chun song, L. Qiu ying, D. Yi chen and W. Ming xia	2017	电针抑制Ras/Raf/MEK1/2/ERK1/2信号通路介导骨关节炎软骨超微结构退变	中国组织工程研究	Step1-Duplicates
620	付长龙, 林洁, 赵忠胜, 吴广文, 洪秀娥, 郑春松, 林秋英, 戴一琛, 吴明霞, J. Lin, Z.-s. Zhao, G.-w. Wu, X.-e. Hong, C.-s. Zheng, Q.-y. Lin, Y.-c. Dai and M.-x. Wu	2017	电针抑制Ras/Raf/MEK1/2/ERK1/2信号通路介导骨关节炎软骨超微结构退变	中国组织工程研究	Step1-Duplicates
621	傅立红	2007	电针后隔姜灸治疗膝关节骨性关节炎50例	针灸临床杂志	Step1-Duplicates
622	傅立红	2007	电针后隔姜灸治疗膝关节骨性关节炎50例	针灸临床杂志	Step1-Duplicates
623	傅升星, 侯美金, 李镇辉, 杨凤娇, 王芗斌, H. Mei jin, L. Zhen hui, Y. Feng jiao and W. Xiang bin	2020	电针对膝骨性关节炎患者登梯垂直地面反作用力及冲量对称性的影响	医用生物力学	Step1-Duplicates
624	傅升星, 侯美金, 李镇辉, 杨凤娇, 王芗斌, H. Mei jin, L. Zhen hui, Y. Feng jiao and W. Xiang bin	2020	电针对膝骨性关节炎患者登梯垂直地面反作用力及冲量对称性的影响	医用生物力学	Step1-Duplicates
625	傅升星, 侯美金, 李镇辉, 杨凤娇, 王芗斌, H. O. U. Meijin, L. I. Zhenhui, Y. Fengjiao and W. Xiangbin	2020	电针对膝骨性关节炎患者登梯垂直地面反作用力及冲量对称性的影响	医用生物力学	Step1-Duplicates
626	傅志辉, 黄秀月 and H. Xiu yue	2016	电针加温针灸配合关节腔注射玻璃酸钠治疗膝关节骨性关节炎临床观察	中医临床研究	Step1-Duplicates
627	傅志辉, 黄秀月 and H. Xiu yue	2016	电针加温针灸配合关节腔注射玻璃酸钠治疗膝关节骨性关节炎临床观察	中医临床研究	Step1-Duplicates
628	甘有忠, 黎桂曹 and L. Gui cao	2019	仙灵骨葆胶囊结合电针治疗膝关节骨性关节炎疗效观察	实用中医药杂志	Step1-Duplicates
629	甘有忠, 黎桂曹 and L. Gui cao	2019	仙灵骨葆胶囊结合电针治疗膝关节骨性关节炎疗效观察	实用中医药杂志	Step1-Duplicates
630	甘雨彤	2018	短刺法配合电针肌肉起止点治疗膝骨性关节炎的临床研究		Step1-Duplicates
631	甘雨彤, 黄超豪, 龙庆媚, 杜艳, H. Chao hao, L. Qing mei and D. Yan	2018	短刺法配合电针肌肉起止点治疗膝骨关节炎的临床观察	湖南中医药大学学报	Step1-Duplicates
632	甘雨彤, 黄超豪, 龙庆媚, 杜艳, H. Chao hao, L. Qing mei and D. Yan	2018	短刺法配合电针肌肉起止点治疗膝骨关节炎的临床观察	湖南中医药大学学报	Step1-Duplicates
633	甘雨彤, 黄超豪, 龙庆媚, 杜艳, H. Chaohao, L. Qingmei and D. U. Yan	2018	短刺法配合电针肌肉起止点治疗膝骨关节炎的临床观察	湖南中医药大学学报	Step1-Duplicates
634	甘源	2018	经筋齐刺法治疗膝骨性关节炎的临床观察		Step1-Duplicates
635	刚嘉鸿, 宓轶群, 王华敏, M. Yi qun and W. Hua min	2016	电针与美洛昔康治疗早中期膝骨关节炎临床疗效比较:随机对照研究	中国针灸	Step1-Duplicates
636	刚嘉鸿, 宓轶群, 王华敏, M. Yi qun and W. Hua min	2016	电针与美洛昔康治疗早中期膝骨关节炎临床疗效比较:随机对照研究	中国针灸	Step1-Duplicates
637	刚嘉鸿, 宓轶群, 王华敏, M. I. Yiqun and W. Huamin	2016	电针与美洛昔康治疗早中期膝骨关节炎临床疗效比较:随机对照研究	中国针灸	Step1-Duplicates
638	高洁, 欧阳八四, 张音, 李俊, 杨海洲, 吉玲玲, 吴元建, 王卫, O. Ba-si, Z. Yin, L. I. Jun, Y. Hai-zhou, J. I. Ling-ling, W. U. Yuan-jian and W. Wei	2012	电针与温针灸治疗肾虚髓亏型膝骨关节炎疗效比较	中国针灸	Step1-Duplicates
639	高洁, 欧阳八四, 张音, 李俊, 杨海洲, 吉玲玲, 吴元建, 王卫, O. Yang ba si, Z. Yin, L. Jun, Y. Hai zhou, J. Ling ling, W. Yuan jian and W. Wei	2011	电针与温针灸治疗肾虚髓亏型膝骨关节炎临床疗效比较	中国针灸学会临床分会全国第十九届针灸临床学术研讨会	Step1-Duplicates
640	高洁, 欧阳八四, 张音, 李俊, 杨海洲, 吉玲玲, 吴元建, 王卫, O. Yang ba si, Z. Yin, L. Jun, Y. Hai zhou, J. Ling ling, W. Yuan jian and W. Wei	2011	电针与温针灸治疗肾虚髓亏型膝骨关节炎临床疗效比较	2011中国针灸学会年会	Step1-Duplicates
641	高洁, 欧阳八四, 张音, 李俊, 杨海洲, 吉玲玲, 吴元建, 王卫, O. Yang ba si, Z. Yin, L. Jun, Y. Hai zhou, J. Ling ling, W. Yuan jian and W. Wei	2011	电针与温针灸治疗肾虚髓亏型膝骨关节炎临床疗效比较	中国针灸学会临床分会全国第十九届针灸临床学术研讨会	Step1-Duplicates
642	高洁, 欧阳八四, 张音, 李俊, 杨海洲, 吉玲玲, 吴元建, 王卫, O. Yang ba si, Z. Yin, L. Jun, Y. Hai zhou, J. Ling ling, W. Yuan jian and W. Wei	2012	电针与温针灸治疗肾虚髓亏型膝骨关节炎疗效比较	中国针灸	Step1-Duplicates
643	高洁, 欧阳八四, 张音, 李俊, 杨海洲, 吉玲玲, 吴元建, 王卫, O. Yang ba si, Z. Yin, L. Jun, Y. Hai zhou, J. Ling ling, W. Yuan jian and W. Wei	2012	电针与温针灸治疗肾虚髓亏型膝骨关节炎疗效比较	中国针灸	Step1-Duplicates
644	高锦沛, 蔡拉加 and C. La jia	2015	神经肌肉关节促进法在膝关节骨性关节炎患者中的应用价值	中国实用神经疾病杂志	Step1-Duplicates
645	高晶, 刘学政 and L. Xue zheng	2019	电针联合威灵仙关节腔内注射对大鼠膝骨关节炎TNF-α、MMP、HA及TIMP-1的影响	中国免疫学杂志	Step1-Duplicates
646	高晶, 刘学政 and L. I. U. Xue-Zheng	2019	电针联合威灵仙关节腔内注射对大鼠膝骨关节炎TNF-α、MMP、HA及TIMP-1的影响	中国免疫学杂志	Step1-Duplicates
647	高晶, 指导刘学政 and Z. Dao liu xue zheng	2019	电针联合威灵仙关节腔内注射对大鼠膝骨关节炎TNF-α、MMP、HA及TIMP-1的影响	中国免疫学杂志	Step1-Duplicates
648	高莉, 付春爱, 袁延鑫, F. Chun'ai and Y. Yan xin	2019	电针对湿热蕴结型痛风性膝关节炎NLRP3炎性体的影响	世界中医药	Step1-Duplicates
649	高莉, 付春爱, 袁延鑫, F. Chun'ai and Y. Yan xin	2019	电针对湿热蕴结型痛风性膝关节炎NLRP3炎性体的影响	世界中医药	Step1-Duplicates
650	高莉, 付春爱, 袁延鑫, C. Fu and Y. Yuan	2019	电针对湿热蕴结型痛风性膝关节炎NLRP3炎性体的影响	世界中医药	Step1-Duplicates
651	高燕, 王巧玲, 刘波, 成坤, 贾松松, 朱海京, W. Qiao ling, L. Bo, C. Kun, J. Song song and Z. Hai jing	2014	针刀结合局部阻滞治疗膝关节骨性关节炎36例疗效观察	河北中	Step1-Duplicates
652	高燕, 王巧玲, 刘波, 成坤, 贾松松, 朱海京, W. Qiao ling, L. Bo, C. Kun, J. Song song and Z. Hai jing	2014	针刀结合局部阻滞治疗膝关节骨性关节炎36例疗效观察	河北中医	Step1-Duplicates
653	耿贤华, 李芃琪 and L. Peng qi	2019	五子涤痰汤联合温针灸治疗膝骨性关节炎临床观察	光明中	Step1-Duplicates
654	耿贤华, 李芃琪 and L. Peng qi	2019	五子涤痰汤联合温针灸治疗膝骨性关节炎临床观察	光明中医	Step1-Duplicates
655	耿洋	2018	关节镜清理术联合电针治疗膝骨性关节炎的临床疗效及机制初探	实用医院临床杂志	Step1-Duplicates
656	耿洋	2018	关节镜清理术联合电针治疗膝骨性关节炎的临床疗效及机制初探	实用医院临床杂志	Step1-Duplicates
657	龚权, 程传国, 程龙, 龙小宇, 李先辉, 孔祥, C. Chuan guo, C. Long, L. Xiao yu, L. Xian hui and K. Xiang	2004	药物电针刀疗法对兔膝骨性关节炎软骨细胞凋亡的影响	中国中西医结合杂志	Step1-Duplicates
658	龚亚强	2024	独活寄生汤联合电针治疗膝骨关节炎临床研究	河南中	Step1-Duplicates
659	龚亚强	2024	独活寄生汤联合电针治疗膝骨关节炎临床研究	河南中医	Step1-Duplicates
660	龚亚强	2024	独活寄生汤联合电针治疗膝骨关节炎临床研究	河南中医	Step1-Duplicates
661	古丽努	1995	浅谈电针配合TDP治疗膝关节炎的体	中国针灸	Step1-Duplicates
662	古丽努	2008	浅谈电针配合TDP治疗膝关节炎的体	中国民族民间医药	Step1-Duplicates
663	古丽努尔	1995	浅谈电针配合TDP治疗膝关节炎的体会	中国针灸	Step1-Duplicates
664	古丽努尔	2008	浅谈电针配合TDP治疗膝关节炎的体会	中国民族民间医药	Step1-Duplicates
665	古丽努尔	2008	浅谈电针配合TDP治疗膝关节炎的体会	中国民族民间医药	Step1-Duplicates
666	古楠, 王皓, 赵宪, W. Hao and Z. Xian	2018	温针电针综合治疗仪治疗膝骨关节炎的疗效观察	中国医药指南	Step1-Duplicates
667	古楠, 王皓, 赵宪明, W. Hao and Z. Xian ming	2018	温针电针综合治疗仪治疗膝骨关节炎的疗效观察	中国医药指南	Step1-Duplicates
668	古楠, 王皓, 赵宪明, W. Hao and Z. Xian-ming	2018	温针电针综合治疗仪治疗膝骨关节炎的疗效观察	中国医药指南	Step1-Duplicates
669	古楠, 袁宏伟, 赵宪明, 王皓, Y. Hong wei, Z. Xian ming and W. Hao	2018	温针电针联合新型揿针治疗膝骨关节炎疗效观察	世界中西医结合杂志	Step1-Duplicates
670	古楠, 袁宏伟, 赵宪明, 王皓, Y. Hong wei, Z. Xian ming and W. Hao	2018	温针电针联合新型揿针治疗膝骨关节炎疗效观察	世界中西医结合杂志	Step1-Duplicates
671	谷卓然	2019	膝痹病（膝骨关节炎）中医康复诊疗方案临床规范化研究		Step1-Duplicates
672	顾勤	2019	电针温针配合刺络拔罐治疗膝关节骨性关节炎30例	中医外治杂志	Step1-Duplicates
673	顾勤	2019	电针温针配合刺络拔罐治疗膝关节骨性关节炎30例	中医外治杂志	Step1-Duplicates
674	顾文跃, 陈健花, 沈丹, C. Jian hua and S. Dan	2015	针药并施治疗退行性膝关节炎的临床研究	浙江中医杂志	Step1-Duplicates
675	顾文跃, 陈健花, 沈丹, 牟重临, C. Jian hua, S. Dan and M. Zhong lin	2015	针药并施治疗退行性膝关节炎的临床研究	浙江中医杂志	Step1-Duplicates
676	顾云俊, 刘晓洁, 陈淑云, L. Xiao jie and C. Shu yun	2023	电针联合血流限制训练治疗膝骨关节炎的临床疗效及对患者疼痛肿胀和功能恢复的影响	河北中	Step1-Duplicates
677	顾云俊, 刘晓洁, 陈淑云, L. Xiao jie and C. Shu yun	2023	电针联合血流限制训练治疗膝骨关节炎的临床疗效及对患者疼痛肿胀和功能恢复的影响	河北中医	Step1-Duplicates
678	顾云俊, 刘晓洁, 陈淑云, L. I. U. Xiaojie and C. Shuyun	2023	电针联合血流限制训练治疗膝骨关节炎的临床疗效及对患者疼痛肿胀和功能恢复的影响	河北中医	Step1-Duplicates
679	关文, 李泽 and L. Ze	2002	综合外治法治疗膝关节骨关节病	湖北中医杂志	Step1-Duplicates
680	关文李泽望	2002	综合外治法治疗膝关节骨关节病	湖北中医杂志	Step1-Duplicates
681	关雪峰, 杨永菊, 吕世伟, 乔隆, 洛佳, 张江, 王旭, Y. Yong ju, L. Shi wei, Q. Long, L. Jia, Z. Jiang and W. Xu	2016	中西医结合综合康复疗法治疗膝骨关节炎的疗效观察	中华中医药学刊	Step1-Duplicates
682	关雪峰, 杨永菊, 吕世伟, 乔隆, 洛佳, 张江, 王旭, Y. Yong ju, L. Shi wei, Q. Long, L. Jia, Z. Jiang and W. Xu	2016	中西医结合综合康复疗法治疗膝骨关节炎的疗效观察	中华中医药学刊	Step1-Duplicates
683	关雪峰, 杨永菊, 吕世伟, 乔隆, 洛佳, 张江, 王旭, Y. Yongju, L. Y. U. Shiwei, Q. Long, L. U. O. Jia, Z. Jiang and W. Xu	2016	中西医结合综合康复疗法治疗膝骨关节炎的疗效观察	中华中医药学刊	Step1-Duplicates
684	关雪峰, 杨永菊, 张江, 吕世伟, 洛佳, 乔隆, 王旭, Y. Yang, Z. Jiang, L. U. Shiwei, L. U. O. Jia, Q. Long and W. Xu	2016	基于膝关节彩超评价电针透穴疗法配合补正续骨丸治疗肝肾亏虚型膝骨性关节炎临床疗效	中华中医药学刊	Step1-Duplicates
685	关雪峰, 杨永菊, 张江, 吕世伟, 洛佳, 乔隆, 王旭, Y. Yong ju, Z. Jiang, L. Shi wei, L. Jia, Q. Long and W. Xu	2016	基于膝关节彩超评价电针透穴疗法配合补正续骨丸治疗肝肾亏虚型膝骨性关节炎临床疗效	中华中医药学刊	Step1-Duplicates
686	关雪峰, 杨永菊, 张江, 吕世伟, 洛佳, 乔隆, 王旭, Y. Yong ju, Z. Jiang, L. Shi wei, L. Jia, Q. Long and W. Xu	2016	基于膝关节彩超评价电针透穴疗法配合补正续骨丸治疗肝肾亏虚型膝骨性关节炎临床疗效	中华中医药学刊	Step1-Duplicates
687	桂松, 邱陶 and Q. I. U. Tao	2021	针刀整体松解术和运动疗法在KOA中的应用效果	中外医学研究	Step1-Duplicates
688	郭春兰, 邓秀华, 石碧兰, 石秋连, 李娟炜, D. Xiu hua, S. Bi lan, S. Qiu lian and L. Juan wei	2016	电针治疗膝骨关节炎患者的优质综合护理干预的研究	哈尔滨医药	Step1-Duplicates
689	郭桂秀	2014	电针与TENS疗法治疗膝骨关节炎的疗效比较		Step1-Duplicates
690	郭海云	2018	MD2在膝骨关节炎组织损伤及疼痛形成中的作用及机制研究		Step1-Duplicates
691	郭纪涛, 陈永强 and C. Yong qiang	2008	电针治疗膝关节骨关节炎研究进展	江苏中医药	Step1-Duplicates
692	郭纪涛, 陈永强 and C. Yong qiang	2008	电针治疗膝关节骨关节炎研究进展	江苏中医药	Step1-Duplicates
693	郭纪涛, 戴琪萍, 裘敏蕾, 陈永强, D. Qi ping, Q. Min lei and C. Yong qiang	2008	电针对膝骨关节炎患者本体感觉影响的临床观察	中国康复医学杂志	Step1-Duplicates
694	郭纪涛, 戴琪萍, 裘敏蕾, 陈永强, D. Qi ping, Q. Min lei and C. Yong qiang	2008	电针对膝骨关节炎患者本体感觉影响的临床观察	中国康复医学杂志	Step1-Duplicates
695	郭纪涛, 戴琪萍, 裘敏蕾, 陈永强, D. Qi ping, Q. Min lei and C. Yong qiang	2008	电针对膝骨关节炎患者本体感觉影响的临床观察	中国康复医学杂志	Step1-Duplicates
696	郭纪涛, 指导陈永强 and Z. Dao chen yong qiang	2008	电针治疗膝关节骨关节炎研究进展	江苏中医药	Step1-Duplicates
697	郭金菁	2016	三种不同针法治疗膝骨关节炎的临床研究	山东针灸学会第八届学术年会暨首届鲁台针灸高峰论坛	Step1-Duplicates
698	郭菊红, 吴际 and W. Ji	2018	中药穴位贴敷治疗膝关节骨性关节炎的研究进展	江西中医药	Step1-Duplicates
699	郭菊红, 吴际生 and W. Ji sheng	2018	中药穴位贴敷治疗膝关节骨性关节炎的研究进展	江西中医药	Step1-Duplicates
700	郭磊, 郭蕊 and G. Rui	2014	电针联合玻璃酸钠治疗膝关节骨性关节炎200例临床观察	实用中医内科杂志	Step1-Duplicates
701	郭磊, 郭蕊 and G. U. O. Rui	2014	电针联合玻璃酸钠治疗膝关节骨性关节炎200例临床观察	实用中医内科杂志	Step1-Duplicates
702	郭鹏飞	2010	独活寄生汤配合电针治疗膝骨性关节炎55例疗效观察	内蒙古中医药	Step1-Duplicates
703	郭鹏飞	2010	独活寄生汤配合电针治疗膝骨性关节炎55例疗效观察	内蒙古中医药	Step1-Duplicates
704	郭鹏飞	2010	独活寄生汤配合电针治疗膝骨性关节炎55例疗效观察	内蒙古中医药	Step1-Duplicates
705	郭文江	2020	朱氏一指禅推法联合电针治疗膝骨关节炎48例临床观察	中国民族民间医药	Step1-Duplicates
706	郭文江	2020	朱氏一指禅推法联合电针治疗膝骨关节炎48例临床观察	中国民族民间医药	Step1-Duplicates
707	郭文江	2020	朱氏一指禅推法联合电针治疗膝骨关节炎48例临床观察	中国民族民间医药	Step1-Duplicates
708	郭小云	2011	董氏奇穴配合TDP治疗膝关节骨性关节炎疗效观察	广东省针灸学会第十二次学术研讨会	Step1-Duplicates
709	郭彦华, 段鹏, 景尤兵, D. Peng and J. You bing	2019	超激光联合电针治疗膝关节炎的疗效	中国老年学杂志	Step1-Duplicates
710	郭彦华, 段鹏, 景尤兵, D. Peng and J. You bing	2019	超激光联合电针治疗膝关节炎的疗效	中国老年学杂志	Step1-Duplicates
711	郭彦华, 段鹏, 景尤兵, D. Peng and J. You bing	2019	超激光联合电针治疗膝关节炎的疗效	中国老年学杂志	Step1-Duplicates
712	郭艳明, 梁永瑛, 顾钧青, 周帅亮, 李德华, 岑珏, L. Yong ying, G. Jun qing, Z. Shuai liang, L. De hua and C. Jue	2016	电针围刺治疗早中期膝骨关节炎	吉林中医药	Step1-Duplicates
713	郭艳明, 梁永瑛, 顾钧青, 周帅亮, 李德华, 岑珏, L. Yong ying, G. Jun qing, Z. Shuai liang, L. De hua and C. Jue	2016	电针围刺治疗早中期膝骨关节炎	吉林中医药	Step1-Duplicates
714	郭艳明, 梁永瑛, 顾钧青, 周帅亮, 李德华, 岑珏, L. Yongying, G. U. Junqing, Z. Shuailiang, L. I. Dehua and C. E. H. Jue	2016	电针围刺治疗早中期膝骨关节炎	吉林中医药	Step1-Duplicates
715	郭玉峰	2012	穴位割治疗法治疗膝关节骨性关节炎的临床观察	四川中医	Step1-Duplicates
716	郭长青, 嵇波, 陈幼楠, 钟鼎文, 金燕, 刘清国, 郭孟玮, 张义, 刘乃刚, 陈占禄, J. Bo, C. You nan, Z. Ding wen, J. Yan, L. Qing guo, G. Meng wei, Z. Yi, L. Nai gang and C. Zhan lu	2011	针刀松解法对膝骨关节炎大鼠中枢不同部位亮氨酸-脑啡肽的影响	中国骨伤	Step1-Duplicates
717	郭长青, 嵇波, 陈幼楠, 钟鼎文, 金燕, 刘清国, 郭孟玮, 张义, 刘乃刚, 陈占禄, J. Bo, C. You nan, Z. Ding wen, J. Yan, L. Qing guo, G. Meng wei, Z. Yi, L. Nai gang and C. Zhan lu	2011	针刀松解法对膝骨关节炎大鼠中枢不同部位亮氨酸-脑啡肽的影响	中国骨伤	Step1-Duplicates
718	郭长青, 嵇波, 陈幼楠, 钟鼎文, 金燕, 刘清国, 郭孟玮, 张义, 刘乃刚, 陈占禄, J. I. Bo, C. You-nan, Z. Ding-wen, J. I. N. Yan, L. I. U. Qing-guo, G. U. O. Meng-wei, Z. Yi, L. I. U. Nai-gang and C. Zhan-lu	2011	针刀松解法对膝骨关节炎大鼠中枢不同部位亮氨酸-脑啡肽的影响	中国骨伤	Step1-Duplicates
719	郭长青, 嵇波, 钟鼎文, 陈幼楠, 金燕, 刘清国, 郭孟玮, J. Bo, Z. Ding wen, C. You nan, J. Yan, L. Qing guo and G. Meng wei	2010	针刀松解干预后膝骨关节炎大鼠中枢SP的变化	全国第九次针刀医学学术年会	Step1-Duplicates
720	郭长青, 嵇波, 钟鼎文, 陈幼楠, 金燕, 刘清国, 郭孟玮, 张义, 刘乃刚, 陈占禄, 朱汉章, J. Bo, Z. Ding wen, C. You nan, J. Yan, L. Qing guo, G. Meng wei, Z. Yi, L. Nai gang, C. Zhan lu and Z. Han zhang	2011	针刀松解法对膝骨关节炎大鼠中枢P物质的影响	国际中医中药杂志	Step1-Duplicates
721	郭长青, 嵇波, 钟鼎文, 陈幼楠, 金燕, 刘清国, 郭孟玮, 张义, 刘乃刚, 陈占禄, 朱汉章, J. I. Bo, Z. Ding-wen, C. You-nan, J. I. N. Yan, L. I. U. Qing-guo, G. U. O. Meng-wei, Z. Yi, L. I. U. Nai-gang, C. Zhan-lu and Z. H. U. Han-zhang	2011	针刀松解法对膝骨关节炎大鼠中枢P物质的影响	国际中医中药杂志	Step1-Duplicates
722	郭长青, 嵇波, 钟鼎文, 金燕, 陈幼楠, 刘清国, 任晓暄, J. Bo, Z. Ding wen, J. Yan, C. You nan, L. Qing guo and R. Xiao xuan	2010	针刀松解法与电针对膝骨关节炎大鼠中枢β-EP及CCK-8的影响	中国针灸学会微创针刀专业委员会第二届学术研讨会	Step1-Duplicates
723	郭长青, 司同, 宋美扬, S. Tong and S. Mei yang	2009	针刀与电针治疗膝骨关节炎60例临床疗效对照观察研究	中国针灸学会微创针刀专业委员会成立大会暨首届微创针刀学术研讨会	Step1-Duplicates
724	郭长青, 司同, 温建民, 张秀芬, 蒋昭霞, 朱汉章, 梁朝, 权伍成, 刘乃刚, 宋美扬, 陈占禄, S. Tong, W. Jian min, Z. Xiu fen, J. Zhao xia, Z. Han zhang, L. Chao, Q. Wu cheng, L. Nai gang, S. Mei yang and C. Zhan lu	2012	针刀松解法改善膝骨关节炎疼痛症状的随机对照临床研究	天津中医药	Step1-Duplicates
725	郭长青, 司同, 温建民, 张秀芬, 蒋昭霞, 朱汉章, 梁朝, 权伍成, 刘乃刚, 宋美扬, 陈占禄, S. Tong, W. Jian min, Z. Xiu fen, J. Zhao xia, Z. Han zhang, L. Chao, Q. Wu cheng, L. Nai gang, S. Mei yang and C. Zhan lu	2012	针刀松解法改善膝骨关节炎疼痛症状的随机对照临床研究	天津中医药	Step1-Duplicates
726	郭长青, 司同, 温建民, 张秀芬, 蒋昭霞, 朱汉章, 梁朝, 权伍成, 刘乃刚, 宋美扬, 陈占禄, S. I. Tong, W. E. N. Jian-min, Z. Xiu-fen, J. Zhao-xia, Z. H. U. Han-zhang, L. Chao, Q. Wu-cheng, L. I. U. Nai-gang, S. Mei-yang and C. Zhan-lu	2012	针刀松解法改善膝骨关节炎疼痛症状的随机对照临床研究	天津中医药	Step1-Duplicates
727	郭长青, 司同, 张义, S. Tong and Z. Yi	2012	针刀松解法治疗膝骨关节炎关节周围软组织张力检测分析	第十次中医药防治老年病学术交流会	Step1-Duplicates
728	郭长青, 温建民, 张秀芬, 司同, 蒋昭霞, 梁朝, 权伍成, 刘乃刚, 宋美扬, 张义, 陈占禄, W. Jian min, Z. Xiu fen, S. Tong, J. Zhao xia, L. Chao, Q. Wu cheng, L. Nai gang, S. Mei yang, Z. Yi and C. Zhan lu	2012	针刀松解法对膝骨关节炎软组织张力的影响	中国中医药信息杂志	Step1-Duplicates
729	郭长青, 温建民, 张秀芬, 司同, 蒋昭霞, 梁朝, 权伍成, 刘乃刚, 宋美扬, 张义, 陈占禄, W. Jian min, Z. Xiu fen, S. Tong, J. Zhao xia, L. Chao, Q. Wu cheng, L. Nai gang, S. Mei yang, Z. Yi and C. Zhan lu	2012	针刀松解法对膝骨关节炎软组织张力的影响	中国中医药信息杂志	Step1-Duplicates
730	郭长青, 温建民, 张秀芬, 司同, 蒋昭霞, 梁朝, 权伍成, 刘乃刚, 宋美扬, 张义, 陈占禄, W. E. N. Jian-min, Z. Xiu-fen, S. I. Tong, J. Zhao-xia, L. Chao, Q. Wu-cheng, L. I. U. Nai-gang, S. Mei-yang, Z. Yi and C. Zhan-lu	2012	针刀松解法对膝骨关节炎软组织张力的影响	中国中医药信息杂志	Step1-Duplicates
731	郭长青, 谢汶姗, 郭长青, X. Wen shan and G. Zhang qing	2020	电针穴位刺激对膝骨性关节炎兔股直肌的影响研究	世界中西医结合杂志	Step1-Duplicates
732	郭长青, 谢汶姗, 郭长青, X. Wen shan and G. Zhang qing	2020	电针穴位刺激对膝骨性关节炎兔股直肌的影响研究	世界中西医结合杂志	Step1-Duplicates
733	郭长青, 张秀芬, 司同, 温建民, 蒋昭霞, 朱汉章, 权伍成, 梁朝, 宋美扬, 张义, 刘乃刚, 陈占禄, Z. Xiu fen, S. Tong, W. Jian min, J. Zhao xia, Z. Han zhang, Q. Wu cheng, L. Chao, S. Mei yang, Z. Yi, L. Nai gang and C. Zhan lu	2010	针刀松解法对膝骨关节炎关节周围压痛影响的效果评价	成都中医药大学学报	Step1-Duplicates
734	郭长青, 张秀芬, 司同, 温建民, 蒋昭霞, 朱汉章, 权伍成, 梁朝, 宋美扬, 张义, 刘乃刚, 陈占禄, Z. Xiu fen, S. Tong, W. Jian min, J. Zhao xia, Z. Han zhang, Q. Wu cheng, L. Chao, S. Mei yang, Z. Yi, L. Nai gang and C. Zhan lu	2010	针刀松解法对膝骨关节炎关节周围压痛影响的效果评价	成都中医药大学学报	Step1-Duplicates
735	郭长青, 张秀芬, 司同, 温建民, 蒋昭霞, 朱汉章, 权伍成, 梁朝, 宋美扬, 张义, 刘乃刚, 陈占禄, Z. Xiu fen, S. Tong, W. Jian min, J. Zhao xia, Z. Han zhang, Q. Wu cheng, L. Chao, S. Mei yang, Z. Yi, L. Nai gang and C. Zhan lu	2010	针刀松解法对膝骨关节炎关节周围压痛影响的效果评价	成都中医药大学学报	Step1-Duplicates
736	韩超, 孙忠人 and S. Zhong ren	2018	电针治疗膝骨关节炎的步态特征研究	吉林中医药	Step1-Duplicates
737	韩超, 孙忠人 and S. Zhong ren	2018	电针治疗膝骨关节炎的步态特征研究	吉林中医药	Step1-Duplicates
738	韩超, 孙忠人 and S. U. N. Zhongren	2018	电针治疗膝骨关节炎的步态特征研究	吉林中医药	Step1-Duplicates
739	韩杰, 柴源, 章晓云, C. Yuan and Z. Xiao yun	2021	中医外治法治疗膝骨关节炎研究进展	辽宁中医药大学学报	Step1-Duplicates
740	韩杰, 柴源, 章晓云, C. Yuan and Z. Xiaoyun	2021	中医外治法治疗膝骨关节炎研究进展	辽宁中医药大学学报	Step1-Duplicates
741	韩强	2008	电针配合三维运动治疗增生性膝关节炎36例临床体会	中国保健营养（临床医学学刊）	Step1-Duplicates
742	韩森宁	2019	电针伏兔穴治疗膝关节骨性关节炎临床疗效观察	实用中西医结合临床	Step1-Duplicates
743	韩森宁	2019	电针伏兔穴治疗膝关节骨性关节炎临床疗效观察	实用中西医结合临床	Step1-Duplicates
744	郝晓万, 屠建锋, 王丽琼, 于芳婷, 林璐璐, 李洪萍, 石广霞, 刘存志, T. Jian feng, W. Li qiong, Y. Fang ting, L. Lu lu, L. Hong ping, S. Guang xia and L. Cun zhi	2023	性别对膝骨关节炎针刺治疗疗效的影响:一项多中心随机对照研究的二次分析	北京中医药大学学报	Step1-Duplicates
745	郝晓万, 屠建锋, 王丽琼, 于芳婷, 林璐璐, 李洪萍, 石广霞, 刘存志, T. Jian feng, W. Li qiong, Y. Fang ting, L. Lu lu, L. Hong ping, S. Guang xia and L. Cun zhi	2023	性别对膝骨关节炎针刺治疗疗效的影响:一项多中心随机对照研究的二次分析	北京中医药大学学报	Step1-Duplicates
746	郝晓万, 屠建锋, 王丽琼, 于芳婷, 林璐璐, 李洪萍, 石广霞, 刘存志, T. U. Jianfeng, W. Liqiong, Y. U. Fangting, L. I. N. Lulu, L. I. Hongping, S. H. I. Guangxia and L. I. U. Cunzhi	2023	性别对膝骨关节炎针刺治疗疗效的影响:一项多中心随机对照研究的二次分析	北京中医药大学学报	Step1-Duplicates
747	何波, 谌业俊, 王平, C. Ye jun and W. Ping	2020	经筋整体辨证下 超声引导射频针刺治疗 早中期膝骨关节炎的临床观察	中国民间疗法	Step1-Duplicates
748	何波, 谌业俊, 王平, C. Ye jun and W. Ping	2020	经筋整体辨证下超声引导射频针刺治疗早中期膝骨关节炎的临床观察	中国民间疗法	Step1-Duplicates
749	何波, 谌业俊, 王平, C. Ye jun and W. Ping	2020	经筋整体辨证下超声引导射频针刺治疗早中期膝骨关节炎的临床观察	中国民间疗法	Step1-Duplicates
750	何波, 刘艳, 王平, L. Yan and W. Ping	2022	超声可视下射频针刺治疗早中期膝骨关节炎的步态特征研究	天津中医药	Step1-Duplicates
751	何波, 刘艳, 王平, L. Yan and W. Ping	2022	超声可视下射频针刺治疗早中期膝骨关节炎的步态特征研究	天津中医药	Step1-Duplicates
752	何波, 刘艳, 王平, L. I. U. Yan and W. Ping	2022	超声可视下射频针刺治疗早中期膝骨关节炎的步态特征研究	天津中医药	Step1-Duplicates
753	何春江, 沈海, 张纯, 何栩, 王艳杰, S. Hai, Z. Chun, H. Xu and W. Yan jie	2017	髋周肌肉调节结合膝关节局部取穴针刺治疗退行性膝关节突的疗效观察	四川中医	Step1-Duplicates
754	何春江, 沈海, 张纯, 何栩, 王艳杰, S. Hai, Z. Chun, H. Xu and W. Yan jie	2017	髋周肌肉调节结合膝关节局部取穴针刺治疗退行性膝关节炎的疗效观察	四川中	Step1-Duplicates
755	何欢, 雷正权, 李恩典, 张睿轩, 高, L. Zheng quan, L. En dian, Z. Rui xuan and Gao	2024	针刺治疗膝骨性关节炎临床研究进展	现代中医药	Step1-Duplicates
756	何欢, 雷正权, 李恩典, 张睿轩, 高帅, L. Zheng quan, L. En dian, Z. Rui xuan and G. Shuai	2024	针刺治疗膝骨性关节炎临床研究进展	现代中医药	Step1-Duplicates
757	何欢, 雷正权, 李恩典, 张睿轩, 高帅, L. E. I. Zhengquan, L. I. Endian, Z. Ruixuan and G. A. O. Shuai	2024	针刺治疗膝骨性关节炎临床研究进展	现代中医药	Step1-Duplicates
758	何开仁, 段灵芳, 欧苑, 康世芬, D. Ling fang, O. Yuan and K. Shi fen	2013	银质针治疗膝关节骨关节炎90例疗效观察	云南中医中药杂志	Step1-Duplicates
759	何开仁, 段灵芳, 欧苑, 康世芬, D. Ling fang, O. Yuan and K. Shi fen	2013	银质针治疗膝关节骨关节炎90例疗效观察	云南中医中药杂志	Step1-Duplicates
760	何丽娟	2017	电针联合温针灸治疗增生性膝关节炎随机平行对照研究	实用中医内科杂志	Step1-Duplicates
761	何丽娟	2017	电针联合温针灸治疗增生性膝关节炎随机平行对照研究	实用中医内科杂志	Step1-Duplicates
762	何梦华, 金远林, 刘贱女, J. Yuan lin and L. Jian nu	2021	祛瘀生新刺络药罐法治疗膝骨性关节炎患者的临床观察	世界中西医结合杂志	Step1-Duplicates
763	何梦华, 金远林, 刘贱女, J. I. N. Yuan-lin and L. I. U. Jian-nv	2021	祛瘀生新刺络药罐法治疗膝骨性关节炎患者的临床观察	世界中西医结合杂志	Step1-Duplicates
764	何天峰, 邴兴红, 周丽艳, 褚晓彦, 宋银花, 丁金磊, 段希栋, 陶善平, B. Xing hong, Z. Li yan, C. Xiao yan, S. Yin hua, D. Jin lei, D. Xi dong and T. Shan ping	2018	火针与电针治疗膝骨关节炎疗效对比观察	上海针灸杂志	Step1-Duplicates
765	何天峰, 邴兴红, 周丽艳, 褚晓彦, 宋银花, 丁金磊, 段希栋, 陶善平, B. Xing hong, Z. Li yan, C. Xiao yan, S. Yin hua, D. Jin lei, D. Xi dong and T. Shan ping	2018	火针与电针治疗膝骨关节炎疗效对比观察	上海针灸杂志	Step1-Duplicates
766	何天峰, 邴兴红, 周丽艳, 褚晓彦, 宋银花, 丁金磊, 段希栋, 陶善平, B. Xing-hong, Z. Li-yan, Z. H. U. Xiao-yan, S. Yin-hua, D. Jin-lei, D. Xi-dong and T. A. O. Shan-ping	2018	火针与电针治疗膝骨关节炎疗效对比观察	上海针灸杂志	Step1-Duplicates
767	何彦霖	2019	雷火灸结合子午对冲电针法治疗寒湿型膝骨性关节炎的临床研究		Step1-Duplicates
768	何远洲	2011	综合方法治疗膝关节骨性关节炎60例	实用中医药杂志	Step1-Duplicates
769	何远洲	2011	综合方法治疗膝关节骨性关节炎60例	实用中医药杂志	Step1-Duplicates
770	何兆雍	2018	温针灸治疗膝骨性关节病的Meta分析及系统回顾		Step1-Duplicates
771	何宗宝, 吕有魁, 陈, L. You kui and Chen	2006	脑卒中患者膝关节骨关节炎的康复治疗	中国康 论与实践	Step1-Duplicates
772	何宗宝, 吕有魁, 陈, L. You kui and Chen	2006	脑卒中患者膝关节骨关节炎的康复治疗	中国康复理论与实践	Step1-Duplicates
773	何宗宝, 吕有魁, 陈东昌, L. You kui and C. Dong chang	2006	脑卒中患者膝关节骨关节炎的康复治疗	中国康复理论与实践	Step1-Duplicates
774	何宗宝, 吕有魁, 陈东昌, L. U. You-kui and C. Dong-chang	2006	脑卒中患者膝关节骨关节炎的康复治疗	中国康复理论与实践	Step1-Duplicates
775	和宇, 李祥, 何茂平, 顾林海, L. Xiang, H. Mao ping and G. Lin hai	2013	电针联合玻璃酸钠注射治疗膝骨性关节炎56例	中医外治杂志	Step1-Duplicates
776	和宇, 李祥, 何茂平, 顾林海, L. Xiang, H. Mao ping and G. Lin hai	2013	电针联合玻璃酸钠注射治疗膝骨性关节炎56例	中医外治杂志	Step1-Duplicates
777	和宇, 李祥, 何茂平, 顾林海, L. Xiang, H. Mao ping and G. Lin hai	2013	电针联合玻璃酸钠注射治疗膝骨性关节炎56例	中医外治杂志	Step1-Duplicates
778	贺萌, 陈幼楠, 梁楚西, 邢龙飞, 潘俊康, 郭长青, C. You nan, L. Chu xi, X. Long fei, P. Jun kang and G. Zhang qing	2023	针刀干预对膝骨关节炎兔滑膜纤维化的影响	针灸临床杂志	Step1-Duplicates
779	贺萌, 陈幼楠, 梁楚西, 邢龙飞, 潘俊康, 郭长青, C. You nan, L. Chu xi, X. Long fei, P. Jun kang and G. Zhang qing	2023	针刀干预对膝骨关节炎兔滑膜纤维化的影响	针灸临床杂志	Step1-Duplicates
780	贺萌, 陈幼楠, 梁楚西, 邢龙飞, 潘俊康, 郭长青, C. Younan, L. Chuxi, X. Longfei, P. A. N. Junkang and G. U. O. Changqing	2023	针刀干预对膝骨关节炎兔滑膜纤维化的影响	针灸临床杂志	Step1-Duplicates
781	洪德兵	2012	穴位注射配合手法治疗膝关节骨性关节炎50例	中国煤炭工业医学杂志	Step1-Duplicates
782	洪东方	2017	掌指关节滚法组方配合电针治疗膝骨性关节炎47例	黑龙江中医药	Step1-Duplicates
783	洪东方	2017	掌指关节滚法组方配合电针治疗膝骨性关节炎47例	黑龙江中医药	Step1-Duplicates
784	洪东方	2017	掌指关节滚法组方配合电针治疗膝骨性关节炎47例	黑龙江中医药	Step1-Duplicates
785	洪海平	2023	基于经筋理论针刀经筋膜层松解术治疗膝骨关节炎	光明中	Step1-Duplicates
786	洪海平	2023	基于经筋理论针刀经筋膜层松解术治疗膝骨关节炎	光明中医	Step1-Duplicates
787	洪海平	2023	基于经筋理论针刀经筋膜层松解术治疗膝骨关节炎	光明中医	Step1-Duplicates
788	侯美金	2017	电针对膝骨性关节炎患者功能活动及登梯步态的影响		Step1-Duplicates
789	侯文凤	1997	电针加中药电疗治疗增生性膝关节炎90例	陕西中	Step1-Duplicates
790	侯文凤	1997	电针加中药电疗治疗增生性膝关节炎90例	陕西中医	Step1-Duplicates
791	侯文凤	1997	电针加中药电疗治疗增生性膝关节炎90例	陕西中医	Step1-Duplicates
792	侯骁丹	2018	针刺治疗膝关节骨性关节炎现代临床治疗特点研究		Step1-Duplicates
793	侯振民	2008	电针治疗膝骨关节炎临床观察	武警医学院学报	Step1-Duplicates
794	侯振民	2008	电针治疗膝骨关节炎临床观察	武警医学院学报	Step1-Duplicates
795	胡安华, 程少丹 and C. Shao dan	2016	热针治疗肾虚寒凝型膝骨性关节炎的临床疗效观察	中国中医骨伤科杂志	Step1-Duplicates
796	胡安华, 程少丹 and C. Shao dan	2016	热针治疗肾虚寒凝型膝骨性关节炎的临床疗效观察	中国中医骨伤科杂志	Step1-Duplicates
797	胡安华, 程少丹 and C. Shaodan	2016	热针治疗肾虚寒凝型膝骨性关节炎的临床疗效观察	中国中医骨伤科杂志	Step1-Duplicates
798	胡安华, 李征宇, 徐颖佳, L. Zheng yu and X. Ying jia	2020	朱氏一指禅推法联合电针治疗膝骨关节炎临床疗效观察	中国中医骨伤科杂志	Step1-Duplicates
799	胡安华, 李征宇, 徐颖佳, L. Zheng yu and X. Ying jia	2020	朱氏一指禅推法联合电针治疗膝骨关节炎临床疗效观察	中国中医骨伤科杂志	Step1-Duplicates
800	胡安华, 李征宇, 徐颖佳, L. I. Zhengyu and X. U. Yingjia	2020	朱氏一指禅推法联合电针治疗膝骨关节炎临床疗效观察	中国中医骨伤科杂志	Step1-Duplicates
801	胡波, 于佳妮, 张慧方, 刘乃刚, 郭长青, Y. Jia ni, Z. Hui fang, L. Nai gang and G. Zhang qing	2018	针刀干预对KOA兔关节软骨病理学及股四头肌收缩性能的影响	针灸临床杂志	Step1-Duplicates
802	胡波, 于佳妮, 张慧方, 刘乃刚, 郭长青, Y. Jia ni, Z. Hui fang, L. Nai gang and G. Zhang qing	2018	针刀干预对KOA兔关节软骨病理学及股四头肌收缩性能的影响	针灸临床杂志	Step1-Duplicates
803	胡波, 于佳妮, 张慧方, 刘乃刚, 郭长青, Y. U. Jiani, Z. Huifang, L. I. U. Naigang and G. U. O. Changqing	2018	针刀干预对KOA兔关节软骨病理学及股四头肌收缩性能的影响	针灸临床杂志	Step1-Duplicates
804	胡闯, 唐孟军, 汤志宏, T. Meng jun and T. Zhi hong	2020	经皮穴位电刺激联合康复疗法治疗膝关节骨性关节炎的疗效观察	中国医疗器械信息	Step1-Duplicates
805	胡闯, 唐孟军, 汤志宏, T. Meng-jun and T. Zhi-hong	2020	经皮穴位电刺激联合康复疗法治疗膝关节骨性关节炎的疗效观察	中国医疗器械信息	Step1-Duplicates
806	胡贵艳, 刘俊, 王聪, L. Jun and W. Cong	2024	电针联合康复运动训练对膝骨关节炎患者血液流变学和外周血单核细胞TLR4/MyD88/NF-κB信号通路的影响	中国实用医药	Step1-Duplicates
807	胡贵艳, 刘俊, 王聪, L. I. U. Jun and W. Cong	2024	电针联合康复运动训练对膝骨关节炎患者血液流变学和外周血单核细胞TLR4/MyD88/NF-κB信号通路的影响	中国实用医药	Step1-Duplicates
808	胡惠娟, 伏晓虎 and FuXiaohu	2014	银质针加热疗法治疗膝关节骨性关节炎的临床观察	中国社区医师	Step1-Duplicates
809	胡惠娟, 伏晓虎 and F. Xiao hu	2014	银质针加热疗法治疗膝关节骨性关节炎的临床观察	中国社区医师·医学专业	Step1-Duplicates
810	胡琼英, 成仕明, 何建华, 王臣, 韩志明, 何兵, 罗元普, 秦倩倩, 刘芸, C. Shi ming, H. Jian hua, W. Chen, H. Zhi ming, H. Bing, L. Yuan pu, Q. Qian qian and L. Yun	2016	中医辨证施治取穴体外冲击波治疗膝骨关节炎的临床研究	中国医药指南	Step1-Duplicates
811	胡琼英, 成仕明, 何建华, 王臣, 韩志明, 何兵, 罗元普, 秦倩倩, 刘芸, C. Shi ming, H. Jian hua, W. Chen, H. Zhi ming, H. Bing, L. Yuan pu, Q. Qian qian and L. Yun	2016	中医辨证施治取穴体外冲击波治疗膝骨关节炎的临床研究	中国医药指南	Step1-Duplicates
812	胡锐, 唐浩琛, 熊伟, 康慧敏, 唐流, T. Hao chen, X. Wei, K. Hui min and T. Liu	2022	肌内效贴联合电针治疗膝关节炎的临床疗效	川北医学院学报	Step1-Duplicates
813	胡锐, 唐浩琛, 熊伟, 康慧敏, 唐流刚, T. Hao chen, X. Wei, K. Hui min and T. Liu gang	2022	肌内效贴联合电针治疗膝关节炎的临床疗效	川北医学院学报	Step1-Duplicates
814	胡锐, 唐浩琛, 熊伟, 康慧敏, 唐流刚, T. Hao-chen, X. Wei, K. Hui-min and T. Liu-gang	2022	肌内效贴联合电针治疗膝关节炎的临床疗效	川北医学院学报	Step1-Duplicates
815	胡水荣, 尹利华, 李万瑶, Y. Li hua and L. Wan yao	2009	针刀改善膝骨关节炎症状的临床研究	江西医药	Step1-Duplicates
816	胡水荣, 尹利华, 李万瑶, Y. Li hua and L. Wan yao	2009	针刀改善膝骨关节炎症状的临床研究	江西医药	Step1-Duplicates
817	胡水荣, 尹利华, 李万瑶, Y. Li hua and L. Wan yao	2009	针刀改善膝骨关节炎症状的临床研究	江西医药	Step1-Duplicates
818	胡天俊, 李博元, 张升, 王平祥, L. Bo yuan, Z. Sheng and W. Ping xiang	2022	中药外敷配合电针对膝骨性关节炎患者血清CPR、hs-CPR、ESR水平的影响	光明中	Step1-Duplicates
819	胡天俊, 李博元, 张升, 王平祥, L. Bo yuan, Z. Sheng and W. Ping xiang	2022	中药外敷配合电针对膝骨性关节炎患者血清CPR、hs-CPR、ESR水平的影响	光明中医	Step1-Duplicates
820	胡天俊, 李博元, 张升, 王平祥, L. I. Boyuan, Z. Sheng and W. Pingxiang	2022	中药外敷配合电针对膝骨性关节炎患者血清CPR、hs-CPR、ESR水平的影响	光明中医	Step1-Duplicates
821	胡瓦提特列克	2021	电针结合中药封包治疗轻中度膝关节骨性关节炎的效果观察	当代医药论丛	Step1-Duplicates
822	胡瓦提特列克, 卡玛力热米拉, 刘智艳, 卡玛力热米拉 and L. Zhi yan	2018	电针治疗骨膝关节炎临床研究进展	新疆中医药	Step1-Duplicates
823	胡婉玲, 谢冰, 谭, X. Bing and Tan	2023	电针透刺联合Mulligan动态关节松动术治疗轻中度膝骨关节炎的随机对照研究	湖南中医药大学学报	Step1-Duplicates
824	胡婉玲, 谢冰, 谭洁, X. Bing and T. Jie	2023	电针透刺联合Mulligan动态关节松动术治疗轻中度膝骨关节炎的随机对照研究	湖南中医药大学学报	Step1-Duplicates
825	胡婉玲, 谢冰, 谭洁, X. I. E. Bing and T. A. N. Jie	2023	电针透刺联合Mulligan动态关节松动术治疗轻中度膝骨关节炎的随机对照研究	湖南中医药大学学报	Step1-Duplicates
826	胡万生, 骆春霞, 谭万钦, 汪英, 唐小丽, 熊玉兰, 程海燕, L. Chun xia, T. Wan qin, W. Ying, T. Xiao li, X. Yu lan and C. Hai yan	2021	关刺配合电针及中药封包治疗膝骨关节炎临床研究	新中	Step1-Duplicates
827	胡万生, 骆春霞, 谭万钦, 汪英, 唐小丽, 熊玉兰, 程海燕, L. Chun xia, T. Wan qin, W. Ying, T. Xiao li, X. Yu lan and C. Hai yan	2021	关刺配合电针及中药封包治疗膝骨关节炎临床研究	新中医	Step1-Duplicates
828	胡万生, 骆春霞, 谭万钦, 汪英, 唐小丽, 熊玉兰, 程海燕, L. U. O. Chunxia, T. A. N. Wanqin, W. Ying, T. Xiaoli, X. Yulan and C. Haiyan	2021	关刺配合电针及中药封包治疗膝骨关节炎临床研究	新中医	Step1-Duplicates
829	胡万生, 熊玉兰, 骆春霞, 谭万钦, X. Yu lan, L. Chun xia and T. Wan qin	2017	关刺配合电针治疗膝关节骨性关节炎疗效观察	实用中医药杂志	Step1-Duplicates
830	胡万生, 熊玉兰, 骆春霞, 谭万钦, X. Yu lan, L. Chun xia and T. Wan qin	2017	关刺配合电针治疗膝关节骨性关节炎疗效观察	实用中医药杂志	Step1-Duplicates
831	胡伟民, 东贵荣 and D. Gui rong	2009	苍龟探穴针法治疗膝关节骨性关节炎疼痛疗效观察	全国针法灸法新技术及其临床应用研讨会	Step1-Duplicates
832	胡伟民, 陆玮, 蔡益佳, 梁云麒, L. Wei, C. Yi jia and L. Yun qi	2019	针刺配合序贯站桩导引训练治疗老年膝关节骨性关节炎临床研究	河南中	Step1-Duplicates
833	胡伟民, 陆玮, 蔡益佳, 梁云麒, 丁阅异, L. U. Wei, C. A. I. Yi-jia, L. Yun-qi and D. Yue-yi	2019	针刺配合序贯站桩导引训练治疗老年膝关节骨性关节炎临床研究	河南中医	Step1-Duplicates
834	胡小雪, 李建松, 金忆, 许明岚, 何金皖, 梁永瑛, L. Jian song, J. Yi, X. Ming lan, H. Jin wan and L. Yong ying	2021	经皮穴位电刺激在老年骨关节炎初次全膝关节置换术麻醉中超前镇痛效果的临床研究	山东中医杂志	Step1-Duplicates
835	胡小雪, 李建松, 金忆, 许明岚, 何金皖, 梁永瑛, L. Jian song, J. Yi, X. Ming lan, H. Jin wan and L. Yong ying	2021	经皮穴位电刺激在老年骨关节炎初次全膝关节置换术麻醉中超前镇痛效果的临床研究	山东中医杂志	Step1-Duplicates
836	胡小雪, 李建松, 金忆, 许明岚, 何金皖, 梁永瑛, L. Jian song, J. Yi, X. Ming lan, H. Jin wan and L. Yong ying	2021	经皮穴位电刺激在老年骨关节炎初次全膝关节置换术麻醉中超前镇痛效果的临床研究	山东中医杂志	Step1-Duplicates
837	胡小雪, 李建松, 金忆, 许明岚, 何金皖, 梁永瑛, L. I. Jiansong, J. I. N. Yi, X. U. Minglan, H. E. Jinwan and L. Yongying	2021	经皮穴位电刺激在老年骨关节炎初次全膝关节置换术麻醉中超前镇痛效果的临床研究	山东中医杂志	Step1-Duplicates
838	胡晓颖, 李璟, 李申, 侯文光, 吴焕淦, L. Jing, L. Shen, H. Wen guang and W. Huan gan	2017	艾灸治疗膝骨关节炎的成本-效果分析	上海针灸杂志	Step1-Duplicates
839	胡晓颖, 李璟, 李申, 侯文光, 吴焕淦, L. Jing, L. Shen, H. Wen guang and W. Huan gan	2017	艾灸治疗膝骨关节炎的成本-效果分析	上海针灸杂志	Step1-Duplicates
840	胡晓颖, 李璟, 李申, 侯文光, 吴焕淦, L. I. Jing, L. I. Shen, H. O. U. Wen-guang and W. U. Huan-gan	2017	艾灸治疗膝骨关节炎的成本-效果分析	上海针灸杂志	Step1-Duplicates
841	胡艳	2017	温针灸结合经筋刺法在膝关节骨性关节炎治疗中的临床应用效果分析	临床医学研究与实践	Step1-Duplicates
842	胡艳平	2016	经穴疏导痛点揉拨推拿手法配合电针治疗膝骨关节炎的临床观察		Step1-Duplicates
843	胡益华, 阳春华, 卢圆圆, 孙德毅, Y. Chun hua, L. Yuan yuan and S. De yi	2022	电针联合雷公藤红素干预膝骨关节炎模型小鼠滑膜和滑膜液中转化生长因子β的表达变化	中国组织工程研究	Step1-Duplicates
844	胡益华, 阳春华, 卢圆圆, 孙德毅, Y. Chun hua, L. Yuan yuan and S. De yi	2022	电针联合雷公藤红素干预膝骨关节炎模型小鼠滑膜和滑膜液中转化生长因子β的表达变化	中国组织工程研究	Step1-Duplicates
845	胡益华, 阳春华, 卢圆圆, 孙德毅, C. Yang, Y. Lu and D. Sun	2022	电针联合雷公藤红素干预膝骨关节炎模型小鼠滑膜和滑膜液中转化生长因子β的表达变化	中国组织工程研究	Step1-Duplicates
846	华植	2018	经筋松解调控MAPK信号通路治疗兔膝骨关节炎的机制研究		Step1-Duplicates
847	黄彬洋	2016	基于运动链理论的核心肌群渐进式肌力训练治疗膝骨关节炎的社区方案研究		Step1-Duplicates
848	黄彬洋, 庞日朝, 王文春, 王倩, 江玥, 孙年怡, 刘浩, 熊德启, 刘晓瑞, 熊兴娟, 陈燕, 张安仁, P. Ri chao, W. Wen chun, W. Qian, J. Yue, S. Nian yi, L. Hao, X. De qi, L. Xiao rui, X. Xing juan, C. Yan and Z. An ren	2016	核心肌群渐进式训练模式对膝骨关节炎患者功能改善的临床观察	西南军	Step1-Duplicates
849	黄彬洋, 庞日朝, 王文春, 王倩, 江玥, 孙年怡, 刘浩, 熊德启, 刘晓瑞, 熊兴娟, 陈燕, 张安仁, P. Ri chao, W. Wen chun, W. Qian, J. Yue, S. Nian yi, L. Hao, X. De qi, L. Xiao rui, X. Xing juan, C. Yan and Z. An ren	2016	核心肌群渐进式训练模式对膝骨关节炎患者功能改善的临床观察	西南军医	Step1-Duplicates
850	黄彩燕	2014	龙虎交战针法配合电针对瘀血阻滞型膝骨性关节炎疗效的影响		Step1-Duplicates
851	黄彩燕	2015	龙虎交战法治疗瘀血阻滞型膝骨性关节炎疗效观察	按摩与康复医学	Step1-Duplicates
852	黄彩燕	2015	龙虎交战法治疗瘀血阻滞型膝骨性关节炎疗效观察	按摩与康复医学	Step1-Duplicates
853	黄诚, 冷干生, 钟杨芳, 钟吉富, L. Gan sheng, Z. Yang fang and Z. Ji fu	2018	针刀配合中药熏洗治疗膝关节骨性关节炎的临床研究	蛇志	Step1-Duplicates
854	黄诚, 冷干生, 钟杨芳, 钟吉富, L. Gan-sheng, Z. Yang-fang and Z. Ji-fu	2018	针刀配合中药熏洗治疗膝关节骨性关节炎的临床研究	蛇志	Step1-Duplicates
855	黄冬娥, 高晖, 赖晓玲, 林莺, G. Hui, L. Xiao ling and L. Ying	2016	电针干预对膝骨关节炎患者关节液中转化生长因子-β1及白细胞介素-1的影响	陕西中医学院学报	Step1-Duplicates
856	黄冬娥, 高晖, 赖晓玲, 林莺, G. Hui, L. Xiao ling and L. Ying	2016	电针干预对膝骨关节炎患者关节液中转化生长因子-β1及白细胞介素-1的影响	陕西中医药大学学报	Step1-Duplicates
857	黄冬娥, 高晖, 赖晓玲, 林莺, G. Hui, L. Xiao ling and L. Ying	2016	电针干预对膝骨关节炎患者关节液中转化生长因子-β1及白细胞介素-1的影响	陕西中医药大学学报	Step1-Duplicates
858	黄冬娥, 秦茵, 林木南, 赖晓玲, Q. Yin, L. Mu nan and L. Xiao ling	2020	不同波型电针治疗膝骨关节炎及对关节液转化生长因子-β1的影响	中国针灸	Step1-Duplicates
859	黄冬娥, 秦茵, 林木南, 赖晓玲, Q. Yin, L. Mu nan and L. Xiao ling	2020	不同波型电针治疗膝骨关节炎及对关节液转化生长因子-β1的影响	中国针灸	Step1-Duplicates
860	黄冬娥, 秦茵, 林木南, 赖晓玲, Q. I. N. Yin, L. I. N. Mu-nan and L. A. I. Xiao-ling	2020	不同波型电针治疗膝骨关节炎及对关节液转化生长因子-β1的影响	中国针灸	Step1-Duplicates
861	黄斗权, 宁应锋, 王明建, 姚星发, N. Ying feng, W. Ming jian and Y. Xing fa	2021	八段锦联合电针治疗膝骨性关节炎35例	福建中医药	Step1-Duplicates
862	黄斗权, 宁应锋, 王明建, 姚星发, N. Ying feng, W. Ming jian and Y. Xing fa	2021	八段锦联合电针治疗膝骨性关节炎35例	福建中医药	Step1-Duplicates
863	黄斗权, 宁应锋, 王明建, 姚星发, N. Ying feng, W. Ming jian and Y. Xing fa	2021	八段锦联合电针治疗膝骨性关节炎35例	福建中医药	Step1-Duplicates
864	黄桂华, 兰俊 and L. Jun	2013	自拟痹痛足浴汤治疗膝骨性关节炎56例	中医药导报	Step1-Duplicates
865	黄桂华, 兰俊 and L. Jun	2013	自拟痹痛足浴汤治疗膝骨性关节炎56例	中医药导报	Step1-Duplicates
866	黄红芳, 王立源, 曾睿, W. Li-yuan and Z. Rui	2014	雷火灸结合电针治疗膝关节骨性关节炎疗效观察	按摩与康复医学	Step1-Duplicates
867	黄建, 杨丽薇 and Y. Li wei	2014	电针配合盐酸氨基葡萄糖治疗膝骨关节炎的临床研究	华西医学	Step1-Duplicates
868	黄建, 杨丽薇 and Y. Li wei	2014	电针配合盐酸氨基葡萄糖治疗膝骨关节炎的临床研究	华西医学	Step1-Duplicates
869	黄建, 杨丽薇, 邓国忠, Y. Li wei and D. Guo zhong	2020	高频电针结合臭氧对膝骨关节炎患者血清IL-1及TNF-α表达的影响	陕西中	Step1-Duplicates
870	黄建, 杨丽薇, 邓国忠, Y. Li wei and D. Guo zhong	2020	高频电针结合臭氧对膝骨关节炎患者血清IL-1及TNF-α表达的影响	陕西中医	Step1-Duplicates
871	黄建, 杨丽薇, 邓国忠, Y. Liwei and D. Guozhong	2020	高频电针结合臭氧对膝骨关节炎患者血清IL-1及TNF-α表达的影响	陕西中医	Step1-Duplicates
872	黄建辉, 米海鹏 and M. Hai peng	2010	综合治疗膝关节炎63例	海军医学杂志	Step1-Duplicates
873	黄建辉, 米海鹏 and M. Hai peng	2010	综合治疗膝关节炎63例	海军医学杂志	Step1-Duplicates
874	黄建辉, 米海鹏 and M. Hai peng	2010	综合治疗膝关节炎63例	海军医学杂志	Step1-Duplicates
875	黄剑	2007	电针对膝骨性关节炎家兔模型细胞因子的影响		Step1-Duplicates
876	黄剑, 彭支莲, 卓廉士, P. Zhi lian and Z. Lian shi	2009	推拿加功能训练对膝骨关节炎家兔模型关节液中细胞因子的影响	时珍国医国药	Step1-Duplicates
877	黄剑, 彭支莲, 卓廉士, P. Zhi lian and Z. Lian shi	2009	推拿加功能训练对膝骨关节炎家兔模型关节液中细胞因子的影响	时珍国医国药	Step1-Duplicates
878	黄剑, 彭支莲, 卓廉士, P. Zhi lian and Z. Lian shi	2009	推拿加功能训练对膝骨关节炎家兔模型关节液中细胞因子的影响	时珍国医国药	Step1-Duplicates
879	黄剑, 卓廉士, 彭支莲, 冯文琪, 曾志华, Z. Lian shi, P. Zhi lian, F. Wen qi and C. Zhi hua	2007	电针对家兔膝骨关节炎模型关节液中IL-1β、IL-6和TNF-a的影响	中国中医骨伤科杂志	Step1-Duplicates
880	黄剑, 卓廉士, 彭支莲, 冯文琪, 曾志华, Z. Lian shi, P. Zhi lian, F. Wen qi and C. Zhi hua	2007	电针对家兔膝骨关节炎模型关节液中IL-1β、IL-6和TNF-a的影响	中国中医骨伤科杂志	Step1-Duplicates
881	黄剑, 卓廉士, 彭支莲, 冯文琪, 曾志华, Z. Lianshi, P. Zhilian, F. Wenqi and Z. Zhihua	2007	电针对家兔膝骨关节炎模型关节液中IL-1β、IL-6和TNF-a的影响	中国中医骨伤科杂志	Step1-Duplicates
882	黄剑, 卓廉士, 王永, Z. Lian shi and W. Yong	2009	推拿加功能训练对膝骨关节炎家兔模型关节液中自由基的影响	时珍国医国药	Step1-Duplicates
883	黄剑, 卓廉士, 王永渝, Z. Lian shi and W. Yong yu	2009	推拿加功能训练对膝骨关节炎家兔模型关节液中自由基的影响	时珍国医国药	Step1-Duplicates
884	黄剑, 卓廉士, 王永渝, Z. Lian shi and W. Yong yu	2009	推拿加功能训练对膝骨关节炎家兔模型关节液中自由基的影响	时珍国医国药	Step1-Duplicates
885	黄剑, 卓廉士, 王永渝, 冯雯琪, Z. Lian shi, W. Yong yu and F. Wen qi	2008	电针对膝骨关节炎家兔关节液中自由基的影响	针刺研究	Step1-Duplicates
886	黄剑, 卓廉士, 王永渝, 冯雯琪, Z. Lian shi, W. Yong yu and F. Wen qi	2008	电针对膝骨关节炎家兔关节液中自由基的影响	针刺研究	Step1-Duplicates
887	黄剑, 卓廉士, 王永渝, 冯雯琪, Z. Lian-shi, W. Yong-yu and F. Wen-qi	2008	电针对膝骨关节炎家兔关节液中自由基的影响	针刺研究	Step1-Duplicates
888	黄剑, 卓廉士, 王永渝, 彭支莲, 黄英如, 汪莹, 杨里, Z. Lian shi, W. Yong yu, P. Zhi lian, H. Ying ru, W. Ying and Y. Li	2007	电针对膝骨性关节炎家兔模型白介素-1β和肿瘤坏死因子-α的影响	针刺研究	Step1-Duplicates
889	黄剑, 卓廉士, 王永渝, 彭支莲, 黄英如, 汪莹, 杨里, Z. Lian shi, W. Yong yu, P. Zhi lian, H. Ying ru, W. Ying and Y. Li	2007	电针对膝骨性关节炎家兔模型白介素-1β和肿瘤坏死因子-α的影响	针刺研究	Step1-Duplicates
890	黄剑, 卓廉士, 王永渝, 彭支莲, 黄英如, 汪莹, 杨里, Z. Lian-shi, W. Yong-yu, P. Zhi-lian, H. Ying-ru, W. Ying and Y. Li	2007	电针对膝骨性关节炎家兔模型白介素-1β和肿瘤坏死因子-α的影响	针刺研究	Step1-Duplicates
891	黄捷佳, 苏长河, 方剑锋, 利云峰, S. Zhang he, F. Jian feng and L. Yun feng	2016	膝痛十宁穴电温针治疗湿痹型膝骨关节炎的临床研究	中医临床研究	Step1-Duplicates
892	黄捷佳, 苏长河, 方剑锋, 利云峰, S. Zhang he, F. Jian feng and L. Yun feng	2016	膝痛十宁穴电温针治疗湿痹型膝骨关节炎的临床研究	中医临床研究	Step1-Duplicates
893	黄婕, 范郁山 and F. Yu shan	2006	电针配合TDP及刺络拔罐治疗膝关节炎18例	2006中国针灸学会临床分会第十四届全国针灸学术研讨会	Step1-Duplicates
894	黄静	2002	瘢痕灸治疗膝骨关节炎50例疗效观察	针灸临床杂志	Step1-Duplicates
895	黄静	2002	瘢痕灸治疗膝骨关节炎50例疗效观察	针灸临床杂志	Step1-Duplicates
896	黄开云, 牛明, 杨斌, 王应江, 雷朝云, N. Ming, Y. Bin, W. Ying jiang and L. Chao yun	2013	温针灸治疗膝骨性关节炎的临床观察	针灸临床杂志	Step1-Duplicates
897	黄开云, 牛明, 杨斌, 王应江, 雷朝云, N. Ming, Y. Bin, W. Ying jiang and L. Chao yun	2013	温针灸治疗膝骨性关节炎的临床观察	针灸临床杂志	Step1-Duplicates
898	黄开云, 牛明, 杨斌, 王应江, 雷朝云, N. I. U. Ming, Y. Bin, W. Ying-jiang and L. E. I. Zhao-yun	2013	温针灸治疗膝骨性关节炎的临床观察	针灸临床杂志	Step1-Duplicates
899	黄乐辉, 刘龙亮, 牛九疆, 边巴次仁, 叶小林, 齐英, 向巴江措, L. Long liang, N. Jiu jiang, B. Ba ci ren, Y. Xiao lin, Q. Ying and X. Ba jiang cuo	2018	膝关节骨性关节炎肌力训练疗效的临床效果分析	黑龙江中医药	Step1-Duplicates
900	黄丽芳, 梁恩炽 and L. En chi	2004	温针治疗外伤性膝关节炎的疗效观察	按摩与导	Step1-Duplicates
901	黄丽芳, 梁恩炽 and L. En chi	2004	温针治疗外伤性膝关节炎的疗效观察	按摩与导引	Step1-Duplicates
902	黄丽芳梁恩炽	2004	温针治疗外伤性膝关节炎的疗效观察	按摩与导引	Step1-Duplicates
903	黄丽强, 高凡 and G. Fan	2016	使用针灸疗法治疗膝骨关节炎的研究进展	当代医药论	Step1-Duplicates
904	黄丽强, 高凡 and G. Fan	2016	使用针灸疗法治疗膝骨关节炎的研究进展	当代医药论丛	Step1-Duplicates
905	黄屏, 曾静 and C. Jing	2013	热敏灸配合中药离子导入治疗膝骨关节炎临床研究	针灸临床杂志	Step1-Duplicates
906	黄屏, 曾静 and Z. Jing	2013	热敏灸配合中药离子导入治疗膝骨关节炎临床研究	针灸临床杂志	Step1-Duplicates
907	黄其兵	2011	电针配合中药热敷治疗膝骨关节炎98例疗效观察	云南中医中药杂志	Step1-Duplicates
908	黄其兵	2011	电针配合中药热敷治疗膝骨关节炎98例疗效观察	云南中医中药杂志	Step1-Duplicates
909	黄其兵	2011	电针配合中药热敷治疗膝骨关节炎98例疗效观察	云南中医中药杂志	Step1-Duplicates
910	黄其兵	2012	电针与骨痹散治疗膝骨关节炎96例疗效观察	全国第十届中西医结合风湿病学术会议	Step1-Duplicates
911	黄其兵	2013	电针配合骨痹散治疗膝骨关节炎96例疗效观察	云南中医中药杂志	Step1-Duplicates
912	黄其兵	2013	电针配合骨痹散治疗膝骨关节炎96例疗效观察	云南中医中药杂志	Step1-Duplicates
913	黄其兵	2013	电针配合骨痹散治疗膝骨关节炎96例疗效观察	云南中医中药杂志	Step1-Duplicates
914	黄淑平	2020	电针红外线治疗膝关节骨性关节炎的临床效果	内蒙古中医药	Step1-Duplicates
915	黄淑平	2020	电针红外线治疗膝关节骨性关节炎的临床效果	内蒙古中医药	Step1-Duplicates
916	黄文博, 袁普卫, 秦书亚, 董博, 康武林, 李珣, Y. Pu wei, Q. Shu ya, D. Bo, K. Wu lin and L. Xun	2023	近20年针灸治疗膝骨性关节炎的CiteSpace可视化分析	陕西中医药大学学报	Step1-Duplicates
917	黄文博, 袁普卫, 秦书亚, 董博, 康武林, 李珣, Y. Pu wei, Q. Shu ya, D. Bo, K. Wu lin and L. Xun	2023	近20年针灸治疗膝骨性关节炎的CiteSpace可视化分析	陕西中医药大学学报	Step1-Duplicates
918	黄文念	2012	早期膝关节炎电针疗法的近远期疗效临床探讨	中医临床研究	Step1-Duplicates
919	黄文念	2012	早期膝关节炎电针疗法的近远期疗效临床探讨	中医临床研究	Step1-Duplicates
920	黄文韬, 李冰, 陈恒, 李武, 李朵朵, L. Bing, C. Heng, L. Wu and L. Duo duo	2022	电针干预对膝骨关节炎大鼠滑膜结构和SIRT1/HMGB1信号通路的影响	云南中医中药杂志	Step1-Duplicates
921	黄文韬, 李冰, 陈恒, 李武, 李朵朵, L. Bing, C. Heng, L. Wu and L. Duo duo	2022	电针干预对膝骨关节炎大鼠滑膜结构和SIRT1/HMGB1信号通路的影响	云南中医中药杂志	Step1-Duplicates
922	黄文韬, 李冰, 陈恒, 李武, 李朵朵, L. Bing, C. Heng, L. Wu and L. Duo duo	2022	电针干预对膝骨关节炎大鼠滑膜结构和SIRT1/HMGB1信号通路的影响	云南中医中药杂志	Step1-Duplicates
923	黄夏荣, 胡莉芝, 孙光华, 彭昕珂, 廖瑛, 廖源, 刘静, 尹林伟, 钟培瑞, 彭婷, 周君, 屈萌艰, L. Hu, G. Sun, X. Peng, Y. Liao, Y. Liao, J. Liu, L. Yin, P. Zhong, T. Peng, J. Zhou and M. Qu	2024	电针干预老年膝骨关节炎大鼠关节软骨及软骨下骨P53、P21的表达	中国组织工程研究	Step1-Duplicates
924	黄夏荣, 胡莉芝, 孙光华, 彭昕珂, 廖瑛, 廖源, 刘静, 尹林伟, 钟培瑞, 彭婷, 周君, 屈萌艰, H. Li zhi, S. Guang hua, P. Xin ke, L. Ying, L. Yuan, L. Jing, Y. Lin wei, Z. Pei rui, P. Ting, Z. Jun and Q. Meng jian	2024	电针干预老年膝骨关节炎大鼠关节软骨及软骨下骨P53、P21的表达	中国组织工程研究	Step1-Duplicates
925	黄夏荣, 胡莉芝, 孙光华, 彭昕珂, 廖瑛, 廖源, 刘静, 尹林伟, 钟培瑞, 彭婷, 周君, 屈萌艰, H. Li zhi, S. Guang hua, P. Xin ke, L. Ying, L. Yuan, L. Jing, Y. Lin wei, Z. Pei rui, P. Ting, Z. Jun and Q. Meng jian	2024	电针干预老年膝骨关节炎大鼠关节软骨及软骨下骨P53、P21的表达	中国组织工程研究	Step1-Duplicates
926	黄夏荣, 胡莉芝, 王金玲, 封蔚彬, 孙光华, 黄福锦, 廖源, 刘静, 罗敷, 钟培瑞, 彭婷, 曾亚华, 周君, H. Li zhi, W. Jin ling, F. Yu bin, S. Guang hua, H. Fu jin, L. Yuan, L. Jing, L. Fu, Z. Pei rui, P. Ting, C. Ya hua and Z. Jun	2024	电针对KOA大鼠关节软骨及软骨下骨降解相关蛋白表达的影响	中医康复	Step1-Duplicates
927	黄夏荣, 胡莉芝, 王金玲, 封蔚彬, 孙光华, 黄福锦, 廖源, 刘静, 罗敷, 钟培瑞, 彭婷, 曾亚华, 周君, H. U. Li-zhi, W. Jing-ling, F. Wei-bin, S. U. N. Guang-hua, H. Fu-jing, L. Yuan, L. I. U. Jing, L. U. O. Fu, Z. Pei-rui, P. Ting, Z. Ya-hua and Z. Jun	2024	电针对KOA大鼠关节软骨及软骨下骨降解相关蛋白表达的影响	中医康复	Step1-Duplicates
928	黄夏荣, 彭婷, 周, P. Ting and Zhou	2022	针刺治疗膝骨关节炎的研究进展	按摩与康复医学	Step1-Duplicates
929	黄夏荣, 彭婷, 周君, P. Ting and Z. Jun	2022	针刺治疗膝骨关节炎的研究进展	按摩与康复医学	Step1-Duplicates
930	黄夏荣, 彭婷, 周君, P. Ting and Z. Jun	2022	针刺治疗膝骨关节炎的研究进展	按摩与康复医学	Step1-Duplicates
931	黄夏荣, 王金玲, 孙光华, 廖瑛, 彭昕珂, 廖源, 刘静, 尹林伟, 钟培瑞, 廖阳, 贾飞阳, 周君, W. Jin ling, S. Guang hua, L. Ying, P. Xin ke, L. Yuan, L. Jing, Y. Lin wei, Z. Pei rui, L. Yang, J. Fei yang and Z. Jun	2023	电针对老年大鼠关节软骨及软骨下骨凋亡相关蛋白表达的影响	中医药导报	Step1-Duplicates
932	黄夏荣, 王金玲, 孙光华, 廖瑛, 彭昕珂, 廖源, 刘静, 尹林伟, 钟培瑞, 廖阳, 贾飞阳, 周君, W. Jin ling, S. Guang hua, L. Ying, P. Xin ke, L. Yuan, L. Jing, Y. Lin wei, Z. Pei rui, L. Yang, J. Fei yang and Z. Jun	2023	电针对老年大鼠关节软骨及软骨下骨凋亡相关蛋白表达的影响	中医药导报	Step1-Duplicates
933	黄夏荣, 王金玲, 孙光华, 廖瑛, 彭昕珂, 廖源, 刘静, 尹林伟, 钟培瑞, 廖阳, 贾飞阳, 周君, W. Jingling, S. U. N. Guanghua, L. Ying, P. Xinke, L. Yuan, L. I. U. Jing, Y. I. N. Linwei, Z. Peirui, L. Yang, J. I. A. Feiyang and Z. Jun	2023	电针对老年大鼠关节软骨及软骨下骨凋亡相关蛋白表达的影响	中医药导报	Step1-Duplicates
934	黄小艳, 付杰, 徐小鸿, 李林, 徐文清, F. Jie, X. Xiao hong, L. Lin and X. Wen qing	2018	电针联合正清风痛宁穴位注射治疗膝关节骨性关节炎的临床研究	基层医学论坛	Step1-Duplicates
935	黄小艳, 付杰, 徐小鸿, 李林, 徐文清, F. Jie, X. Xiao hong, L. Lin and X. Wen qing	2018	电针联合正清风痛宁穴位注射治疗膝关节骨性关节炎的临床研究	基层医学论坛	Step1-Duplicates
936	黄晓文	2015	电针治疗膝关节骨性关节炎研究现状	河北中	Step1-Duplicates
937	黄晓文	2015	电针治疗膝关节骨性关节炎研究现状	河北中医	Step1-Duplicates
938	黄晓文	2015	电针治疗膝关节骨性关节炎研究现状	河北中医	Step1-Duplicates
939	黄晓文	2016	电针治疗圭亚那人膝骨关节炎临床观察	光明中	Step1-Duplicates
940	黄晓文	2016	电针治疗圭亚那人膝骨关节炎临床观察	光明中医	Step1-Duplicates
941	黄晓文	2016	电针治疗圭亚那人膝骨关节炎临床观察	光明中医	Step1-Duplicates
942	黄新诚	2016	自拟“夹节穴”电针治疗膝关节骨性关节炎26例	广西中医药大学学报	Step1-Duplicates
943	黄新诚	2016	自拟“夹节穴”电针治疗膝关节骨性关节炎26例	广西中医药大学学报	Step1-Duplicates
944	黄雪莉, 方云添, 李少红, F. Yun tian and L. Shao hong	2023	湿敷膝痹散联合火龙灸治疗风寒湿痹型膝骨关节炎临床观察	光明中	Step1-Duplicates
945	黄雪莉, 方云添, 李少红, F. Yuntian and L. I. Shaohong	2023	湿敷膝痹散联合火龙灸治疗风寒湿痹型膝骨关节炎临床观察	光明中医	Step1-Duplicates
946	黄医明	2022	电针联合关节松动术对膝骨关节炎兔软骨细胞中Notch3、DLL1及Bcl-2、Bax影响的实验研究		Step1-Duplicates
947	黄医明, 王树东, 郭海清, 张胜楠, W. Shu dong, G. Hai qing and Z. Sheng nan	2022	电针联合关节松动术对家兔膝关节炎模型Notch信号通路及软骨细胞中Notch3和Dll1蛋白表达的影响研究	针灸临床杂志	Step1-Duplicates
948	黄医明, 王树东, 郭海清, 张胜楠, W. Shu dong, G. Hai qing and Z. Sheng nan	2022	电针联合关节松动术对家兔膝关节炎模型Notch信号通路及软骨细胞中Notch3和Dll1蛋白表达的影响研究	针灸临床杂志	Step1-Duplicates
949	黄医明, 王树东, 郭海清, 张胜楠, W. Shudong, G. U. O. Haiqing and Z. Shengnan	2022	电针联合关节松动术对家兔膝关节炎模型Notch信号通路及软骨细胞中Notch3和Dll1蛋白表达的影响研究	针灸临床杂志	Step1-Duplicates
950	黄怡然, 金英利, 李娜, 雷林丹, 余飞, 李玉波, 陶琳, 郭长青, J. Ying li, L. Na, L. Lin dan, Y. Fei, L. Yu bo, T. Lin and G. Zhang qing	2014	针刀、电针和圆利针对兔膝骨关节炎软骨MMP-1、MMP-3、MMP-13和TIMP-1表达的影响	中华中医药杂志	Step1-Duplicates
951	黄怡然, 金英利, 李娜, 雷林丹, 余飞, 李玉波, 陶琳, 郭长青, J. Ying li, L. Na, L. Lin dan, Y. Fei, L. Yu bo, T. Lin and G. Zhang qing	2014	针刀、电针和圆利针对兔膝骨关节炎软骨MMP-1、MMP-3、MMP-13和TIMP-1表达的影响	中华中医药杂志	Step1-Duplicates
952	黄怡然, 金英利, 李娜, 雷林丹, 余飞, 李玉波, 陶琳, 郭长青, J. Ying li, L. Na, L. Lin dan, Y. Fei, L. Yu bo, T. Lin and G. Zhang qing	2014	针刀、电针和圆利针对兔膝骨关节炎软骨MMP-1、MMP-3、MMP-13和TIMP-1表达的影响	中华中医药杂志	Step1-Duplicates
953	黄怡然, 金英利, 李娜, 雷林丹, 余飞, 李玉波, 陶琳, 张茜, 郭长青, J. Ying li, L. Na, L. Lin dan, Y. Fei, L. Yu bo, T. Lin, Z. Qian and G. Zhang qing	2014	针刀、电针和圆利针对实验性KOA模型兔股直肌Bcl-2,Bax,Caspase-3蛋白表达的影响	世界中医药学会联合会疼痛康复专业委员会成立大会暨第一届学术年会	Step1-Duplicates
954	黄怡然, 金英利, 李娜, 雷林丹, 余飞, 李玉波, 陶琳, 张茜, 郭长青, J. Ying li, L. Na, L. Lin dan, Y. Fei, L. Yu bo, T. Lin, Z. Qian and G. Zhang qing	2014	针刀、电针和圆利针对膝骨关节炎模型兔股直肌Bcl-2、Bax、Caspase-3蛋白表达的影响	针刺研究	Step1-Duplicates
955	黄怡然, 金英利, 李娜, 雷林丹, 余飞, 李玉波, 陶琳, 张茜, 郭长青, J. Ying li, L. Na, L. Lin dan, Y. Fei, L. Yu bo, T. Lin, Z. Qian and G. Zhang qing	2014	针刀、电针和圆利针对膝骨关节炎模型兔股直肌Bcl-2、Bax、Caspase-3蛋白表达的影响	针刺研究	Step1-Duplicates
956	黄怡然, 李文迅, 张茜, 李娜, 余飞, 金英利, 雷林丹, 李玉波, 郭长青, L. Wen xun, Z. Qian, L. Na, Y. Fei, J. Ying li, L. Lin dan, L. Yu bo and G. Zhang qing	2014	针刀、电针和圆利针对实验性膝骨关节炎兔关节软骨病理和超微结构的影响	吉林中医药	Step1-Duplicates
957	黄怡然, 李文迅, 张茜, 李娜, 余飞, 金英利, 雷林丹, 李玉波, 郭长青, L. Wen xun, Z. Qian, L. Na, Y. Fei, J. Ying li, L. Lin dan, L. Yu bo and G. Zhang qing	2014	针刀、电针和圆利针对实验性膝骨关节炎兔关节软骨病理和超微结构的影响	吉林中医药	Step1-Duplicates
958	黄怡然, 李文迅, 张茜, 李娜, 余飞, 金英利, 雷林丹, 李玉波, 郭长青, L. Wen xun, Z. Qian, L. Na, Y. Fei, J. Ying li, L. Lin dan, L. Yu bo and G. Zhang qing	2014	针刀、电针和圆利针对实验性膝骨关节炎兔关节软骨病理和超微结构的影响	吉林中医药	Step1-Duplicates
959	黄滢, 何智军, 庄礼兴, H. Zhi jun and Z. Li xing	2021	不同针灸方法对膝骨关节炎大鼠骨桥蛋白、基质金属蛋白酶-3和转化生长因子-β1表达的影响	世界中西医结合杂志	Step1-Duplicates
960	黄滢, 何智军, 庄礼兴, H. Zhi jun and Z. Li xing	2021	不同针灸方法对膝骨关节炎大鼠骨桥蛋白、基质金属蛋白酶-3和转化生长因子-β1表达的影响	世界中西医结合杂志	Step1-Duplicates
961	黄滢, 何智军, 庄礼兴, H. E. Zhi-jun and Z. Li-xing	2021	不同针灸方法对膝骨关节炎大鼠骨桥蛋白、基质金属蛋白酶-3和转化生长因子-β1表达的影响	世界中西医结合杂志	Step1-Duplicates
962	黄治帮, 陈海鹏, 黄柳和, C. Hai peng and H. Liu he	2020	浮针疗法与电针疗法治疗膝骨性关节炎的效果对比	内蒙古中医药	Step1-Duplicates
963	黄治帮, 陈海鹏, 黄柳和, C. Hai peng and H. Liu he	2020	浮针疗法与电针疗法治疗膝骨性关节炎的效果对比	内蒙古中医药	Step1-Duplicates
964	黄治帮, 陈海鹏, 黄柳和, C. Hai peng and H. Liu he	2020	浮针疗法与电针疗法治疗膝骨性关节炎的效果对比	内蒙古中医药	Step1-Duplicates
965	黄子津	2022	膝骨关节炎的电针量效关系临床研究		Step1-Duplicates
966	姬佳, 孙 and Sun	2018	电针结合智能通络治疗仪干预膝关节骨性关节炎的疗效观察	中国老年保健医学	Step1-Duplicates
967	姬佳, 孙洁 and S. Jie	2018	电针结合智能通络治疗仪干预膝关节骨性关节炎的疗效观察	中国老年保健医学	Step1-Duplicates
968	姬佳, 孙洁 and S. U. N. Jie	2018	电针结合智能通络治疗仪干预膝关节骨性关节炎的疗效观察	中国老年保健医学	Step1-Duplicates
969	姬晓兰, 李东, 霍则军, L. Dong and H. Ze jun	2012	电针治疗膝骨性关节炎120例疗效观察	国际中医中药杂志	Step1-Duplicates
970	姬晓兰, 李东, 霍则军, L. Dong and H. Ze jun	2012	电针治疗膝骨性关节炎120例疗效观察	国际中医中药杂志	Step1-Duplicates
971	嵇波, 郭长青, 金燕, 钟鼎文, 陈幼楠, 郭孟玮, G. Zhang qing, J. Yan, Z. Ding wen, C. You nan and G. Meng wei	2010	针刀和电针对膝骨关节炎大鼠痛阈和中枢单胺类神经递质的影响	中国病理生理杂志	Step1-Duplicates
972	嵇波, 郭长青, 金燕, 钟鼎文, 陈幼楠, 郭孟玮, G. Zhang qing, J. Yan, Z. Ding wen, C. You nan and G. Meng wei	2010	针刀和电针对膝骨关节炎大鼠痛阈和中枢单胺类神经递质的影响	中国病理生理杂志	Step1-Duplicates
973	嵇波, 郭长青, 金燕, 钟鼎文, 陈幼楠, 郭孟玮, G. Zhang qing, J. Yan, Z. Ding wen, C. You nan and G. Meng wei	2010	针刀和电针对膝骨关节炎大鼠痛阈和中枢单胺类神经递质的影响	中国病理生理杂志	Step1-Duplicates
974	嵇波, 郭长青, 钟鼎文, 金燕, 陈幼楠, 刘清国, 任晓暄, 张义, 陈占禄, 朱汉章, G. U. O. Chang-qing, Z. Ding-wen, J. I. N. Yan, C. You-nan, L. I. U. Qing-guo, R. E. N. Xiao-xuan, Z. Yi, C. Zhan-lu and Z. H. U. Han-zhang	2011	针刀松解法与电针对膝骨关节炎大鼠中枢啡肽类物质影响的比较研究	上海中医药大学学报	Step1-Duplicates
975	嵇波, 郭长青, 钟鼎文, 金燕, 陈幼楠, 刘清国, 任晓暄, 张义, 陈占禄, 朱汉章, G. Zhang qing, Z. Ding wen, J. Yan, C. You nan, L. Qing guo, R. Xiao xuan, Z. Yi, C. Zhan lu and Z. Han zhang	2011	针刀松解法与电针对膝骨关节炎大鼠中枢啡肽类物质影响的比较研究	上海中医药大学学报	Step1-Duplicates
976	嵇波, 郭长青, 钟鼎文, 金燕, 陈幼楠, 刘清国, 任晓暄, 张义, 陈占禄, 朱汉章, G. Zhang qing, Z. Ding wen, J. Yan, C. You nan, L. Qing guo, R. Xiao xuan, Z. Yi, C. Zhan lu and Z. Han zhang	2011	针刀松解法与电针对膝骨关节炎大鼠中枢啡肽类物质影响的比较研究	上海中医药大学学报	Step1-Duplicates
977	嵇波, 刘清国, 符永鋆, 覃蔚岚, 秦谊, 郭长青, 李晓泓, 任晓暄, L. Qing guo, F. Yong yun, T. Yu lan, Q. Yi, G. Zhang qing, L. Xiao hong and R. Xiao xuan	2009	针刀松解法、电针对膝关节骨关节炎兔IL-1β、IL-6、TNF-α含量影响的比较	中国病理生理杂志	Step1-Duplicates
978	嵇波, 刘清国, 符永鋆, 覃蔚岚, 秦谊, 郭长青, 李晓泓, 任晓暄, L. Qing guo, F. Yong yun, T. Yu lan, Q. Yi, G. Zhang qing, L. Xiao hong and R. Xiao xuan	2009	针刀松解法、电针对膝关节骨关节炎兔IL-1β、IL-6、TNF-α含量影响的比较	中国病理生理杂志	Step1-Duplicates
979	嵇波, 刘清国, 符永鋆, 覃蔚岚, 秦谊, 郭长青, 李晓泓, 任晓暄, L. Qing guo, F. Yong yun, T. Yu lan, Q. Yi, G. Zhang qing, L. Xiao hong and R. Xiao xuan	2009	针刀松解法、电针对膝关节骨关节炎兔IL-1β、IL-6、TNF-α含量影响的比较	中国病理生理杂志	Step1-Duplicates
980	嵇波, 刘清国, 郭长青, 覃蔚岚, 符永筠, 秦谊, 李晓泓, 任晓暄, L. Qing guo, G. Zhang qing, T. Yu lan, F. Yong yun, Q. Yi, L. Xiao hong and R. Xiao xuan	2009	针刀松解法、电针对膝骨关节炎兔中枢单胺类神经递质的影响	北京中医药大学学报	Step1-Duplicates
981	嵇波, 刘清国, 郭长青, 覃蔚岚, 符永筠, 秦谊, 李晓泓, 任晓暄, L. Qing guo, G. Zhang qing, T. Yu lan, F. Yong yun, Q. Yi, L. Xiao hong and R. Xiao xuan	2009	针刀松解法、电针对膝骨关节炎兔中枢单胺类神经递质的影响	北京中医药大学学报	Step1-Duplicates
982	嵇波, 刘清国, 郭长青, 覃蔚岚, 符永筠, 秦谊, 李晓泓, 任晓暄, L. Qing guo, G. Zhang qing, T. Yu lan, F. Yong yun, Q. Yi, L. Xiao hong and R. Xiao xuan	2009	针刀松解法、电针对膝骨关节炎兔中枢单胺类神经递质的影响	北京中医药大学学报	Step1-Duplicates
983	嵇波, 刘清国, 郭长青, 覃蔚岚, 符永鋆, 李晓泓, 任晓暄, L. Qing guo, G. Zhang qing, T. Yu lan, F. Yong yun, L. Xiao hong and R. Xiao xuan	2010	针刀松解法或电针对膝骨关节炎兔脑组织cAMP、cGMP的影响	北京中医药大学学报	Step1-Duplicates
984	嵇波, 刘清国, 郭长青, 覃蔚岚, 符永鋆, 李晓泓, 任晓暄, L. Qing guo, G. Zhang qing, T. Yu lan, F. Yong yun, L. Xiao hong and R. Xiao xuan	2010	针刀松解法或电针对膝骨关节炎兔脑组织cAMP、cGMP的影响	北京中医药大学学报	Step1-Duplicates
985	嵇波, 刘清国, 郭长青, 覃蔚岚, 符永鋆, 李晓泓, 任晓暄, L. Qing guo, G. Zhang qing, T. Yu lan, F. Yong yun, L. Xiao hong and R. Xiao xuan	2010	针刀松解法或电针对膝骨关节炎兔脑组织cAMP、cGMP的影响	北京中医药大学学报	Step1-Duplicates
986	吉玲玲	2012	针灸对膝骨关节炎患者血清细胞因子影响的临床研究		Step1-Duplicates
987	吉玲玲, 欧阳八四 and O. Ba-si	2011	电针治疗膝骨关节炎疗效观察	上海针灸杂志	Step1-Duplicates
988	吉玲玲, 欧阳八四 and O. Yang ba si	2011	电针治疗膝骨关节炎疗效观察	上海针灸杂志	Step1-Duplicates
989	吉玲玲, 欧阳八四 and O. Yang ba si	2011	电针治疗膝骨关节炎疗效观察	上海针灸杂志	Step1-Duplicates
990	纪晓东, 李旭东, 方爱仙, 陈利群, 蒋宁峙, 柴林巧, 牧佑志, L. Xu dong, F. Ai xian, C. Li qun, J. Ning zhi, C. Lin qiao and M. You zhi	2022	刃针结合温针灸治疗膝骨关节炎的疗效观察	吉林中医药	Step1-Duplicates
991	纪晓东, 李旭东, 方爱仙, 陈利群, 蒋宁峙, 柴林巧, 牧佑志, L. Xu dong, F. Ai xian, C. Li qun, J. Ning zhi, C. Lin qiao and M. You zhi	2022	刃针结合温针灸治疗膝骨关节炎的疗效观察	吉林中医药	Step1-Duplicates
992	纪晓东, 李旭东, 方爱仙, 陈利群, 蒋宁峙, 柴林巧, 牧佑志, L. I. Xudong, F. Aixian, C. Liqun, J. Ningzhi, C. Linqiao and M. U. Youzhi	2022	刃针结合温针灸治疗膝骨关节炎的疗效观察	吉林中医药	Step1-Duplicates
993	季莹, 杨志新 and Y. Zhi xin	2022	针灸基于Wnt/β联蛋白信号通路治疗膝骨关节炎的机制研究进展	医学综述	Step1-Duplicates
994	贾炳胜, 李银武 and L. Yin wu	2023	电针疗法联合独活寄生汤剂在膝骨性关节炎患者中的疗效及对血清超敏-C反应蛋白、环氧合酶、基质金属蛋白酶-3水平的影响	四川解剖学杂志	Step1-Duplicates
995	贾炳胜, 李银武 and L. I. Yin-wu	2023	电针疗法联合独活寄生汤剂在膝骨性关节炎患者中的疗效及对血清超敏-C反应蛋白、环氧合酶、基质金属蛋白酶-3水平的影响	四川解剖学杂志	Step1-Duplicates
996	贾飞阳, 李萌萌, 王金玲, 刘静, 黄夏荣, 孙光华, 钟培瑞, 彭婷, 曾国锋, 周君, L. Meng meng, W. Jin ling, L. Jing, H. Xia rong, S. Guang hua, Z. Pei rui, P. Ting, C. Guo feng and Z. Jun	2024	电针对前交叉韧带断裂大鼠炎症反应及cGAS/STING信号通路的影响	中医药导报	Step1-Duplicates
997	贾飞阳, 李萌萌, 王金玲, 刘静, 黄夏荣, 孙光华, 钟培瑞, 彭婷, 曾国锋, 周君, L. Meng meng, W. Jin ling, L. Jing, H. Xia rong, S. Guang hua, Z. Pei rui, P. Ting, C. Guo feng and Z. Jun	2024	电针对前交叉韧带断裂大鼠炎症反应及cGAS/STING信号通路的影响	中医药导报	Step1-Duplicates
998	贾飞阳, 李萌萌, 王金玲, 刘静, 黄夏荣, 孙光华, 钟培瑞, 彭婷, 曾国锋, 周君, L. I. Mengmeng, W. Jinling, L. I. U. Jing, H. Xiarong, S. U. N. Guanghua, Z. Peirui, P. Ting, Z. Guofeng and Z. Jun	2024	电针对前交叉韧带断裂大鼠炎症反应及cGAS/STING信号通路的影响	中医药导报	Step1-Duplicates
999	贾汝栋, 王瑞杰, 陈含, 房乃祯, W. Rui jie, C. Han and F. Nai zhen	2021	电针联合益肾蠲痹丸治疗膝关节骨性关节炎的临床效果	大医生	Step1-Duplicates
1000	贾一波	2010	电针配合中药热敷治疗膝关节骨性关节炎80例	光明中医	Step1-Duplicates
1001	贾一波	2010	电针配合中药热敷治疗膝关节骨性关节炎80例	光明中医	Step1-Duplicates
1002	蹇睿	2011	电针对兔膝骨关节炎软骨细胞MMP-13表达的影响		Step1-Duplicates
1003	蹇睿, 胥方元, 李卫平, X. Fang yuan and L. Wei ping	2012	不同针刺时间对兔骨关节炎软骨细胞MMP-13的影响	海南医学	Step1-Duplicates
1004	蹇睿, 胥方元, 李卫平, X. U. Fang-yuan and L. I. Wei-ping	2012	不同针刺时间对兔骨关节炎软骨细胞MMP-13的影响	海南医学	Step1-Duplicates
1005	蹇睿, 胥方元, 李卫平, 郭声敏, X. Fang yuan, L. Wei ping and G. Sheng min	2011	电针对兔膝骨关节炎软骨细胞基质金属蛋白酶-13表达的影响	中国康复医学杂志	Step1-Duplicates
1006	蹇睿, 胥方元, 李卫平, 郭声敏, X. Fang yuan, L. Wei ping and G. Sheng min	2011	电针对兔膝骨关节炎软骨细胞基质金属蛋白酶-13表达的影响	中国康复医学杂志	Step1-Duplicates
1007	蹇睿, 胥方元, 李卫平, 郭声敏, X. Fang yuan, L. Wei ping and G. Sheng min	2011	电针对兔膝骨关节炎软骨细胞基质金属蛋白酶-13表达的影响	中国康复医学杂志	Step1-Duplicates
1008	江烨, 李久芬, 张佳翔, L. Jiu fen and Z. Jia xiang	2019	针刺治疗膝关节骨性关节炎疗效观察	实用中医药杂志	Step1-Duplicates
1009	江烨, 李久芬, 张佳翔, L. Jiu fen and Z. Jia xiang	2019	针刺治疗膝关节骨性关节炎疗效观察	实用中医药杂志	Step1-Duplicates
1010	姜波	2011	综合治疗膝关节骨性关节炎疗效观察	医学信息	Step1-Duplicates
1011	姜波	2011	综合治疗膝关节骨性关节炎疗效观察	医学信息(上旬刊)	Step1-Duplicates
1012	姜波	2011	综合治疗膝关节骨性关节炎疗效观察	医学信息（上旬刊）	Step1-Duplicates
1013	姜波, 曹大光, 张祥飞, 于明国, C. A. O. Daguang, Z. Xiangfei and Y. U. Mingguo	2019	中医综合疗法在膝关节骨性关节炎中的临床应用	临床研究	Step1-Duplicates
1014	姜丽芳, 顾一煌 and G. Yi huang	2016	电针背腧穴并膝局部穴位治疗膝骨性关节炎临床观察	陕西中	Step1-Duplicates
1015	姜丽芳, 顾一煌 and G. Yi huang	2016	电针背腧穴并膝局部穴位治疗膝骨性关节炎临床观察	陕西中医	Step1-Duplicates
1016	姜丽芳, 顾一煌 and G. Yi huang	2016	电针背腧穴并膝局部穴位治疗膝骨性关节炎临床观察	陕西中医	Step1-Duplicates
1017	姜铭	2019	温针灸与电针应用于膝关节骨性关节炎治疗中的效果分析	临床医药文献电子杂志	Step1-Duplicates
1018	姜楠	2018	电针联合蜡疗治疗寒湿阻滞型膝关节骨性关节炎32例	中医外治杂志	Step1-Duplicates
1019	姜楠	2018	电针联合蜡疗治疗寒湿阻滞型膝关节骨性关节炎32例	中医外治杂志	Step1-Duplicates
1020	蒋生云, 杨鸿珠, 朱虹, 钱蔚丽, 毛海梅, 江雯雯, 徐东浩, Y. Hong zhu, Z. Hong, Q. Yu li, M. Hai mei, J. Wen wen and X. Dong hao	2014	电针推拿并用对膝关节骨关节炎患者生存质量的研究	世界临床药物	Step1-Duplicates
1021	蒋生云, 杨鸿珠, 朱虹, 钱蔚丽, 毛海梅, 江雯雯, 徐东浩, Y. Hong zhu, Z. Hong, Q. Yu li, M. Hai mei, J. Wen wen and X. Dong hao	2014	电针推拿并用对膝关节骨关节炎患者生存质量的研究	世界临床药物	Step1-Duplicates
1022	蒋涛, 杨桂芳, 赵飞, 赵新新, Y. Gui fang, Z. Fei and Z. Xin xin	2010	电针超短波配合鹿瓜多肽治疗膝关节骨性关节炎30例	河南中医	Step1-Duplicates
1023	蒋涛, 杨桂芳, 赵飞, 赵新新, Y. Gui fang, Z. Fei and Z. Xin xin	2010	电针超短波配合鹿瓜多肽治疗膝关节骨性关节炎30例	河南中医	Step1-Duplicates
1024	蒋学余, 钟青华, 杨松, 孟灵, 杨子恂, 王瑞安, 林伟弟, 王雅岚, 杨亭伟, 徐元培, 熊继柏, 常小荣, Z. Qing hua, Y. Song, M. Ling, Y. Zi xun, W. Rui'an, L. Wei di, W. Ya lan, Y. Ting wei, X. Yuan pei, X. Ji bo and C. Xiao rong	2021	从脾胃论治国医大师熊继柏膝痹经验方结合电针膝痹八穴治疗瘀血痹阻型老年性膝骨性关节炎的临床研究	湖南中医药大学学报	Step1-Duplicates
1025	蒋学余, 钟青华, 杨松, 孟灵, 杨子恂, 王瑞安, 林伟弟, 王雅岚, 杨亭伟, 徐元培, 熊继柏, 常小荣, Z. Qing hua, Y. Song, M. Ling, Y. Zi xun, W. Rui'an, L. Wei di, W. Ya lan, Y. Ting wei, X. Yuan pei, X. Ji bo and C. Xiao rong	2021	从脾胃论治国医大师熊继柏膝痹经验方结合电针膝痹八穴治疗瘀血痹阻型老年性膝骨性关节炎的临床研究	湖南中医药大学学报	Step1-Duplicates
1026	蒋学余, 钟青华, 杨松, 孟灵, 杨子恂, 王瑞安, 林伟弟, 王雅岚, 杨亭伟, 徐元培, 熊继柏, 常小荣, Z. Qinghua, Y. Song, M. Ling, Y. Zixun, W. Ruian, L. I. N. Weidi, W. Yanan, Y. Tingwei, X. U. Yuanpei, X. Jibo and C. Xiaorong	2021	从脾胃论治国医大师熊继柏膝痹经验方结合电针膝痹八穴治疗瘀血痹阻型老年性膝骨性关节炎的临床研究	湖南中医药大学学报	Step1-Duplicates
1027	焦金保, 刘爱红 and L. Ai hong	2018	经皮穴位电刺激联合关节腔内注射透明质酸钠治疗膝骨性关节炎的临床效果观察	河南医学研究	Step1-Duplicates
1028	焦金保, 刘爱红 and L. Ai hong	2018	经皮穴位电刺激联合关节腔内注射透明质酸钠治疗膝骨性关节炎的临床效果观察	河南医学研究	Step1-Duplicates
1029	焦金保, 刘爱红 and L. Ai hong	2018	经皮穴位电刺激联合关节腔内注射透明质酸钠治疗膝骨性关节炎的临床效果观察	河南医学研究	Step1-Duplicates
1030	焦群茹	2016	电针治疗KOA的临床疗效及其对血清中IL-10、TNF-α水平影响的研究		Step1-Duplicates
1031	焦群茹, 丁明桥, 李熳, 张婷, 吕正涛, 余丹, 李娅, 祝丹妮, D. Ming qiao, L. Man, Z. Ting, L. Zheng tao, Y. Dan, L. Ya and Z. Dan ni	2018	电针治疗膝骨关节炎的临床疗效及其对血清中IL-10、TNF-α水平影响的研究	辽宁中医杂志	Step1-Duplicates
1032	焦群茹, 丁明桥, 李熳, 张婷, 吕正涛, 余丹, 李娅, 祝丹妮, D. Ming qiao, L. Man, Z. Ting, L. Zheng tao, Y. Dan, L. Ya and Z. Dan ni	2018	电针治疗膝骨关节炎的临床疗效及其对血清中IL-10、TNF-α水平影响的研究	辽宁中医杂志	Step1-Duplicates
1033	焦群茹, 丁明桥, 李熳, 张婷, 吕正涛, 余丹, 李娅, 祝丹妮, D. Mingqiao, L. I. Man, Z. Ting, L. Y. U. Zhengtao, Y. U. Dan, L. I. Ya and Z. H. U. Danni	2018	电针治疗膝骨关节炎的临床疗效及其对血清中IL-10、TNF-α水平影响的研究	辽宁中医杂志	Step1-Duplicates
1034	解鸿宇, 袁爱红, 潘宾, 王玉影, 石杰, 刘振, 查必祥, Y. Ai hong, P. Bin, W. Yu ying, S. Jie, L. Zhen and C. Bi xiang	2022	杨骏治疗膝骨关节炎经验	安徽中医药大学学报	Step1-Duplicates
1035	解鸿宇, 袁爱红, 潘宾, 王玉影, 石杰, 刘振, 查必祥, Y. Ai hong, P. Bin, W. Yu ying, S. Jie, L. Zhen and C. Bi xiang	2022	杨骏治疗膝骨关节炎经验	安徽中医药大学学报	Step1-Duplicates
1036	金国娥, 刘统治, 张利达, 汪珍, 张成, 陈向华, L. Tong zhi, Z. Li da, W. Zhen, Z. Cheng and C. Xiang hua	2017	中医穴位贴敷治疗膝关节骨性关节炎研究现状	山东中医药大学学报	Step1-Duplicates
1037	金国娥, 刘统治, 张利达, 汪珍, 张成, 陈向华, L. Tong zhi, Z. Li da, W. Zhen, Z. Cheng and C. Xiang hua	2017	中医穴位贴敷治疗膝关节骨性关节炎研究现状	山东中医药大学学报	Step1-Duplicates
1038	金新	2020	电针联合股四头肌功能锻炼治疗膝骨性关节炎的临床研究		Step1-Duplicates
1039	靳春兰, 王立超 and W. Li chao	2020	直抬腿配合电针对膝骨关节炎患者的临床疗效观察	首都食品与医药	Step1-Duplicates
1040	靳春兰, 王立超 and W. Li chao	2020	直抬腿配合电针对膝骨关节炎患者的临床疗效观察	首都食品与医药	Step1-Duplicates
1041	荆晓日, 谭汇濂, 谭震, T. Hui lian and T. Zhen	2012	针刀合电针红外线照射治疗膝关节骨性关节炎109例临床观察	中国实用乡村医生杂志	Step1-Duplicates
1042	居诗如, 张照庆, 胡飞, 骆小娟, 尹晶, 徐芸, 夏杨, 段轶轩, Z. Zhao qing, H. Fei, L. Xiao juan, Y. Jing, X. Yun, X. Yang and D. Yi xuan	2023	超声引导电针联合超短波治疗晚期膝骨性关节炎的疗效观察	中华物理医学与康复杂志	Step1-Duplicates
1043	居诗如, 张照庆, 胡飞, 骆小娟, 尹晶, 徐芸, 夏杨, 段轶轩, Z. Zhao qing, H. Fei, L. Xiao juan, Y. Jing, X. Yun, X. Yang and D. Yi xuan	2023	超声引导电针联合超短波治疗晚期膝骨性关节炎的疗效观察	中华物理医学与康复杂志	Step1-Duplicates
1044	鞠耀东, 秦立国 and Q. Li guo	2015	温电针治疗退行性膝关节炎的临床研究	中国伤残医学	Step1-Duplicates
1045	鞠耀东, 秦立国 and Q. Li guo	2015	温电针治疗退行性膝关节炎的临床研究	中国伤残医学	Step1-Duplicates
1046	具紫勇, 王颖, 陈昌乐, 崔花顺, 丁佳燕, 王珂, W. Ying, C. Chang le, C. Hua shun, D. Jia yan and W. Ke	2017	电针治疗膝骨关节炎临床研究	上海针灸杂志	Step1-Duplicates
1047	具紫勇, 王颖, 陈昌乐, 崔花顺, 丁佳燕, 王珂, W. Ying, C. Chang le, C. Hua shun, D. Jia yan and W. Ke	2017	电针治疗膝骨关节炎临床研究	上海针灸杂志	Step1-Duplicates
1048	具紫勇, 王颖, 陈昌乐, 崔花顺, 丁佳燕, 王珂, W. Ying, C. Chang-le, C. U. I. Hua-shun, D. Jia-yan and W. Ke	2017	电针治疗膝骨关节炎临床研究	上海针灸杂志	Step1-Duplicates
1049	隽树松	2018	温针灸与电针治疗膝关节骨性关节炎疗效研究	系统医学	Step1-Duplicates
1050	隽树松	2018	温针灸与电针治疗膝关节骨性关节炎疗效研究	系统医学	Step1-Duplicates
1051	康冰心, 肖涟波, 赵翅, 许辉, 钟声, 高晨鑫, 解骏, 施杞, X. Lian bo, Z. Chi, X. Hui, Z. Sheng, G. Chen xin, J. Jun and S. Qi	2022	电针联合塞来昔布治疗全膝关节置换术后疼痛的疗效观察	中国中西医结合杂志	Step1-Duplicates
1052	康冰心, 肖涟波, 赵翅, 许辉, 钟声, 高晨鑫, 解骏, 施杞, X. Lian-bo, Z. Chi, X. U. Hui, Z. Sheng, G. A. O. Chen-xin and X. I. E. Jun	2022	电针联合塞来昔布治疗全膝关节置换术后疼痛的疗效观察	中国中西医结合杂志	Step1-Duplicates
1053	康杰, 李宁, 吴滨, L. Ning and W. Bin	2005	膝骨关节炎的治疗措施: 随机对照试验及系统评价分析	中国临床康	Step1-Duplicates
1054	柯晖, 王小云, 邹季, W. Xiao yun and Z. Ji	2013	电针加温针灸治疗膝骨关节炎疗效观察	现代中西医结合杂志	Step1-Duplicates
1055	柯晖, 王小云, 邹季, W. Xiao yun and Z. Ji	2013	电针加温针灸治疗膝骨关节炎疗效观察	现代中西医结合杂志	Step1-Duplicates
1056	柯晖, 王小云, 邹季, W. Xiao yun and Z. Ji	2013	电针加温针灸治疗膝骨关节炎疗效观察	现代中西医结合杂志	Step1-Duplicates
1057	柯文芳	2023	电针联合正清风痛宁穴位注射治疗膝关节骨性关节炎的临床观察	中国现代药物应用	Step1-Duplicates
1058	柯文芳	2023	电针联合正清风痛宁穴位注射治疗膝关节骨性关节炎的临床观察	中国现代药物应用	Step1-Duplicates
1059	孔德清	2000	电针加中药内服治疗增生性膝关节炎48例	长春中医学院学报	Step1-Duplicates
1060	孔德清	2000	电针加中药内服治疗增生性膝关节炎48例	长春中医学院学报	Step1-Duplicates
1061	孔尚军, 付明超 and F. Ming chao	2015	关节松动术配合电针治疗膝骨关节炎随机对照研究	按摩与康复医学	Step1-Duplicates
1062	孔尚军, 付明超 and F. Ming chao	2015	关节松动术配合电针治疗膝骨关节炎随机对照研究	按摩与康复医学	Step1-Duplicates
1063	孔尚军, 付明超 and F. U. Ming-chao	2015	关节松动术配合电针治疗膝骨关节炎随机对照研究	按摩与康复医学	Step1-Duplicates
1064	库秀娟, 姜淑云, 褚立希, J. Shu yun and C. Li xi	2009	Clinical Efficacy Evaluation on Electroacupuncture for Osteoarthritis and Observation on Biomechanical Indexes	针灸推拿医学（英文版）	Step1-Duplicates
1065	库秀娟, 姜淑云, 褚立希, 韩, J. Shu yun, C. Li xi and Han	2009	Clinical Efficacy Evaluation on Electroacupuncture for Osteoarthritis and Observation on Biomechanical Indexes	Journal of Acupuncture and Tuina Science	Step1-Duplicates
1066	库秀娟, 姜淑云, 褚立希, 韩丑萍, J. Shu yun, C. Li xi and H. Chou ping	2009	Clinical Efficacy Evaluation on Electroacupuncture for Osteoarthritis and Observation on Biomechanical Indexes	Journal of Acupuncture and Tuina Science	Step1-Duplicates
1067	库秀娟, 杨松滨, 褚立希, 查建林, 冯, Y. Song bin, C. Li xi, C. Jian lin and Feng	2009	电针和推拿手法治疗膝骨性关节炎临床疗效比较研究	上海中医药杂志	Step1-Duplicates
1068	库秀娟, 杨松滨, 褚立希, 查建林, 冯伟, Y. Song bin, C. Li xi, C. Jian lin and F. Wei	2009	电针和推拿手法治疗膝骨性关节炎临床疗效比较研究	上海中医药杂志	Step1-Duplicates
1069	库秀娟, 杨松滨, 褚立希, 查建林, 冯伟, Y. Song-bing, C. H. U. Li-xi, Z. H. A. Jian-lin and F. Wei	2009	电针和推拿手法治疗膝骨性关节炎临床疗效比较研究	上海中医药杂志	Step1-Duplicates
1070	来明	2022	密集银质针治疗膝关节骨性关节炎临床观察	实用中医药杂志	Step1-Duplicates
1071	兰晓琦	2017	中药、推拿及电针并用治疗膝骨性关节炎效果分析	内蒙古中医药	Step1-Duplicates
1072	兰晓琦	2017	中药、推拿及电针并用治疗膝骨性关节炎效果分析	内蒙古中医药	Step1-Duplicates
1073	兰晓琦	2017	中药、推拿及电针并用治疗膝骨性关节炎效果分析	内蒙古中医药	Step1-Duplicates
1074	劳春建	2023	补肾通络方结合经皮穴位电刺激治疗肝肾亏虚型膝关节骨性关节炎的效果	反射疗法与康复医学	Step1-Duplicates
1075	劳春建	2023	补肾通络方结合经皮穴位电刺激治疗肝肾亏虚型膝关节骨性关节炎的效果	反射疗法与康复医学	Step1-Duplicates
1076	乐小燕	2001	DAJ多功能艾灸仪治疗膝关节骨性关节炎临床观察	中国针灸	Step1-Duplicates
1077	乐小燕	2001	DAJ多功能艾灸仪治疗膝关节骨性关节炎临床观察	中国针灸	Step1-Duplicates
1078	冷珊珊, 刘晓洁, 李铁山, 刘亚群, 孟庆芳, L. Xiao jie, L. Tie shan, L. Ya qun and M. Qing fang	2022	电针足少阳经穴联合本体感觉训练对膝关节骨性关节炎患者步行能力、血液流变学和骨代谢的影响	现代生物医学进展	Step1-Duplicates
1079	冷珊珊, 刘晓洁, 李铁山, 刘亚群, 孟庆芳, L. Xiao jie, L. Tie shan, L. Ya qun and M. Qing fang	2022	电针足少阳经穴联合本体感觉训练对膝关节骨性关节炎患者步行能力、血液流变学和骨代谢的影响	现代生物医学进展	Step1-Duplicates
1080	冷珊珊, 刘晓洁, 李铁山, 刘亚群, 孟庆芳, L. I. U. Xiao-jie, L. I. Tie-shan, L. I. U. Ya-qun and M. Qing-fang	2022	电针足少阳经穴联合本体感觉训练对膝关节骨性关节炎患者步行能力、血液流变学和骨代谢的影响	现代生物医学进展	Step1-Duplicates
1081	黎桂曹, 廖子龙, 张莉, 黄良娜, 李媛媛, L. Zi long, Z. Li, H. Liang na and L. Yuan yuan	2023	“膝三针”电针联合穴位敷贴治疗膝骨关节炎的疗效分析及对白介素-1β、白介素-6水平的影响	每周文摘·养老周	Step1-Duplicates
1082	黎海军, 张素英, 黄蓉, Z. Su ying and H. Rong	2024	斜刺动痛穴结合MET运动针法治疗Ⅰ~Ⅲ级膝骨关节炎的临床研究	智慧健康	Step1-Duplicates
1083	黎海军, 张素英, 黄蓉, Z. Suying and H. Rong	2024	斜刺动痛穴结合MET运动针法治疗Ⅰ～Ⅲ级膝骨关节炎的临床研究	智慧健康	Step1-Duplicates
1084	黎金羽	2023	电针联合玻璃酸钠治疗早中期膝骨关节炎的临床疗效研究		Step1-Duplicates
1085	黎奇峰	2019	运动物理治疗及功能康复对膝半月板损伤术后 骨关节炎的疗效分析	中国伤残医学	Step1-Duplicates
1086	黎奇峰	2019	运动物理治疗及功能康复对膝半月板损伤术后骨关节炎的疗效分析	中国伤残医学	Step1-Duplicates
1087	李必保	2007	针刺曲池治疗膝骨关节炎疗效的临床研究		Step1-Duplicates
1088	李必保, 向诗余 and X. Shi yu	2007	针灸治疗膝骨关节炎临床观察	湖北中医杂志	Step1-Duplicates
1089	李必保, 向诗余 and X. Shi yu	2007	针灸治疗膝骨关节炎临床观察	湖北中医杂志	Step1-Duplicates
1090	李必保, 向诗余 and X. Shi yu	2007	针灸治疗膝骨关节炎临床观察	湖北中医杂志	Step1-Duplicates
1091	李昌植, 陈佩珍, 金慧珺, C. Pei zhen and J. Hui jun	2024	体外冲击波结合电针治疗膝关节骨性关节炎对患者中医症候积分的影响	内蒙古中医药	Step1-Duplicates
1092	李耕豪	2023	电针结合精灸治疗阳虚寒凝型膝骨关节炎的临床研究		Step1-Duplicates
1093	李海	2018	运用皮肤卷捏手法结合电针治疗鹅趾腱肌腱炎综合症的效果观察	中西医结合心血管病电子杂志	Step1-Duplicates
1094	李海涛	2021	八步针刀法治疗劳伤瘀滞型膝骨性关节炎的疗效观察		Step1-Duplicates
1095	李浩炜, 张静, 敬胜伟, 邓灵芝, 王辉, Z. Jing, J. Sheng wei, D. Ling zhi and W. Hui	2018	密集型银质针与电针治疗膝骨关节炎疗效观察	西部中医药	Step1-Duplicates
1096	李浩炜, 张静, 敬胜伟, 邓灵芝, 王辉, Z. Jing, J. Sheng wei, D. Ling zhi and W. Hui	2018	密集型银质针与电针治疗膝骨关节炎疗效观察	西部中医药	Step1-Duplicates
1097	李浩炜, 张静, 敬胜伟, 邓灵芝, 王辉, Z. Jing, J. Shengwei, D. Lingzhi and W. Hui	2018	密集型银质针与电针治疗膝骨关节炎疗效观察	西部中医药	Step1-Duplicates
1098	李红华, 党亚梅 and D. Ya mei	2006	电针加理疗治疗膝骨性关节炎对照观察	中国针灸	Step1-Duplicates
1099	李宏, 向琳, 任和, X. Lin and R. He	2008	玻璃酸钠注射液加电针治疗骨性关节炎50例	中国保健	Step1-Duplicates
1100	李洪	2014	穴位贴敷配合电针治疗膝骨性关节炎	现代诊断与治疗	Step1-Duplicates
1101	李洪	2014	穴位贴敷配合电针治疗膝骨性关节炎	现代诊断与治疗	Step1-Duplicates
1102	李洪	2014	穴位贴敷配合电针治疗膝骨性关节炎	现代诊断与治疗	Step1-Duplicates
1103	李洪涛, 刘昊, 杨方军, 李艳秋, 孙晓, L. Hao, Y. Fang jun, L. Yan qiu and S. Xiao	2017	电针对膝关节骨性关节炎大鼠关节液中IL-1β、MMP-13和S100A12蛋白表达的影响	针灸临床杂志	Step1-Duplicates
1104	李洪涛, 刘昊, 杨方军, 李艳秋, 孙晓伟, L. Hao, Y. Fang jun, L. Yan qiu and S. Xiao wei	2017	电针对膝关节骨性关节炎大鼠关节软骨中Wnt3a、β-catenin蛋白表达的影响	针灸临床杂志	Step1-Duplicates
1105	李洪涛, 刘昊, 杨方军, 李艳秋, 孙晓伟, L. Hao, Y. Fang jun, L. Yan qiu and S. Xiao wei	2017	电针对膝关节骨性关节炎大鼠关节液中IL-1β、MMP-13和S100A12蛋白表达的影响	针灸临床杂志	Step1-Duplicates
1106	李洪涛, 刘昊, 杨方军, 李艳秋, 孙晓伟, L. Hao, Y. Fang jun, L. Yan qiu and S. Xiao wei	2017	电针治疗膝关节骨性关节炎的临床疗效分析	中医药学报	Step1-Duplicates
1107	李洪涛, 刘昊, 杨方军, 李艳秋, 孙晓伟, L. Hao, Y. Fang jun, L. Yan qiu and S. Xiao wei	2017	电针治疗膝关节骨性关节炎的临床疗效分析	中医药学报	Step1-Duplicates
1108	李洪涛, 刘昊, 杨方军, 李艳秋, 孙晓伟, L. I. U. Hao, Y. Fang-jun, L. I. Yan-qiu and S. U. N. Xiao-wei	2017	电针对膝关节骨性关节炎大鼠关节软骨中Wnt3a、β-catenin蛋白表达的影响	针灸临床杂志	Step1-Duplicates
1109	李洪涛, 刘昊, 杨方军, 李艳秋, 孙晓伟, L. I. U. Hao, Y. Fang-jun, L. I. Yan-qiu and S. U. N. Xiao-wei	2017	电针对膝关节骨性关节炎大鼠关节液中IL-1β、MMP-13和S100A12蛋白表达的影响	针灸临床杂志	Step1-Duplicates
1110	李洪涛, 魏心然, 王波, W. Xin ran and W. Bo	2020	电针配合穴位贴敷治疗膝骨关节炎的临床观察	广州中医药大学学报	Step1-Duplicates
1111	李洪涛, 魏心然, 王波, W. Xin ran and W. Bo	2020	电针配合穴位贴敷治疗膝骨关节炎的临床观察	广州中医药大学学报	Step1-Duplicates
1112	李洪涛, 杨野, 孙晓, Y. Ye and S. Xiao	2020	金骨莲胶囊联合电针治疗膝骨关节炎	长春中医药大学学报	Step1-Duplicates
1113	李洪涛, 杨野, 孙晓伟, Y. Ye and S. Xiao wei	2020	金骨莲胶囊联合电针治疗膝骨关节炎	长春中医药大学学报	Step1-Duplicates
1114	李洪涛, 杨野, 孙晓伟, Y. Ye and S. U. N. Xiaowei	2020	金骨莲胶囊联合电针治疗膝骨关节炎	长春中医药大学学报	Step1-Duplicates
1115	李焕峰, 谭丽双 and T. Li shuang	2019	电针联合理筋手法治疗膝骨关节炎疗效观察及对软骨磁共振T2信号影响	辽宁中医药大学学报	Step1-Duplicates
1116	李焕峰, 谭丽双 and T. Li shuang	2019	电针联合理筋手法治疗膝骨关节炎疗效观察及对软骨磁共振T2信号影响	辽宁中医药大学学报	Step1-Duplicates
1117	李焕峰, 谭丽双 and T. A. N. Lishuang	2019	电针联合理筋手法治疗膝骨关节炎疗效观察及对软骨磁共振T2信号影响	辽宁中医药大学学报	Step1-Duplicates
1118	李辉, 刘涛, 胡大佑, L. Tao and H. Da you	2021	魏氏伤科导引联合电针"膝眼穴"对早、中期膝骨关节炎患者生存质量影响的研究	按摩与康复医学	Step1-Duplicates
1119	李辉, 刘涛, 胡大佑, L. Tao and H. Da you	2021	魏氏伤科导引联合电针“膝眼穴”对早、中期膝骨关节炎患者生存质量影响的研究	按摩与康复医学	Step1-Duplicates
1120	李辉, 刘涛, 胡大佑, L. Tao and H. Da you	2021	魏氏伤科导引联合电针“膝眼穴”对早、中期膝骨关节炎患者生存质量影响的研究	按摩与康复医学	Step1-Duplicates
1121	李佳茹	2021	针刀干预对兔膝骨关节炎韧带TGF-β1、Col-Ⅲ、MMP-9基因和蛋白表达的影响		Step1-Duplicates
1122	李佳茹, 曹韵茗, 杨郁鹏, 司佳弘, 赵季宇, 任华山, 金晓飞, 燕平, C. Yun ming, Y. Yu peng, S. Jia hong, Z. Ji yu, R. Hua shan, J. Xiao fei and Y. Ping	2021	针刀干预对膝骨关节炎兔韧带组织中TGF-β1/Smads信号通路的影响	针灸临床杂志	Step1-Duplicates
1123	李佳茹, 曹韵茗, 杨郁鹏, 司佳弘, 赵季宇, 任华山, 金晓飞, 燕平, C. Yun ming, Y. Yu peng, S. Jia hong, Z. Ji yu, R. Hua shan, J. Xiao fei and Y. Ping	2021	针刀干预对膝骨关节炎兔韧带组织中TGF-β1/Smads信号通路的影响	针灸临床杂志	Step1-Duplicates
1124	李佳茹, 曹韵茗, 杨郁鹏, 司佳弘, 赵季宇, 任华山, 金晓飞, 燕平, C. A. O. Yunming, Y. Yupeng, S. I. Jiahong, Z. Jiyu, R. E. N. Huashan, J. I. N. Xiaofei and Y. A. N. Ping	2021	针刀干预对膝骨关节炎兔韧带组织中TGF-β1/Smads信号通路的影响	针灸临床杂志	Step1-Duplicates
1125	李坚鸿	2020	刃针疗法治疗膝关节骨性关节炎临床观察	实用中医药杂志	Step1-Duplicates
1126	李坚鸿	2020	刃针疗法治疗膝关节骨性关节炎临床观察	实用中医药杂志	Step1-Duplicates
1127	李建武, 曾繁广 and C. Fan guang	2012	傍刺联合电针治疗中老年体重指数正常原发性膝骨关节炎随机平行对照研究	实用中医内科杂志	Step1-Duplicates
1128	李建武, 曾繁广 and C. Fan guang	2012	傍刺联合电针治疗中老年体重指数正常原发性膝骨关节炎随机平行对照研究	实用中医内科杂志	Step1-Duplicates
1129	李建武, 曾繁广 and Z. Fan-guang	2012	傍刺联合电针治疗中老年体重指数正常原发性膝骨关节炎随机平行对照研究	实用中医内科杂志	Step1-Duplicates
1130	李江慧, 宿杨帅, 景向红, 石宏, 陈淑莉, 张璐, 晋志高, S. U. Yang-shuai, J. Xiang-hong, S. H. I. Hong, C. Shu-li, Z. Lu and J. I. N. Zhi-gao	2011	对国外大规模针灸临床疗效系统评价报告的分析	中国针灸	Step1-Duplicates
1131	李金秋, 谢立彦, 赵嵘僰, 吴志元, X. Li yan, Z. Rong bo and W. Zhi yuan	2020	温针灸配合康复训练对膝骨性关节炎患者疼痛及生活质量的影响	现代中医药	Step1-Duplicates
1132	李金秋, 谢立彦, 赵嵘僰, 吴志元, X. Li yan, Z. Rong bo and W. Zhi yuan	2020	温针灸配合康复训练对膝骨性关节炎患者疼痛及生活质量的影响	现代中医药	Step1-Duplicates
1133	李金秋, 钟尚聪, 杨德慧, Z. Shangcong and Y. Dehui	2021	电针联合等速肌力训练治疗老年早期膝关节骨性关节炎的临床观察	中国医药科学	Step1-Duplicates
1134	李锦恒	2016	中药熏洗联合电针治疗膝骨关节炎40例	中医外治杂志	Step1-Duplicates
1135	李锦恒	2016	中药熏洗联合电针治疗膝骨关节炎40例	中医外治杂志	Step1-Duplicates
1136	李锦恒	2016	中药熏洗联合电针治疗膝骨关节炎40例	中医外治杂志	Step1-Duplicates
1137	李锦鸣	2011	针灸配合中药治疗膝骨性关节炎56例疗效观察	云南中医中药杂志	Step1-Duplicates
1138	李景磊, 那尔布力·巴合提别克, 周钰, N. Er bu li· ba and Z. Yu	2022	铍针经筋割治法对退行性膝关节炎疼痛评分的疗效影响	新疆中医药	Step1-Duplicates
1139	李军	2013	电针双膝眼加温灸治疗膝骨关节炎疗效观察	现代临床医学	Step1-Duplicates
1140	李军	2013	电针双膝眼加温灸治疗膝骨关节炎疗效观察	现代临床医学	Step1-Duplicates
1141	李军	2013	电针双膝眼加温灸治疗膝骨关节炎疗效观察	现代临床医学	Step1-Duplicates
1142	李凯明, 金添, 申杨勇, 孙宇, 崇辉, 张清, 孙树椿, 孙建峰, 王尚全, J. Tian, S. Yang yong, S. Yu, C. Hui, Z. Qing, S. Shu chun, S. Jian feng and W. Shang quan	2023	经皮穴位电刺激对膝关节置换患者生存质量中远期疗效评价	辽宁中医药大学学报	Step1-Duplicates
1143	李乐涛	2023	瘀血阻滞型膝关节骨性关节炎患者开展电针与温针灸的疗效差异性	中国医药指南	Step1-Duplicates
1144	李琍	2006	综合疗法治疗膝关节骨性关节炎168例	中国医学杂志	Step1-Duplicates
1145	李俐, 吴明霞, 陈宋平铖, 林银英, W. Ming xia, C. Song ping cheng and L. Yin ying	2014	电针治疗膝骨性关节炎不同证型疗效观察	云南中医中药杂志	Step1-Duplicates
1146	李俐, 吴明霞, 陈宋平铖, 林银英, W. Ming xia, C. Song ping cheng and L. Yin ying	2014	电针治疗膝骨性关节炎不同证型疗效观察	云南中医中药杂志	Step1-Duplicates
1147	李俐, 吴明霞, 陈宋平铖, 林银英, W. Ming xia, C. Song ping cheng and L. Yin ying	2014	电针治疗膝骨性关节炎不同证型疗效观察	云南中医中药杂志	Step1-Duplicates
1148	李亮雄, 陈戴荣, 黄冠书, C. Dai rong and H. Guan shu	2021	电针结合中医超声药透电疗治疗膝骨性关节炎疗效观察	中医临床研究	Step1-Duplicates
1149	李亮雄, 陈戴荣, 黄冠书, C. Dai rong and H. Guan shu	2021	电针结合中医超声药透电疗治疗膝骨性关节炎疗效观察	中医临床研究	Step1-Duplicates
1150	李亮雄, 陈戴荣, 黄冠书, C. Dai rong and H. Guan shu	2021	电针结合中医超声药透电疗治疗膝骨性关节炎疗效观察	中医临床研究	Step1-Duplicates
1151	李林, 彭永月, 毛启麟, 詹红生, 王华, P. Yong yue, M. Qi lin, Z. Hong sheng and W. Hua	2018	两步四法治疗膝骨性关节炎的临床研究	中国中医急症	Step1-Duplicates
1152	李林, 彭永月, 毛启麟, 詹红生, 王华, P. Yong yue, M. Qi lin, Z. Hong sheng and W. Hua	2018	两步四法治疗膝骨性关节炎的临床研究	中国中医急症	Step1-Duplicates
1153	李林, 彭永月, 毛启麟, 詹红生, 王华, P. Yong yue, M. Qi lin, Z. Hong sheng and W. Hua	2018	两步四法治疗膝骨性关节炎的临床研究	中国中医急症	Step1-Duplicates
1154	李淋, 姚开荣 and K. Yao	2020	温针灸结合经筋刺法在膝关节骨性关节炎治疗中的临床应用效果研究	中国社区医师	Step1-Duplicates
1155	李熳, 苑小翠, 武彩花, 李洪萍, Y. Xiao cui, W. Cai hua and L. Hong ping	2014	电针通过内源性大麻素系统抑制急性痛慢性化的机制	中华医学会疼痛学分会第十一届学术年会	Step1-Duplicates
1156	李敏	2011	电针臭氧穴位注射治疗膝关节骨性关节炎68例分析	中国误诊学杂志	Step1-Duplicates
1157	李敏	2011	电针臭氧穴位注射治疗膝关节骨性关节炎68例分析	中国误诊学杂志	Step1-Duplicates
1158	李敏, 丁武华, 李莉, 方伟, 郭俐宏, D. Wu hua, L. Li, F. Wei and G. Li hong	2015	电针后外敷威灵仙浸膏治疗日本大耳白兔实验性膝骨关节炎的研究	现代中西医结合杂志	Step1-Duplicates
1159	李敏, 丁武华, 李莉, 方伟, 郭俐宏, D. Wu hua, L. Li, F. Wei and G. Li hong	2015	电针后外敷威灵仙浸膏治疗日本大耳白兔实验性膝骨关节炎的研究	现代中西医结合杂志	Step1-Duplicates
1160	李敏, 丁武华, 李莉, 方伟, 郭俐宏, D. Wuhua, L. I. Li, F. Wei and G. U. O. Lihong	2015	电针后外敷威灵仙浸膏治疗日本大耳白兔实验性膝骨关节炎的研究	现代中西医结合杂志	Step1-Duplicates
1161	李敏, 方伟, 穆敬平, 李莉, 郭俐宏, 洪珏, W. Fang, J.-p. Mu, L. Li, L.-h. Guo and J. Hong	2016	电针联合中药外敷治疗膝骨性关节炎	针灸推拿医学（英文版）	Step1-Duplicates
1162	李秾杙, 左彪, 尹健东, 黄勇, Z. Biao, Y. Jian dong and H. Yong	2020	不同频次下膝关节骨关节炎电针治疗的临床观察	世界最新医学信息文摘（连续型电子期刊）	Step1-Duplicates
1163	李佩佩, 张勇, 薛志欣, 胡薇, 滕云鹏, Z. Yong, X. Zhi xin, H. Wei and T. Yun peng	2017	电针对苏丹地区膝骨性关节炎疼痛的疗效观察	陕西中	Step1-Duplicates
1164	李佩佩, 张勇, 薛志欣, 胡薇, 滕云鹏, Z. Yong, X. Zhi xin, H. Wei and T. Yun peng	2017	电针对苏丹地区膝骨性关节炎疼痛的疗效观察	陕西中医	Step1-Duplicates
1165	李佩佩, 张勇, 薛志欣, 胡薇, 滕云鹏, Z. Yong, X. Zhi xin, H. Wei and T. Yun peng	2017	电针对苏丹地区膝骨性关节炎疼痛的疗效观察	陕西中医	Step1-Duplicates
1166	李千	2015	温针灸加中药治疗膝骨关节炎80例疗效观察	深圳中西医结合杂志	Step1-Duplicates
1167	李千	2015	温针灸加中药治疗膝骨关节炎80例疗效观察	深圳中西医结合杂志	Step1-Duplicates
1168	李千	2015	温针灸加中药治疗膝骨关节炎80例疗效观察	深圳中西医结合杂志	Step1-Duplicates
1169	李茜, 朱江 and Z. Jiang	2008	神阙灸配合电针治疗阳虚寒凝型膝骨关节炎疗效观察	中国针灸	Step1-Duplicates
1170	李茜, 朱江 and Z. Jiang	2008	神阙灸配合电针治疗阳虚寒凝型膝骨关节炎疗效观察	中国针灸	Step1-Duplicates
1171	李茜, 朱江 and Z. Jiang	2008	神阙灸配合电针治疗阳虚寒凝型膝骨关节炎疗效观察	中国针灸	Step1-Duplicates
1172	李庆云, 彭唯娜, 穆岩, 李庆玲, P. Wei na, M. Yan and L. Qing ling	2010	针灸治疗骨性膝关节炎取穴规律探讨及文献质量分析	针灸临床杂志	Step1-Duplicates
1173	李庆云, 彭唯娜, 穆岩, 李庆玲, P. Wei na, M. Yan and L. Qing ling	2010	针灸治疗骨性膝关节炎取穴规律探讨及文献质量分析	针灸临床杂志	Step1-Duplicates
1174	李赛波, 吴耀持 and Y. Wu	2011	电针对膝骨性关节炎模型大鼠IL-1和IL-1β-mRNA的影响	中医药导报	Step1-Duplicates
1175	李赛波, 吴耀持 and W. Yao chi	2011	电针对膝骨性关节炎模型大鼠IL-1和IL-1β-mRNA的影响	中医药导报	Step1-Duplicates
1176	李少芳, 林卓鹏, 卢蓬, 陈欣泽, L. Zhuo peng, L. Peng and C. Xin ze	2015	小针刀治疗膝关节骨关节炎临床研究	中医临床研究	Step1-Duplicates
1177	李少芳, 林卓鹏, 卢蓬, 陈欣泽, L. Zhuo peng, L. Peng and C. Xin ze	2015	小针刀治疗膝关节骨关节炎临床研究	中医临床研究	Step1-Duplicates
1178	李少芳, 林卓鹏, 卢蓬, 陈欣泽, L. Zhuo peng, L. Peng and C. Xin ze	2015	小针刀治疗膝关节骨关节炎临床研究	中医临床研究	Step1-Duplicates
1179	李胜	2022	基于代谢组学的膝骨性关节炎穴位敏化局部微环境代谢物质研究		Step1-Duplicates
1180	李世林, 敖敏, 肖艳, 王勇, 吴世伟, 杨虎, 唐玉芳, A. Min, X. Yan, W. Yong, W. Shi wei, Y. Hu and T. Yu fang	2018	电针联合中药熏蒸治疗膝骨关节炎疗效观察	河北中	Step1-Duplicates
1181	李世林, 敖敏, 肖艳, 王勇, 吴世伟, 杨虎, 唐玉芳, A. Min, X. Yan, W. Yong, W. Shi wei, Y. Hu and T. Yu fang	2018	电针联合中药熏蒸治疗膝骨关节炎疗效观察	河北中医	Step1-Duplicates
1182	李世林, 敖敏, 肖艳, 王勇, 吴世伟, 杨虎, 唐玉旁, A. Min, X. Yan, W. Yong, W. Shi wei, Y. Hu and T. Yu pang	2018	电针联合中药熏蒸治疗膝骨关节炎疗效观察	河北中医	Step1-Duplicates
1183	李世林, 肖艳, 王勇, 杨虎, 吴世伟, 严小林, 敖敏, X. Yan, W. Yong, Y. Hu, W. Shi wei, Y. Xiao lin and A. Min	2019	道地药材中药熏蒸配合电针治疗膝骨关节炎30例临床观察	中国民间疗法	Step1-Duplicates
1184	李世林, 肖艳, 王勇, 杨虎, 吴世伟, 严小林, 敖敏, X. Yan, W. Yong, Y. Hu, W. Shi wei, Y. Xiao lin and A. Min	2019	道地药材中药熏蒸配合电针治疗膝骨关节炎30例临床观察	中国民间疗法	Step1-Duplicates
1185	李世林, 肖艳, 王勇, 杨虎, 吴世伟, 严小林, 敖敏, X. Yan, W. Yong, Y. Hu, W. Shi wei, Y. Xiao lin and A. Min	2019	道地药材中药熏蒸配合电针治疗膝骨关节炎30例临床观察	中国民间疗法	Step1-Duplicates
1186	李树成	2002	电针配合温针治疗创伤性膝关节炎66例	上海针灸杂志	Step1-Duplicates
1187	李树成	2002	电针配合温针治疗创伤性膝关节炎66例	上海针灸杂志	Step1-Duplicates
1188	李树成, 覃彪民, 钟伟泉, T. Biao min and Z. Wei quan	2010	多壮温针灸加电针治疗膝退行性骨关节炎83例疗效观察	现代医药卫	Step1-Duplicates
1189	李树成, 覃彪民, 钟伟泉, 霍伟锋, T. Biao min, Z. Wei quan and H. Wei feng	2010	多壮温针灸加电针治疗膝退行性骨关节炎83例疗效观察	现代医药卫生	Step1-Duplicates
1190	李树成, 覃彪民, 钟伟泉, 霍伟锋, T. Biao min, Z. Wei quan and H. Wei feng	2010	多壮温针灸加电针治疗膝退行性骨关节炎83例疗效观察	现代医药卫生	Step1-Duplicates
1191	李思慧, 刘书庆, 王玥梅, 余曙光, 吴巧凤, L. Shu qing, W. Yue mei, Y. Shu guang and W. Qiao feng	2024	基于数据挖掘分析阳陵泉主治优势病症及配伍规律	中国中医药图书情报杂志	Step1-Duplicates
1192	李思慧, 刘书庆, 王玥梅, 余曙光, 吴巧凤, L. I. U. Shuqing, W. Yuemei, Y. U. Shuguang and W. U. Qiaofeng	2024	基于数据挖掘分析阳陵泉主治优势病症及配伍规律	中国中医药图书情报杂志	Step1-Duplicates
1193	李思均	2016	悬灸膝眼穴配合针刺治疗膝骨关节炎的临床研究		Step1-Duplicates
1194	李腾	2017	浮针治疗超重患者膝骨关节炎的临床研究		Step1-Duplicates
1195	李弯月, 钱宝延, 庄卫生, 蔡西国, 史智君, 邹丽丽, 马玉, Q. Bao yan, Z. Wei sheng, C. Xi guo, S. Zhi jun, Z. Li li and M. Yu	2020	自体富血小板血浆注射联合电针治疗膝骨关节炎的疗效观察	中国康	Step1-Duplicates
1196	李弯月, 钱宝延, 庄卫生, 蔡西国, 史智君, 邹丽丽, 马玉娟, Q. Bao yan, Z. Wei sheng, C. Xi guo, S. Zhi jun, Z. Li li and M. Yu juan	2020	自体富血小板血浆注射联合电针治疗膝骨关节炎的疗效观察	中国康复	Step1-Duplicates
1197	李弯月, 钱宝延, 庄卫生, 蔡西国, 史智君, 邹丽丽, 马玉娟, Q. Bao yan, Z. Wei sheng, C. Xi guo, S. Zhi jun, Z. Li li and M. Yu juan	2020	自体富血小板血浆注射联合电针治疗膝骨关节炎的疗效观察	中国康复	Step1-Duplicates
1198	李巍, 谭 and Tan	2014	电针配合热敏灸治疗膝关节骨性关节炎60例	中国民间疗法	Step1-Duplicates
1199	李巍, 谭洛 and T. Luo	2014	电针配合热敏灸治疗膝关节骨性关节炎60例	中国民间疗法	Step1-Duplicates
1200	李卫东	2014	针刺治疗膝骨关节炎随机对照观察	上海针灸杂志	Step1-Duplicates
1201	李卫东	2014	针刺治疗膝骨关节炎随机对照观察	上海针灸杂志	Step1-Duplicates
1202	李卫平, 胥方元, 蹇睿, 刘曦, X. Fang yuan, J. Rui and L. Xi	2012	两种治疗方法对兔膝骨关节炎软骨MMP-1的影响	中国康	Step1-Duplicates
1203	李卫平, 胥方元, 蹇睿, 刘曦, X. Fang yuan, J. Rui and L. Xi	2012	两种治疗方法对兔膝骨关节炎软骨MMP-1的影响	中国康复	Step1-Duplicates
1204	李卫平, 胥方元, 蹇睿, 刘曦, X. Fang yuan, J. Rui and L. Xi	2012	两种治疗方法对兔膝骨关节炎软骨MMP-1的影响	中国康复	Step1-Duplicates
1205	李卫平, 胥方元, 蹇睿, 王江林, X. Fang yuan, J. Rui and W. Jiang lin	2013	电针对实验性兔膝骨关节炎模型白细胞介素-1β和基质金属蛋白酶-1表达的影响	中国康复医学杂志	Step1-Duplicates
1206	李卫平, 胥方元, 蹇睿, 王江林, X. Fang yuan, J. Rui and W. Jiang lin	2013	电针对实验性兔膝骨关节炎模型白细胞介素-1β和基质金属蛋白酶-1表达的影响	中国康复医学杂志	Step1-Duplicates
1207	李卫平, 胥方元, 蹇睿, 王江林, X. Fang yuan, J. Rui and W. Jiang lin	2013	电针对实验性兔膝骨关节炎模型白细胞介素-1β和基质金属蛋白酶-1表达的影响	中国康复医学杂志	Step1-Duplicates
1208	李文星, 裴久国, 徐胜珍, 钟菊晴, 莫锐芳, 张平, 朱冠军, P. Jiu guo, X. Sheng zhen, Z. Ju qing, M. Rui fang, Z. Ping and Z. Guan jun	2017	针刀整体松解术配合手法治疗膝骨性关节炎临床研究	中医学报	Step1-Duplicates
1209	李文星, 裴久国, 徐胜珍, 钟菊晴, 莫锐芳, 张平, 朱冠军, P. Jiu guo, X. Sheng zhen, Z. Ju qing, M. Rui fang, Z. Ping and Z. Guan jun	2017	针刀整体松解术配合手法治疗膝骨性关节炎临床研究	中医学报	Step1-Duplicates
1210	李文星, 裴久国, 徐胜珍, 钟菊晴, 莫锐芳, 张平, 朱冠军, P. E. I. Jiuguo, X. U. Shengzhen, Z. Juqing, M. O. Ruifang, Z. Ping and Z. H. U. Guanjun	2017	针刀整体松解术配合手法治疗膝骨性关节炎临床研究	中医学报	Step1-Duplicates
1211	李小波, 高繁, 赵, G. Fan and Zhao	2023	不同强度电针对膝骨关节炎患者慢性疼痛的影响	上海针灸杂志	Step1-Duplicates
1212	李小波, 高繁, 赵伟, G. Fan and Z. Wei	2023	不同强度电针对膝骨关节炎患者慢性疼痛的影响	上海针灸杂志	Step1-Duplicates
1213	李小波, 高繁, 赵伟, G. A. O. Fan and Z. Wei	2023	不同强度电针对膝骨关节炎患者慢性疼痛的影响	上海针灸杂志	Step1-Duplicates
1214	李小贾, 雷梦南, 蒋志明, 赵丽娜, 胡玲, 吴子建, L. E. I. Meng-nan, J. Zhi-ming, Z. Li-na, H. U. Ling and W. U. Zi-jian	2021	温针灸治疗膝关节骨性关节炎Meta分析	河南中医	Step1-Duplicates
1215	李小兰, 杨从敏, 刘涛, 吴畏, Y. Cong min, L. Tao and W. Wei	2024	关节腔富血小板血浆联合动态敏化针药方案治疗膝关节骨性关节炎的疗效及相关性分析	针灸临床杂志	Step1-Duplicates
1216	李小兰, 杨从敏, 刘涛, 吴畏, Y. Congmin, L. I. U. Tao and W. U. Wei	2024	关节腔富血小板血浆联合动态敏化针药方案治疗膝关节骨性关节炎的疗效及相关性分析	针灸临床杂志	Step1-Duplicates
1217	李小林, 让欣, 罗翱, 冯启廷, R. Xin, L. Ao and F. Qi ting	2018	电针配合推拿治疗膝关节骨性关节炎临床观察	实用中医药杂志	Step1-Duplicates
1218	李小林, 让欣, 罗翱, 冯启廷, R. Xin, L. Ao and F. Qi ting	2018	电针配合推拿治疗膝关节骨性关节炎临床观察	实用中医药杂志	Step1-Duplicates
1219	李晓艳, 刘尔林, 高维滨, L. Er lin and G. Wei bin	2014	电针伏兔、梁丘穴配合股四头肌肌力训练治疗膝关节骨性关节炎60例临床观察	中国伤残医学	Step1-Duplicates
1220	李孝平, 任媛媛, 张文静, 张小霜, 白欣蕊, 曾宝, R. Yuan yuan, Z. Wen jing, Z. Xiao shuang, B. Xin rui and C. Bao	2020	基于肌痛点理论的针刀治疗膝骨关节炎的临床效果	西部中医药	Step1-Duplicates
1221	李孝平, 任媛媛, 张文静, 张小霜, 白欣蕊, 曾宝霞, R. Yuan yuan, Z. Wen jing, Z. Xiao shuang, B. Xin rui and C. Bao xia	2020	基于肌痛点理论的针刀治疗膝骨关节炎的临床效果	西部中医药	Step1-Duplicates
1222	李孝平, 任媛媛, 张文静, 张小霜, 白欣蕊, 曾宝霞, R. E. N. Yuanyuan, Z. Wenjing, Z. Xiaoshuang, B. A. I. Xinrui and Z. Baoxia	2020	基于肌痛点理论的针刀治疗膝骨关节炎的临床效果	西部中医药	Step1-Duplicates
1223	李心怡, 杨基举, 吴阳, 林怡, 林海鸣, 贺珂, 田贵华, Y. Ji ju, W. Yang, L. Yi, L. Hai ming, H. Ke and T. Gui hua	2024	针药结合治疗阴虚及阳虚体质膝骨关节炎患者的多中心随机对照研究	中华中医药杂志	Step1-Duplicates
1224	李心怡, 杨基举, 吴阳, 林怡, 林海鸣, 贺珂, 田贵华, Y. Ji ju, W. Yang, L. Yi, L. Hai ming, H. Ke and T. Gui hua	2024	针药结合治疗阴虚及阳虚体质膝骨关节炎患者的多中心随机对照研究	中华中医药杂志	Step1-Duplicates
1225	李心怡, 杨基举, 吴阳, 林怡, 林海鸣, 贺珂, 田贵华, Y. Jiju, W. U. Yang, L. I. N. Yi, L. I. N. Haiming, H. E. Ke and T. Guihua	2024	针药结合治疗阴虚及阳虚体质膝骨关节炎患者的多中心随机对照研究	中华中医药杂志	Step1-Duplicates
1226	李秀彬, 李正祥, 王立新, L. Zheng xiang and W. Li xin	2016	隔物温和灸对膝骨关节炎患者血清IL-1及TNF-?含量的影响	上海针灸杂志	Step1-Duplicates
1227	李秀彬, 李正祥, 王立新, L. Zheng xiang and W. Li xin	2016	隔物温和灸对膝骨关节炎患者血清IL-1及TNF-α含量的影响	上海针灸杂志	Step1-Duplicates
1228	李秀彬, 李正祥, 王立新, L. I. Zheng-xiang and W. Li-xin	2016	隔物温和灸对膝骨关节炎患者血清IL-1及TNF-?含量的影响	上海针灸杂志	Step1-Duplicates
1229	李雅慧	2008	电针磁疗合中药外敷治疗增生性膝关节炎152例	陕西中	Step1-Duplicates
1230	李雅慧	2008	电针磁疗合中药外敷治疗增生性膝关节炎152例	陕西中医	Step1-Duplicates
1231	李艳	2010	电针加TDP及电脑中频治疗膝骨性关节炎疗效观察	针灸临床杂志	Step1-Duplicates
1232	李艳	2010	电针加TDP及电脑中频治疗膝骨性关节炎疗效观察	针灸临床杂志	Step1-Duplicates
1233	李艳	2010	电针加TDP及电脑中频治疗膝骨性关节炎疗效观察	针灸临床杂志	Step1-Duplicates
1234	李杨乐, 杨锋, 樊静杰, 郑晓慧, 朱芮, 郑洁, Y. Feng, F. Jing jie, Z. Xiao hui, Z. Rui and Z. Jie	2022	电针对膝骨关节炎大鼠脊髓背角CB2R、p-P38和p-ERK表达的影响	中国中医药信息杂志	Step1-Duplicates
1235	李杨乐, 杨锋, 樊静杰, 郑晓慧, 朱芮, 郑洁, Y. Feng, F. Jing jie, Z. Xiao hui, Z. Rui and Z. Jie	2022	电针对膝骨关节炎大鼠脊髓背角CB2R、p-P38和p-ERK表达的影响	中国中医药信息杂志	Step1-Duplicates
1236	李杨乐, 杨锋, 樊静杰, 郑晓慧, 朱芮, 郑洁, Y. Feng, F. A. N. Jingjie, Z. Xiaohui, Z. H. U. Rui and Z. Jie	2022	电针对膝骨关节炎大鼠脊髓背角CB2R、p-P38和p-ERK表达的影响	中国中医药信息杂志	Step1-Duplicates
1237	李益军, 梁兴森, 方细霞, 肖文良, 李湘, 高彦平, 李嘉, 李玲, X. Liang, X. Fang, W. Xiao, X. Li, Y. Gao, J. Li and L. Li	2024	温针灸治疗早中期寒湿痹阻型膝骨关节炎的疗效观察	中华针灸电子杂志	Step1-Duplicates
1238	李益军, 梁兴森, 方细霞, 肖文良, 李湘, 高彦平, 李嘉, 李玲, L. Xing sen, F. Xi xia, X. Wen liang, L. Xiang, G. Yan ping, L. Jia and L. Ling	2024	温针灸治疗早中期寒湿痹阻型膝骨关节炎的疗效观察	中华针灸电子杂志	Step1-Duplicates
1239	李益军, 梁兴森, 方细霞, 肖文良, 李义凯, 谢美玲, 李嘉, 李玲, 高彦平, L. Xing sen, F. Xi xia, X. Wen liang, L. Yi kai, X. Mei ling, L. Jia, L. Ling and G. Yan ping	2023	电针与温针灸治疗早中期膝骨关节炎的比较研究	中医正骨	Step1-Duplicates
1240	李益军, 梁兴森, 方细霞, 肖文良, 李义凯, 谢美玲, 李嘉, 李玲, 高彦平, L. Xing sen, F. Xi xia, X. Wen liang, L. Yi kai, X. Mei ling, L. Jia, L. Ling and G. Yan ping	2023	电针与温针灸治疗早中期膝骨关节炎的比较研究	中医正骨	Step1-Duplicates
1241	李益军, 梁兴森, 方细霞, 肖文良, 李义凯, 谢美玲, 李嘉, 李玲, 高彦平, L. Xingsen, F. Xixia, X. Wenliang, L. I. Yikai, X. I. E. Meiling, L. I. Jia, L. I. Ling and G. A. O. Yanping	2023	电针与温针灸治疗早中期膝骨关节炎的比较研究	中医正骨	Step1-Duplicates
1242	李益军, 梁兴森, 方细霞, 肖文良, 谢美玲, 李湘, 李义凯, 高彦平, L. Xing sen, F. Xi xia, X. Wen liang, X. Mei ling, L. Xiang, L. Yi kai and G. Yan ping	2024	电针与关节液炎症因子及关节运动功能恢复的相关性研究	时珍国医国药	Step1-Duplicates
1243	李益军, 梁兴森, 方细霞, 肖文良, 谢美玲, 李湘, 李义凯, 高彦平, L. Xing sen, F. Xi xia, X. Wen liang, X. Mei ling, L. Xiang, L. Yi kai and G. Yan ping	2024	电针与关节液炎症因子及关节运动功能恢复的相关性研究	时珍国医国药	Step1-Duplicates
1244	李益军, 梁兴森, 方细霞, 肖文良, 谢美玲, 李湘, 李义凯, 高彦平, 王华军, L. Xing sen, F. Xi xia, X. Wen liang, X. Mei ling, L. Xiang, L. Yi kai, G. Yan ping and W. Hua jun	2023	八段锦联合电针推拿治疗早中期膝骨关节炎的临床效果	中国老年学杂志	Step1-Duplicates
1245	李益军, 梁兴森, 方细霞, 肖文良, 谢美玲, 李湘, 李义凯, 高彦平, 王华军, L. Xing sen, F. Xi xia, X. Wen liang, X. Mei ling, L. Xiang, L. Yi kai, G. Yan ping and W. Hua jun	2023	八段锦联合电针推拿治疗早中期膝骨关节炎的临床效果	中国老年学杂志	Step1-Duplicates
1246	李益军, 梁兴森, 方细霞, 肖文良, 谢美玲, 李湘, 李义凯, 高彦平, 王华军, L. Xing sen, F. Xi xia, X. Wen liang, X. Mei ling, L. Xiang, L. Yi kai, G. Yan ping and W. Hua jun	2023	八段锦联合电针推拿治疗早中期膝骨关节炎的临床效果	中国老年学杂志	Step1-Duplicates
1247	李益军, 梁兴森, 王华军, 高彦平, 李玲, L. Xing sen, W. Hua jun, G. Yan ping and L. Ling	2022	针灸治疗骨关节炎的研究进展	中华针灸电子杂志	Step1-Duplicates
1248	李益军, 梁兴森, 王华军, 高彦平, 李玲, L. Xing sen, W. Hua jun, G. Yan ping and L. Ling	2022	针灸治疗骨关节炎的研究进展	中华针灸电子杂志	Step1-Duplicates
1249	李勇, 张云海, 沈利岩, 郑洁皎, 徐国, Z. Yun hai, S. Li yan, Z. Jie jiao and X. Guo	2023	神经支配区电针刺激对老年膝骨关节炎患者膝关节功能评分的影响	老年医学与保健	Step1-Duplicates
1250	李勇, 张云海, 沈利岩, 郑洁皎, 徐国会, Z. Yun hai, S. Li yan, Z. Jie jiao and X. Guo hui	2023	神经支配区电针刺激对老年膝骨关节炎患者膝关节功能评分的影响	老年医学与保健	Step1-Duplicates
1251	李勇, 张云海, 沈利岩, 郑洁皎, 徐国会, Y. Zhang, L. Shen, J. Zheng and G. Xu	2023	神经支配区电针刺激对老年膝骨关节炎患者膝关节功能评分的影响	老年医学与保健	Step1-Duplicates
1252	李月霞	2014	电针对兔膝骨关节炎软骨水通道蛋白3表达的影响		Step1-Duplicates
1253	李月馨, 刘迪, 方志远, 李华, 崔雨洁, 李源, L. Di, F. Zhi yuan, L. Hua, C. Yu jie and L. Yuan	2023	电针治疗膝骨关节炎腧穴谱及刺激参数的数据挖掘	中国医药导报	Step1-Duplicates
1254	李月馨, 刘迪, 方志远, 李华, 崔雨洁, 李源, L. Di, F. Zhi yuan, L. Hua, C. Yu jie and L. Yuan	2023	电针治疗膝骨关节炎腧穴谱及刺激参数的数据挖掘	中国医药导报	Step1-Duplicates
1255	李月馨, 刘迪, 方志远, 李华, 崔雨洁, 李源, L. I. U. Di, F. Zhiyuan, L. I. Hua, C. U. I. Yujie and L. I. Yuan	2023	电针治疗膝骨关节炎腧穴谱及刺激参数的数据挖掘	中国医药导报	Step1-Duplicates
1256	李振, 陈爽 and C. Shuang	2011	针刀治疗膝骨性关节炎临床研究	中医学报	Step1-Duplicates
1257	李振, 陈爽 and C. Shuang	2011	针刀治疗膝骨性关节炎临床研究	中医学报	Step1-Duplicates
1258	李振, 李得平 and L. De ping	2015	电针治疗膝骨性关节炎38例	河南中	Step1-Duplicates
1259	李振, 李得平 and L. De ping	2015	电针治疗膝骨性关节炎38例	河南中医	Step1-Duplicates
1260	李忠龙, 王建军, 刘康, W. Jian jun and L. Kang	2015	深部揉压按摩法治疗老年膝关节骨性关节炎的短期疗效观察	中国康复医学杂志	Step1-Duplicates
1261	李忠龙, 王建军, 刘康, W. Jianjun and L. I. U. Kang	2015	深部揉压按摩法治疗老年膝关节骨性关节炎的短期疗效观察	中国康复医学杂志	Step1-Duplicates
1262	李准	2007	电针加中药离子导入治疗增生性膝关节炎60例临床观察	中医药导报	Step1-Duplicates
1263	李准	2007	电针加中药离子导入治疗增生性膝关节炎60例临床观察	中医药导报	Step1-Duplicates
1264	李准	2007	电针加中药离子导入治疗增生性膝关节炎60例临床观察	中医药导报	Step1-Duplicates
1265	李子勇, 杨炎珠, 钟伟泉, Y. Yanzhu and Z. Weiquan	2020	不同针灸疗法对膝骨性关节炎患者IL-1β的影响及疗效分析	大医生	Step1-Duplicates
1266	励瑞芬	2012	大抒穴治疗膝关节骨性关节炎临床观察	辽宁中医杂志	Step1-Duplicates
1267	励瑞芬	2012	大抒穴治疗膝关节骨性关节炎临床观察	辽宁中医杂志	Step1-Duplicates
1268	练汉健, 吴琳, 叶涛, 陈海鹏, W. Lin, Y. Tao and C. Hai peng	2008	电针加TDP照射治疗膝关节骨关节炎62例	中国民间疗法	Step1-Duplicates
1269	练汉健, 吴琳, 叶涛, 陈海鹏, W. Lin, Y. Tao and C. Hai peng	2008	电针加TDP照射治疗膝关节骨关节炎62例	中国民间疗法	Step1-Duplicates
1270	练汉健, 吴琳, 叶涛, 陈海鹏, W. Lin, Y. Tao and C. Hai peng	2008	电针加TDP照射治疗膝关节骨关节炎62例	中国民间疗法	Step1-Duplicates
1271	梁朝, 蔡静怡, 闫立, 董福慧, 温建民, 余志勇, 黄大鹏, C. Jing yi, Y. Li, D. Fu hui, W. Jian min, Y. Zhi yong and H. Da peng	2015	针刀疗法改善膝骨关节炎早期疼痛症状的疗效评价	中医正骨	Step1-Duplicates
1272	梁朝, 蔡静怡, 闫立, 董福慧, 温建民, 余志勇, 黄大鹏, C. Jing yi, Y. Li, D. Fu hui, W. Jian min, Y. Zhi yong and H. Da peng	2015	针刀疗法改善膝骨关节炎早期疼痛症状的疗效评价	中医正骨	Step1-Duplicates
1273	梁朝, 蔡静怡, 闫立, 董福慧, 温建民, 余志勇, 黄大鹏, C. A. I. Jingyi, Y. A. N. Li, D. Fuhui, W. E. N. Jianmin, Y. U. Zhiyong and H. Dapeng	2015	针刀疗法改善膝骨关节炎早期疼痛症状的疗效评价	中医正骨	Step1-Duplicates
1274	梁朝, 温建民, 余志勇, 黄大鹏, 闫立, 蒋科卫, 程桯, 孙永生, 胡海威, 孙卫东, 陈思, 林新晓, 吴夏勃, W. Jian min, Y. Zhi yong, H. Da peng, Y. Li, J. Ke wei, C. Ting, S. Yong sheng, H. Hai wei, S. Wei dong, C. Si, L. Xin xiao and W. Xia bo	2014	步态分析在膝骨关节炎疗效评价中的应用	中国中医骨伤科杂志	Step1-Duplicates
1275	梁朝, 温建民, 余志勇, 黄大鹏, 闫立, 蒋科卫, 程桯, 孙永生, 胡海威, 孙卫东, 陈思, 林新晓, 吴夏勃, W. Jian min, Y. Zhi yong, H. Da peng, Y. Li, J. Ke wei, C. Ting, S. Yong sheng, H. Hai wei, S. Wei dong, C. Si, L. Xin xiao and W. Xia bo	2014	步态分析在膝骨关节炎疗效评价中的应用	中国中医骨伤科杂志	Step1-Duplicates
1276	梁朝, 余志勇, 闫立, 温建民, 孙永生, 蒋科卫, 程桯, 胡海威, 孙卫东, 陈思, 林新晓, 吴夏勃, Y. Zhi yong, Y. Li, W. Jian min, S. Yong sheng, J. Ke wei, C. Ting, H. Hai wei, S. Wei dong, C. Si, L. Xin xiao and W. Xia bo	2012	六步手法与电针治疗早期膝关节骨性关节炎临床随机对照研究	中医杂志	Step1-Duplicates
1277	梁朝, 余志勇, 闫立, 温建民, 孙永生, 蒋科卫, 程桯, 胡海威, 孙卫东, 陈思, 林新晓, 吴夏勃, Y. U. Zhiyong, Y. A. N. Li, W. E. N. Jianmin, S. U. N. Yongsheng, J. Kewei, C. Ting, H. U. Haiwei, S. U. N. Weidong, C. Si, L. I. N. Xinxiao and W. U. Xiabo	2012	六步手法与电针治疗早期膝关节骨性关节炎临床随机对照研究	中医杂志	Step1-Duplicates
1278	梁楚西, 费飞, 肖红, 郭妍, 金晓飞, 郭长青, F. Fei, X. Hong, G. Yan, J. Xiao fei and G. Zhang qing	2015	针刀治疗膝骨关节炎的实验研究	上海针灸杂志	Step1-Duplicates
1279	梁楚西, 费飞, 肖红, 郭妍, 金晓飞, 郭长青, F. Fei, X. Hong, G. Yan, J. Xiao fei and G. Zhang qing	2015	针刀治疗膝骨关节炎的实验研究	上海针灸杂志	Step1-Duplicates
1280	梁楚西, 费飞, 肖红, 郭妍, 金晓飞, 郭长青, F. E. I. Fei, X. Hong, Guoyan, J. I. N. Xiao-fei and G. U. O. Chang-qing	2015	针刀治疗膝骨关节炎的实验研究	上海针灸杂志	Step1-Duplicates
1281	梁楚西, 郭妍, 陶琳, 肖红, 刘清国, 马慧芳, 郭长青, G. Yan, T. Lin, X. Hong, L. Qing guo, M. Hui fang and G. Zhang qing	2015	针刀对膝骨性关节炎兔软骨细胞外基质Ⅱ型胶原、聚集蛋白聚糖相关蛋白表达的影响	针刺研究	Step1-Duplicates
1282	梁楚西, 郭妍, 陶琳, 肖红, 刘清国, 马慧芳, 郭长青, G. Yan, T. Lin, X. Hong, L. Qing guo, M. Hui fang and G. Zhang qing	2015	针刀对膝骨性关节炎兔软骨细胞外基质Ⅱ型胶原、聚集蛋白聚糖相关蛋白表达的影响	针刺研究	Step1-Duplicates
1283	梁楚西, 郭妍, 陶琳, 肖红, 刘清国, 马慧芳, 郭长青, G. U. O. Yan, T. A. O. Lin, X. Hong, L. I. U. Qing-guo, M. A. Hui-fang and G. U. O. Chang-qing	2015	针刀对膝骨性关节炎兔软骨细胞外基质Ⅱ型胶原、聚集蛋白聚糖相关蛋白表达的影响	针刺研究	Step1-Duplicates
1284	梁楚西, 陶琳, 肖红, 郭妍, 郭长青, T. Lin, X. Hong, G. Yan and G. Zhang qing	2015	针刀干预对KOA兔内侧副韧带生物力学特性及软骨Integrin β1、Col-Ⅱ基因表达的影响	中华中医药杂志	Step1-Duplicates
1285	梁楚西, 陶琳, 肖红, 郭妍, 郭长青, T. Lin, X. Hong, G. Yan and G. Zhang qing	2015	针刀干预对KOA兔内侧副韧带生物力学特性及软骨Integrinβ1、Col-Ⅱ基因表达的影响	中华中医药杂志	Step1-Duplicates
1286	梁楚西, 陶琳, 肖红, 郭妍, 郭长青, T. A. O. Lin, X. Hong, G. U. O. Yan and G. U. O. Chang-qing	2015	针刀干预对KOA兔内侧副韧带生物力学特性及软骨Integrin β1、Col-Ⅱ基因表达的影响	中华中医药杂志	Step1-Duplicates
1287	梁栋荣	2016	温针灸为主治疗中老年骨性关节炎临床观察	中国社区医师	Step1-Duplicates
1288	梁海松, 刘渝松, 舒从科, 杨涛, 盛东, 惠小苏, L. Yu song, S. Cong ke, Y. Tao, S. Dong and H. Xiao su	2022	董氏奇穴穴位电刺激治疗膝关节单髁置换术后疼痛疗效观察	实用中医药杂志	Step1-Duplicates
1289	梁海松, 刘渝松, 舒从科, 杨涛, 盛东, 惠小苏, L. Yu song, S. Cong ke, Y. Tao, S. Dong and H. Xiao su	2022	董氏奇穴穴位电刺激治疗膝关节单髁置换术后疼痛疗效观察	实用中医药杂志	Step1-Duplicates
1290	梁剑凌, 李少棉, 贝云, L. Shao mian and B. Yun	2011	电针配合运动疗法治疗膝骨关节炎的临床观察	中国医药导报	Step1-Duplicates
1291	梁剑凌, 李少棉, 贝云, L. Shao mian and B. Yun	2011	电针配合运动疗法治疗膝骨关节炎的临床观察	中国医药导报	Step1-Duplicates
1292	梁剑凌, 李少棉, 贝云, L. I. Shaomian and B. E. I. Yun	2011	电针配合运动疗法治疗膝骨关节炎的临床观察	中国医药导报	Step1-Duplicates
1293	梁树勇, 韦英才 and W. Ying cai	2008	经筋疗法治疗膝关节骨性关节炎80例疗效观察	云南中医中药杂志	Step1-Duplicates
1294	梁兴森, 李玲, 李嘉, 高彦平, L. Ling, L. Jia and G. Yan ping	2022	电针治疗膝骨关节炎的研究进展	中华针灸电子杂志	Step1-Duplicates
1295	梁兴森, 李玲, 李嘉, 高彦平, L. Ling, L. Jia and G. Yan ping	2022	电针治疗膝骨关节炎的研究进展	中华针灸电子杂志	Step1-Duplicates
1296	梁兴森, 李玲, 李嘉, 高彦平, L. Ling, L. Jia and G. Yan ping	2022	电针治疗膝骨关节炎的研究进展	中华针灸电子杂志	Step1-Duplicates
1297	梁亚锋, 李文迅, 马莹, 张冰月, 黄怡然, L. Wen xun, M. Ying, Z. Bing yue and H. Yi ran	2019	松解针法与电针治疗膝骨关节炎的临床疗效观察	针刺研究	Step1-Duplicates
1298	梁亚锋, 李文迅, 马莹, 张冰月, 黄怡然, L. Wen xun, M. Ying, Z. Bing yue and H. Yi ran	2019	松解针法与电针治疗膝骨关节炎的临床疗效观察	针刺研究	Step1-Duplicates
1299	梁亚锋, 李文迅, 马莹, 张冰月, 黄怡然, L. I. Wen-xun, M. A. Ying, Z. Bing-yue and H. Yi-ran	2019	松解针法与电针治疗膝骨关节炎的临床疗效观察	针刺研究	Step1-Duplicates
1300	梁永瑛, 郭艳明, 周帅亮, 岑珏, 李德华, 陈含, G. Yan ming, Z. Shuai liang, C. Jue, L. De hua and C. Han	2017	经皮穴位电刺激联合常规康复疗法在全膝关节置换术后早期康复中的应用	中医正骨	Step1-Duplicates
1301	梁永瑛, 郭艳明, 周帅亮, 岑珏, 李德华, 陈含, G. Yan ming, Z. Shuai liang, C. Jue, L. De hua and C. Han	2017	经皮穴位电刺激联合常规康复疗法在全膝关节置换术后早期康复中的应用	中医正骨	Step1-Duplicates
1302	梁永瑛, 郭艳明, 周帅亮, 岑珏, 李德华, 陈含, G. Yan ming, Z. Shuai liang, C. Jue, L. De hua and C. Han	2017	经皮穴位电刺激联合常规康复疗法在全膝关节置换术后早期康复中的应用	中医正骨	Step1-Duplicates
1303	梁粤, 皮敏, 黃, P. Min and Huang	2014	针刺配合复方青藤碱注射液穴位注射治疗膝关节骨性关节炎的临床观察	针灸临床杂志	Step1-Duplicates
1304	梁粤, 皮敏, 黃少, P. Min and H. Shao	2014	针刺配合复方青藤碱注射液穴位注射治疗膝关节骨性关节炎的临床观察	针灸临床杂志	Step1-Duplicates
1305	梁粤, 皮敏, 王莹黃少, P. I. Min and H. Shao-ying	2014	针刺配合复方青藤碱注射液穴位注射治疗膝关节骨性关节炎的临床观察	针灸临床杂志	Step1-Duplicates
1306	廖军锋, 龙桂花, 丁晓虹, 段俊, L. Gui hua, D. Xiao hong and D. Jun	2008	超激光并电针治疗膝关节骨关节炎	颈腰痛杂志	Step1-Duplicates
1307	廖军锋, 龙桂花, 丁晓虹, 段俊锋, L. Gui hua, D. Xiao hong and D. Jun feng	2008	超激光并电针治疗膝关节骨关节炎	颈腰痛杂志	Step1-Duplicates
1308	廖军锋, 龙桂花, 丁晓虹, 段俊锋, L. Gui hua, D. Xiao hong and D. Jun feng	2008	超激光并电针治疗膝关节骨关节炎	颈腰痛杂志	Step1-Duplicates
1309	廖源	2021	电针对骨质疏松骨关节炎共病大鼠膝关节影响的机制研究		Step1-Duplicates
1310	廖源, 周君, 李新红, 廖瑛, 孙光华, 封蔚彬, 罗敷, 郭鑫, 叶平, 钟培瑞, 曾亚华, Z. Jun, L. Xin hong, L. Ying, S. Guang hua, F. Yu bin, L. Fu, G. Xin, Y. Ping, Z. Pei rui and C. Ya hua	2018	电针抑制去卵巢大鼠软骨下骨骨质疏松及关节软骨退变	辽宁中医杂志	Step1-Duplicates
1311	廖源, 周君, 李新红, 廖瑛, 孙光华, 封蔚彬, 罗敷, 郭鑫, 叶平, 钟培瑞, 曾亚华, Z. Jun, L. I. Xinhong, L. Ying, S. U. N. Guanghua, F. Weibing, L. U. O. Fu, G. U. O. Xin, Y. E. Ping, Z. Peirui and Z. Yahua	2018	电针抑制去卵巢大鼠软骨下骨骨质疏松及关节软骨退变	辽宁中医杂志	Step1-Duplicates
1312	林凤绣	2022	电针联合综合康复治疗膝骨性关节炎对患者疼痛, 关节功能及关节液中 TGF-β1 水平的影响	临床与病理杂志	Step1-Duplicates
1313	林凤绣	2022	电针联合综合康复治疗膝骨性关节炎对患者疼痛、 关节功能及关节液中TGF-β1水平的影响	临床与病理杂志	Step1-Duplicates
1314	林凤绣	2022	电针联合综合康复治疗膝骨性关节炎对患者疼痛、关节功能及关节液中TGF-β1水平的影响	临床与病理杂志	Step1-Duplicates
1315	林凤绣	2022	电针联合综合康复治疗膝骨性关节炎对患者疼痛、关节功能及关节液中TGF-β1水平的影响	临床与病理杂志	Step1-Duplicates
1316	林国华, 李万瑶, 苏国龙, L. Wan yao and S. Guo long	2005	火针对实验性小鼠膝骨关节炎关节软骨病理改变的影响	广州中医药大学学报	Step1-Duplicates
1317	林国华, 李万瑶, 苏国龙, L. I. Wanyao and S. U. Guolong	2005	火针对实验性小鼠膝骨关节炎关节软骨病理改变的影响	广州中医药大学学报	Step1-Duplicates
1318	林国华李万瑶苏国龙	2005	火针对实验性小鼠膝骨关节炎关节软骨病理改变的影响	广州中医药大学学报	Step1-Duplicates
1319	林建军	2011	电针治疗瘀血阻滞型膝骨性关节炎的临床疗效观察		Step1-Duplicates
1320	林建军, 陈青云, 黄伟旭, 高德亨, 颜阿圆, 吴, C. Qing yun, H. Wei xu, G. De heng, A. y. Yan and Wu	2020	电针治疗瘀血阻滞型膝骨性关节炎的临床有效率分析	新疆中医药	Step1-Duplicates
1321	林建军, 陈青云, 黄伟旭, 高德亨, 颜阿圆, 吴伟伟, C. Qing yun, H. Wei xu, G. De heng, A. y. Yan and W. Wei wei	2020	电针治疗瘀血阻滞型膝骨性关节炎的临床有效率分析	新疆中医药	Step1-Duplicates
1322	林建军, 陈青云, 黄伟旭, 高德亨, 颜阿圆, 吴伟伟, C. Qing yun, H. Wei xu, G. De heng, A. y. Yan and W. Wei wei	2020	电针治疗瘀血阻滞型膝骨性关节炎的临床有效率分析	新疆中医药	Step1-Duplicates
1323	林建军, 黄伟旭, 高德亨, 陈青云, 颜阿圆, 吴, H. Wei xu, G. De heng, C. Qing yun, A. y. Yan and Wu	2020	电针治疗膝骨性关节炎的临床研究	新疆中医药	Step1-Duplicates
1324	林建军, 黄伟旭, 高德亨, 陈青云, 颜阿圆, 吴伟伟, H. Wei xu, G. De heng, C. Qing yun, A. y. Yan and W. Wei wei	2020	电温针治疗风寒湿阻型膝骨性关节炎的临床效果分析	中外医学研究	Step1-Duplicates
1325	林建军, 黄伟旭, 高德亨, 陈青云, 颜阿圆, 吴伟伟, H. Wei xu, G. De heng, C. Qing yun, A. y. Yan and W. Wei wei	2020	电温针治疗风寒湿阻型膝骨性关节炎的临床效果分析	中外医学研究	Step1-Duplicates
1326	林建军, 黄伟旭, 高德亨, 陈青云, 颜阿圆, 吴伟伟, H. Wei xu, G. De heng, C. Qing yun, A. y. Yan and W. Wei wei	2020	电针治疗膝骨性关节炎的临床研究	新疆中医药	Step1-Duplicates
1327	林建军, 黄伟旭, 高德亨, 陈青云, 颜阿圆, 吴伟伟, H. Wei xu, G. De heng, C. Qing yun, A. y. Yan and W. Wei wei	2020	电针治疗膝骨性关节炎的临床研究	新疆中医药	Step1-Duplicates
1328	林建军, 黄伟旭, 高德亨, 陈青云, 颜阿圆, 吴伟伟, H. Weixu, G. A. O. Deheng, C. Qingyun, Y. A. N. Ayuan and W. U. Weiwei	2020	电温针治疗风寒湿阻型膝骨性关节炎的临床效果分析	中外医学研究	Step1-Duplicates
1329	林洁, 付长龙, 李俐, 吴, F. Zhang long, L. Li and Wu	2016	电针治疗膝骨性关节炎疗效的系统评价	康复学报	Step1-Duplicates
1330	林洁, 付长龙, 李俐, 吴明霞, F. U. Changlong, L. I. Li and W. U. Mingxia	2016	电针治疗膝骨性关节炎疗效的系统评价	康复学报	Step1-Duplicates
1331	林洁, 付长龙, 李俐, 吴明霞, F. Zhang long, L. Li and W. Ming xia	2016	电针治疗膝骨性关节炎疗效的系统评价	康复学报	Step1-Duplicates
1332	林琴	2011	膝骨性关节炎的针灸治疗概况	福建中医药	Step1-Duplicates
1333	林琴	2011	膝骨性关节炎的针灸治疗概况	福建中医药	Step1-Duplicates
1334	林琴	2011	膝骨性关节炎的针灸治疗概况	福建中医药	Step1-Duplicates
1335	林星铭	2011	电针配合灸疗治疗膝关节骨性关节炎65例	医学信息（下旬刊）	Step1-Duplicates
1336	林旭, 别庆收 and B. Qing shou	2013	针灸熨疗治疗膝关节骨性关节炎急性发作期的临床观察	国际中医中药杂志	Step1-Duplicates
1337	林旭, 别庆收 and B. Qing shou	2013	针灸熨疗治疗膝关节骨性关节炎急性发作期的临床观察	国际中医中药杂志	Step1-Duplicates
1338	林彦, 余剑波, 李肇端, Y. Jian bo and L. Zhao duan	2017	经皮穴位电刺激联合玻璃酸钠治疗膝关节骨性关节炎疗效观察	中国医师协会麻醉学医师分会2017年年会暨2017北京医学会麻醉学专业学术年会	Step1-Duplicates
1339	林彦, 余剑波, 李肇端, Y. Jian bo and L. Zhao duan	2017	经皮穴位电刺激联合透明质酸钠关节腔内注射治疗膝关节骨性关节炎的疗效	实用疼痛学杂志	Step1-Duplicates
1340	林彦, 余剑波, 李肇端, Y. Jian bo and L. Zhao duan	2017	经皮穴位电刺激联合透明质酸钠关节腔内注射治疗膝关节骨性关节炎的疗效	实用疼痛学杂志	Step1-Duplicates
1341	林彦, 余剑波, 李肇端, J. Yu and Z. Li	2017	经皮穴位电刺激联合透明质酸钠关节腔内注射治疗膝关节骨性关节炎的疗效	实用疼痛学杂志	Step1-Duplicates
1342	林滢, 赵吉平, 屠建锋, 闫世艳, 孟祥刚, 杨京慧, 李华, 杜仪, 薛平聚, 袁永, 王馨伟, 吴彬, 王紫霖, 石广霞, 王丽琼, 杨静雯, 刘存志, Z. Ji ping, T. Jian feng, Y. Shi yan, M. Xiang gang, Y. Jing hui, L. Hua, D. Yi, X. Ping ju, Y. Yong, W. Xin wei, W. Bin, W. Zi lin, S. Guang xia, W. Li qiong, Y. Jing wen and L. Cun zhi	2022	患者期望对针刺治疗膝骨关节炎疗效的影响及期望相关因素分析——一项多中心随机对照试验的二次分析	中医杂志	Step1-Duplicates
1343	林滢, 赵吉平, 屠建锋, 闫世艳, 孟祥刚, 杨京慧, 李华, 杜仪, 薛平聚, 袁永, 王馨伟, 吴彬, 王紫霖, 石广霞, 王丽琼, 杨静雯, 刘存志, Z. Jiping, T. U. Jianfeng, Y. A. N. Shiyan, M. Xianggang, Y. Jinghui, L. I. Hua, D. U. Yi, X. U. E. Pingju, Y. Yong, W. Xinwei, W. U. Bin, W. Zilin, S. H. I. Guangxia, W. Liqiong, Y. Jingwen and L. I. U. Cunzhi	2022	患者期望对针刺治疗膝骨关节炎疗效的影响及期望相关因素分析——一项多中心随机对照试验的二次分析	中医杂志	Step1-Duplicates
1344	林育辉	2010	中药熏蒸配合电针治疗膝关节骨性关节炎	山西中医	Step1-Duplicates
1345	林育辉	2010	中药熏蒸配合电针治疗膝关节骨性关节炎	山西中医	Step1-Duplicates
1346	凌隽	2015	电针结合中药透入疗法治疗老年性膝骨关节炎疗效观察	医学信息	Step1-Duplicates
1347	刘滨, 刘雪峰, 王红梅, L. Xue feng and W. Hong mei	2010	电针配合注射玻璃酸钠治疗膝骨关节炎临床观察	上海针灸杂志	Step1-Duplicates
1348	刘滨, 刘雪峰, 王红梅, L. Xue feng and W. Hong mei	2010	电针配合注射玻璃酸钠治疗膝骨关节炎临床观察	上海针灸杂志	Step1-Duplicates
1349	刘滨, 刘雪峰, 王红梅, L. Xue feng and W. Hong mei	2010	电针配合注射玻璃酸钠治疗膝骨关节炎临床观察	上海针灸杂志	Step1-Duplicates
1350	刘彩娜, 张新宽, 吉慧亮, 马会娜, 王克华, 张雪琴, Z. Xin kuan, J. Hui liang, M. Hui na, W. Ke hua and Z. Xue qin	2014	大象饮水法治疗膝关节骨性关节炎临床研究	光明中医	Step1-Duplicates
1351	刘彩娜, 张新宽, 吉慧亮, 马会娜, 王克华, 张雪琴, Z. Xin kuan, J. Hui liang, M. Hui na, W. Ke hua and Z. Xue qin	2014	大象饮水法治疗膝关节骨性关节炎临床研究	光明中医	Step1-Duplicates
1352	刘聪, 郭妍, 秦露雪, 王军美, 尹孟庭, 郭长青, Y. Guo, L. Qin, J. Wang, M. Yin and C. Guo	2022	针刀对中晚期膝骨关节炎兔软骨下骨重塑的影响	中国中医急症	Step1-Duplicates
1353	刘聪, 郭妍, 秦露雪, 王军美, 尹孟庭, 郭长青, G. Yan, Q. Lu xue, W. Jun mei, Y. Meng ting and G. Zhang qing	2022	针刀对中晚期膝骨关节炎兔软骨下骨重塑的影响	中国中医急症	Step1-Duplicates
1354	刘聪, 郭妍, 秦露雪, 王军美, 尹孟庭, 郭长青, G. Yan, Q. Lu xue, W. Jun mei, Y. Meng ting and G. Zhang qing	2022	针刀对中晚期膝骨关节炎兔软骨下骨重塑的影响	中国中医急症	Step1-Duplicates
1355	刘冬芳	2015	筋会、骨会穴穴位注射结合电针治疗膝骨关节炎的临床研究		Step1-Duplicates
1356	刘冬梅	2013	电针辩证分型治疗退行性膝关节炎195例临床观察	内蒙古医学杂志	Step1-Duplicates
1357	刘冬梅	2013	电针辩证分型治疗退行性膝关节炎195例临床观察	内蒙古医学杂志	Step1-Duplicates
1358	刘冬梅	2013	电针辩证分型治疗退行性膝关节炎195例临床观察	内蒙古医学杂志	Step1-Duplicates
1359	刘菲	2017	短刺加电针法对兔膝骨关节炎模型软骨细胞肥大的影响		Step1-Duplicates
1360	刘菲, 李学智, 付妮妮, 席小芳, 任毅, 杨晓光, L. Xue zhi, F. Ni ni, X. Xiao fang, R. Yi and Y. Xiao guang	2016	短刺法对兔膝骨关节炎软骨细胞Sox9、VEGF和ColX表达的影响	南方医科大学学报	Step1-Duplicates
1361	刘菲, 李学智, 付妮妮, 席小芳, 任毅, 杨晓光, 张愉, X. Li, N. Fu, X. Xi, Y. Ren, X. Yang and Y. Zhang	2016	深刺加电针法对膝骨关节炎兔软骨细胞HDAC4和Runx2的影响	重庆医科大学学报	Step1-Duplicates
1362	刘菲, 李学智, 付妮妮, 席小芳, 任毅, 杨晓光, 张愉, L. Xue zhi, F. Ni ni, X. Xiao fang, R. Yi, Y. Xiao guang and Z. Yu	2016	短刺法对兔膝骨关节炎软骨细胞Sox9、VEGF和ColX表达的影响	南方医科大学学报	Step1-Duplicates
1363	刘菲, 李学智, 付妮妮, 席小芳, 任毅, 杨晓光, 张愉, L. Xue zhi, F. Ni ni, X. Xiao fang, R. Yi, Y. Xiao guang and Z. Yu	2016	深刺加电针法对膝骨关节炎兔软骨细胞HDAC4和Runx2的影响	重庆医科大学学报	Step1-Duplicates
1364	刘菲, 李学智, 付妮妮, 席小芳, 任毅, 杨晓光, 张愉, L. Xue zhi, F. Ni ni, X. Xiao fang, R. Yi, Y. Xiao guang and Z. Yu	2016	深刺加电针法对膝骨关节炎兔软骨细胞HDAC4和Runx2的影响	重庆医科大学学报	Step1-Duplicates
1365	刘菲, 李学智, 付妮妮, 席小芳, 任毅, 杨晓光, 张愉, L. I. Xuezhi, F. U. Nini, X. Xi, R. E. N. Yi, Y. Xiaoguang and Z. Yu	2016	短刺法对兔膝骨关节炎软骨细胞Sox9、VEGF和ColⅩ表达的影响	南方医科大学学报	Step1-Duplicates
1366	刘菲, 阳乐彬 and Y. Le bin	2019	经筋手法配合电针对膝骨关节炎患者的疗效及机制研究	湖北民族学院学报（医学版）	Step1-Duplicates
1367	刘菲, 阳乐彬 and Y. Le bin	2019	经筋手法配合电针对膝骨关节炎患者的疗效及机制研究	湖北民族学院学报·医学版	Step1-Duplicates
1368	刘菲, 阳乐彬 and L. Yang	2019	经筋手法配合电针对膝骨关节炎患者的疗效及机制研究	湖北民族学院学报（医学版）	Step1-Duplicates
1369	刘桂平	2016	电针配合功法锻炼治疗KOA的疗效观察		Step1-Duplicates
1370	刘国萍, 汪新华 and W. Xin hua	2015	温针灸与针灸+电针+TDP照射治疗寒湿型膝骨关节炎的临床比较	新疆中医药	Step1-Duplicates
1371	刘国萍, 汪新华 and W. Xin hua	2015	温针灸与针灸+电针+TDP照射治疗寒湿型膝骨关节炎的临床比较	新疆中医药	Step1-Duplicates
1372	刘国萍, 汪新华 and W. Xin hua	2015	温针灸与针灸+电针+TDP照射治疗寒湿型膝骨关节炎的临床比较	新疆中医药	Step1-Duplicates
1373	刘洪波, 靖春颖 and J. Chun ying	2010	推拿配合电针治疗膝骨性关节炎38例临床分析	海南医学院学报	Step1-Duplicates
1374	刘洪波, 靖春颖 and J. Chun ying	2010	推拿配合电针治疗膝骨性关节炎38例临床分析	海南医学院学报	Step1-Duplicates
1375	刘洪波, 靖春颖 and J. Chun-ying	2010	推拿配合电针治疗膝骨性关节炎38例临床分析	海南医学院学报	Step1-Duplicates
1376	刘辉, 刘波, 伍萨, 路怀民, 张晓芳, 张鑫, L. Bo, W. Sa, L. Huai min, Z. Xiao fang and Z. Xin	2014	Biodex静态平衡模式训练在下肢骨关节损伤患者后期康复中的应用	中医正骨	Step1-Duplicates
1377	刘辉, 刘波, 伍萨, 路怀民, 张晓芳, 张鑫, L. Bo, W. Sa, L. Huai min, Z. Xiao fang and Z. Xin	2014	Biodex静态平衡模式训练在下肢骨关节损伤患者后期康复中的应用	中医正骨	Step1-Duplicates
1378	刘辉梅, 庾俊雄, 林澄, 刘芸, Y. Jun xiong, L. Cheng and L. Yun	2019	电针联合臭氧治疗膝骨关节炎的疗效分析及对NO的影响	中西医结合心血管病电子杂志	Step1-Duplicates
1379	刘慧敏, 袁晓玉 and Y. Xiao yu	2020	观察金黄散外敷配合电针及关节腔注射药物治疗膝关节骨性关节炎疗效	心理月刊	Step1-Duplicates
1380	刘骏达	2017	两种不同电针波形治疗瘀血阻滞型膝骨性关节炎的临床对比研究		Step1-Duplicates
1381	刘丽莉, 高贵平 and G. Gui ping	2004	电针治疗膝骨关节炎150例疗效观察	中华医学实践杂志	Step1-Duplicates
1382	刘琳, 刘艳杰, 慈鸿飞, L. Yan jie and C. Hong fei	2012	电针对刺配合局泥治疗膝骨关节炎临床观察	中国冶金工业医学杂志	Step1-Duplicates
1383	刘琳, 刘艳杰, 慈鸿飞, L. Yan jie and C. Hong fei	2012	电针对刺配合局泥治疗膝骨关节炎临床观察	中国冶金工业医学杂志	Step1-Duplicates
1384	刘琳, 刘艳杰, 慈鸿飞, L. Yan jie and C. Hong fei	2012	电针对刺配合局泥治疗膝骨关节炎临床观察	中国冶金工业医学杂志	Step1-Duplicates
1385	刘琳, 刘艳杰, 慈鸿飞, L. Yan jie and C. Hong fei	2014	电针对刺配合局泥治疗膝骨关节炎临床观察	中国康复医学会疗养康复专业委员会第二十四届学术会议	Step1-Duplicates
1386	刘苗苗, 韦芳, 潘超安, 杨洋, 徐斯伟, 周俊梅, 张必, W. Fang, P. Chao'an, Y. Yang, X. Si wei, Z. Jun mei and Z. Bi	2014	电针对膝骨关节炎MIA模型大鼠滑膜组织中MMP-3/TIMP-1表达的影响	针灸临床杂志	Step1-Duplicates
1387	刘苗苗, 韦芳, 潘超安, 杨洋, 徐斯伟, 周俊梅, 张必萌, W. Fang, P. Chao'an, Y. Yang, X. Si wei, Z. Jun mei and Z. Bi meng	2014	电针对膝骨关节炎MIA模型大鼠滑膜组织中MMP-3/TIMP-1表达的影响	针灸临床杂志	Step1-Duplicates
1388	刘苗苗, 韦芳, 潘超安, 杨洋, 徐斯伟, 周俊梅, 张必萌, W. E. I. Fang, P. A. N. Chao-an, Y. Yang, X. U. Si-wei, Z. Jun-mei and Z. Bi-meng	2014	电针对膝骨关节炎MIA模型大鼠滑膜组织中MMP-3／TIMP-1表达的影响	针灸临床杂志	Step1-Duplicates
1389	刘敏娟, 穆敬平, 王魁, 郑苏, M. Jing ping, W. Kui and Z. Su	2013	浮针配合功能训练治疗膝骨关节炎疗效观察	长春中医药大学学报	Step1-Duplicates
1390	刘敏娟, 穆敬平, 王魁, 郑苏, M. Jing ping, W. Kui and Z. Su	2013	浮针配合功能训练治疗膝骨关节炎疗效观察	长春中医药大学学报	Step1-Duplicates
1391	刘敏娟, 穆敬平, 王魁, 郑苏, M. Jing ping, W. Kui and Z. Su	2013	浮针配合功能训练治疗膝骨关节炎疗效观察	长春中医药大学学报	Step1-Duplicates
1392	刘敏娟, 穆敬平, 王魁, 郑苏, M. Jing ping, W. Kui and Z. Su	2013	热敏灸配合功能训练治疗膝骨关节炎疗效观察	上海针灸杂志	Step1-Duplicates
1393	刘敏娟, 穆敬平, 王魁, 郑苏, M. Jing ping, W. Kui and Z. Su	2013	热敏灸配合功能训练治疗膝骨关节炎疗效观察	上海针灸杂志	Step1-Duplicates
1394	刘敏娟, 穆敬平, 王魁, 郑苏, M. U. Jing-ping, W. Kui and Z. Su	2013	热敏灸配合功能训练治疗膝骨关节炎疗效观察	上海针灸杂志	Step1-Duplicates
1395	刘敏娟, 穆敬平, 郑苏, 任昌菊, M. Jing ping, Z. Su and R. Chang ju	2013	三联疗法治疗膝骨关节炎疗效观察	辽宁中医药大学学报	Step1-Duplicates
1396	刘敏娟, 王魁, 杨定荣, 李世珍, 郑苏, 穆敬平, W. Kui, Y. Ding rong, L. Shi zhen, Z. Su and M. Jing ping	2011	温针灸配合超短波治疗膝骨关节炎50例疗效观察	天津中医药	Step1-Duplicates
1397	刘敏娟, 王魁, 杨定荣, 李世珍, 郑苏, 穆敬平, W. Kui, Y. Ding rong, L. Shi zhen, Z. Su and M. Jing ping	2011	温针灸配合超短波治疗膝骨关节炎50例疗效观察	天津中医药	Step1-Duplicates
1398	刘娜, 蔡承穆, 傅钰婷, 张彩, 姚子晗, 孙华芃, 尚海, 杜琳, C. Cheng mu, F. Yu ting, Z. Cai, Y. Zi han, S. Hua peng, S. Hai and D. Lin	2020	电针排刺法治疗膝骨性关节炎41例疗效观察	世界中西医结合杂志	Step1-Duplicates
1399	刘娜, 蔡承穆, 傅钰婷, 张彩, 姚子晗, 孙华芃, 尚海, 杜琳, C. Cheng mu, F. Yu ting, Z. Cai, Y. Zi han, S. Hua peng, S. Hai and D. Lin	2020	电针排刺法治疗膝骨性关节炎41例疗效观察	世界中西医结合杂志	Step1-Duplicates
1400	刘乃刚, 于佳妮, 胡波, 郭妍, 郭长青, Y. Jia ni, H. Bo, G. Yan and G. Zhang qing	2018	针刀对膝骨关节炎兔软骨细胞磷酸化黏着斑激酶、磷酯酰肌醇-3激酶、聚集蛋白聚糖基因及蛋白表达的影响	针刺研究	Step1-Duplicates
1401	刘乃刚, 于佳妮, 胡波, 郭妍, 郭长青, Y. Jia ni, H. Bo, G. Yan and G. Zhang qing	2018	针刀对膝骨关节炎兔软骨细胞磷酸化黏着斑激酶、磷酯酰肌醇-3激酶、聚集蛋白聚糖基因及蛋白表达的影响	针刺研究	Step1-Duplicates
1402	刘乃刚, 于佳妮, 胡波, 郭妍, 郭长青, Y. U. Jia-ni, H. U. Bo, G. U. O. Yan and G. U. O. Chang-qing	2018	针刀对膝骨关节炎兔软骨细胞磷酸化黏着斑激酶 、磷酯酰肌醇-3激酶 、聚集蛋白聚糖基因及蛋白表达的影响	针刺研究	Step1-Duplicates
1403	刘农虞	2013	深刺犊鼻、内膝眼穴治疗膝骨关节炎临床观察	上海针灸杂志	Step1-Duplicates
1404	刘农虞	2013	深刺犊鼻、内膝眼穴治疗膝骨关节炎临床观察	上海针灸杂志	Step1-Duplicates
1405	刘农虞	2013	深刺犊鼻、内膝眼穴治疗膝骨关节炎临床观察	上海针灸杂志	Step1-Duplicates
1406	刘潘, 罗催, 周思佳, 阮志忠, L. Cui, Z. Si jia and R. Zhi zhong	2024	温针灸治疗膝骨关节炎的应用与机制研究进展	基层中医药	Step1-Duplicates
1407	刘潘, 罗催, 周思佳, 阮志忠, L. Cui, Z. Si jia and R. Zhi zhong	2024	温针灸治疗膝骨关节炎的应用与机制研究进展	基层中医药	Step1-Duplicates
1408	刘潘, 罗催, 周思佳, 阮志忠, L. U. O. Cui, Z. Sijia and R. Zhizhong	2024	温针灸治疗膝骨关节炎的应用与机制研究进展	基层中医药	Step1-Duplicates
1409	刘奇	2017	针刺结合雷火灸治疗膝骨性关节炎（阳虚寒凝型）的临床研究		Step1-Duplicates
1410	刘清国, 嵇波, 覃蔚岚, 符永鋆, 秦谊, 曾贵刚, 任晓暄, J. Bo, T. Yu lan, F. Yong yun, Q. Yi, C. Gui gang and R. Xiao xuan	2008	针刀松解法对骨性关节炎兔血清基质金属蛋白酶3和13含量的影响	针刺研究	Step1-Duplicates
1411	刘清国, 嵇波, 覃蔚岚, 符永鋆, 秦谊, 曾贵刚, 任晓暄, J. Bo, T. Yu lan, F. Yong yun, Q. Yi, C. Gui gang and R. Xiao xuan	2008	针刀松解法对骨性关节炎兔血清基质金属蛋白酶3和13含量的影响	针刺研究	Step1-Duplicates
1412	刘清国, 嵇波, 覃蔚岚, 符永鋆, 秦谊, 曾贵刚, 任晓暄, J. Bo, T. Yu lan, F. Yong yun, Q. Yi, C. Gui gang and R. Xiao xuan	2008	针刀松解法对骨性关节炎兔血清基质金属蛋白酶3和13含量的影响	针刺研究	Step1-Duplicates
1413	刘冉	2023	穴位贴敷联合电针治疗风寒湿痹型膝骨关节炎的疗效及对关节疼痛、关节功能、中医证候积分的影响	中医研究	Step1-Duplicates
1414	刘冉	2023	穴位贴敷联合电针治疗风寒湿痹型膝骨关节炎的疗效及对关节疼痛、关节功能、中医证候积分的影响	中医研究	Step1-Duplicates
1415	刘冉	2023	穴位贴敷联合电针治疗风寒湿痹型膝骨关节炎的疗效及对关节疼痛、关节功能、中医证候积分的影响	中医研究	Step1-Duplicates
1416	刘未艾, 吴清明, 易宣超, W. Qing ming and Y. Xuan chao	2006	电针加天麻素穴位注射治疗膝骨性关节炎临床疗效观察	中华中西医学杂志	Step1-Duplicates
1417	刘祥安, 谢纪周, 李斯灿, X. Ji zhou and L. Si can	2023	除痹强骨汤联合电针治疗在膝骨关节炎中的应用	中国卫生标准管	Step1-Duplicates
1418	刘祥安, 谢纪周, 李斯灿, X. Ji zhou and L. Si can	2023	除痹强骨汤联合电针治疗在膝骨关节炎中的应用	中国卫生标准管理	Step1-Duplicates
1419	刘祥安, 谢纪周, 李斯灿, X. I. E. Jizhou and L. I. Sican	2023	除痹强骨汤联合电针治疗在膝骨关节炎中的应用	中国卫生标准管理	Step1-Duplicates
1420	刘小红	2018	温针灸配合电针治疗膝关节骨性关节炎临床研究	实用中医药杂志	Step1-Duplicates
1421	刘小红	2018	温针灸配合电针治疗膝关节骨性关节炎临床研究	实用中医药杂志	Step1-Duplicates
1422	刘晓锋, 王燕妮, 李晨, 施水彬, W. Yan ni, L. Chen and S. Shui bin	2015	关节镜清理术联合电针治疗对膝骨关节炎患者关节液中细胞因子和蛋白酶的影响	海南医学院学报	Step1-Duplicates
1423	刘晓锋, 王燕妮, 李晨, 施水彬, W. Yan ni, L. Chen and S. Shui bin	2015	关节镜清理术联合电针治疗对膝骨关节炎患者关节液中细胞因子和蛋白酶的影响	海南医学院学报	Step1-Duplicates
1424	刘晓锋, 王燕妮, 李晨, 施水彬, W. Yan-ni, L. I. Chen and S. H. I. Shui-bin	2015	关节镜清理术联合电针治疗对膝骨关节炎患者关节液中细胞因子和蛋白酶的影响	海南医学院学报	Step1-Duplicates
1425	刘晓伟, 冯启廷, 杨晓全, 孙凌蓉, 简伟, 余敏, 袁婷, F. Qi ting, Y. Xiao quan, S. Ling rong, J. Wei, Y. Min and Y. Ting	2023	复合牵引手法联合电针治疗膝关节骨性关节炎肝肾亏虚型临床研究	实用中医药杂志	Step1-Duplicates
1426	刘晓伟, 冯启廷, 杨晓全, 孙凌蓉, 简伟, 余敏, 袁婷, F. Qi ting, Y. Xiao quan, S. Ling rong, J. Wei, Y. Min and Y. Ting	2023	复合牵引手法联合电针治疗膝关节骨性关节炎肝肾亏虚型临床研究	实用中医药杂志	Step1-Duplicates
1427	刘晓瑜, 蒋学余, 谢慰, 严森, 刘芝俐, 严全, 王克斌, X.-y. Jiang, W. Xie, S. Yan, Z.-l. Liu, Q. Yan and K.-b. Wang	2017	点穴疗法配合电针治疗创伤性膝骨关节炎的临床观察	针灸推拿医学（英文版）	Step1-Duplicates
1428	刘晓瑜, 蒋学余, 谢慰, 严森, 刘芝俐, 严全, 王克斌, J. Xue yu, X. Wei, Y. Sen, L. Zhi li, Y. Quan and W. Ke bin	2017	点穴疗法配合电针治疗创伤性膝骨关节炎的临床观察	针灸推拿医学·英文版	Step1-Duplicates
1429	刘秀辉	2014	电针大杼、肾俞及膝三针治疗膝骨性关节炎的临床研究		Step1-Duplicates
1430	刘岩, 王琳 and W. Lin	1995	电针配合推拿治疗增生性膝关节炎	中医药动态	Step1-Duplicates
1431	刘燕霞, 薛严 and X. Yan	2023	电针联合运动训练治疗膝骨关节炎临床观察	光明中	Step1-Duplicates
1432	刘燕霞, 薛严锋 and X. Yan feng	2023	电针联合运动训练治疗膝骨关节炎临床观察	光明中医	Step1-Duplicates
1433	刘燕霞, 薛严锋 and X. Yan feng	2023	电针联合运动训练治疗膝骨关节炎临床观察	光明中医	Step1-Duplicates
1434	刘叶飞	2018	电针联合塞来昔布对早中期膝骨关节炎患者膝关节功能及生活质量的改善作用	四川中	Step1-Duplicates
1435	刘叶飞	2018	电针联合塞来昔布对早中期膝骨关节炎患者膝关节功能及生活质量的改善作用	四川中医	Step1-Duplicates
1436	刘叶飞	2018	电针联合塞来昔布对早中期膝骨关节炎患者膝关节功能及生活质量的改善作用	四川中医	Step1-Duplicates
1437	刘勇, 吴昊 and W. Hao	2022	电针治疗膝骨关节炎以及对相关炎症因子水平的影响:随机临床试验	世界针灸杂志·英文版	Step1-Duplicates
1438	刘勇, 吴昊 and W. U. Hao	2022	电针治疗膝骨关节炎以及对相关炎症因子水平的影响:随机临床试验	世界针灸杂志（英文版）	Step1-Duplicates
1439	刘渝, 熊坚, 胡金群, 范华英, 陈姣, X. Jian, H. Jin qun, F. Hua ying and C. Jiao	2023	针灸治疗肥胖研究热点的英文文献计量学分析	针灸临床杂志	Step1-Duplicates
1440	刘渝松, 马善治 and M. Shan zhi	2014	郭剑华治疗膝关节骨性关节炎验案	实用中医药杂志	Step1-Duplicates
1441	刘源, 王伟, 李沛, W. Wang and P. Li	2011	针灸治疗膝骨性关节炎概况	中医学报	Step1-Duplicates
1442	刘源, 王伟, 李沛, W. Wei and L. Pei	2011	针灸治疗膝骨性关节炎概况	中医学报	Step1-Duplicates
1443	刘源, 王伟, 李沛, W. Wei and L. Pei	2011	针灸治疗膝骨性关节炎概况	中医学报	Step1-Duplicates
1444	刘云峰	2018	中医综合方案治疗膝关节骨性关节炎的多中心临床研究	双足与保健	Step1-Duplicates
1445	刘云峰	2018	中医综合方案治疗膝关节骨性关节炎的多中心临床研究	双足与保健	Step1-Duplicates
1446	刘照时	2008	综合治疗膝关节骨性关节炎203例	贵阳中医学院学报	Step1-Duplicates
1447	刘智, 章薇, 叶勇, 潘江, 张珺, 李里, Z. Wei, Y. Yong, P. Jiang, Z. Jun and L. Li	2016	调衡屈伸肌力矩法电针治疗膝关节骨性关节炎的疗效观察	中国康复医学杂志	Step1-Duplicates
1448	刘智, 章薇, 叶勇, 潘江, 张珺, 李里, Z. Wei, Y. Yong, P. Jiang, Z. Jun and L. Li	2016	调衡屈伸肌力矩法电针治疗膝关节骨性关节炎的疗效观察	中国康复医学杂志	Step1-Duplicates
1449	刘祖贤, 邓应 and D. Ying	2011	综合治疗膝骨性关节炎临床疗效报告	中国社区医师（医学专业）	Step1-Duplicates
1450	刘祖贤, 邓应猛 and D. Ying meng	2011	综合治疗膝骨性关节炎临床疗效报告	中国社区医师（医学专业）	Step1-Duplicates
1451	龙海鹏, 徐伟辉, 罗雅萍, 刘玲玲, X. Wei hui, L. Ya ping and L. Ling ling	2011	芒针温灸结合电针加TDP治疗风湿性膝关节炎45例	中医药导报	Step1-Duplicates
1452	龙海鹏, 徐伟辉, 罗雅萍, 刘玲玲, X. Wei hui, L. Ya ping and L. Ling ling	2011	芒针温灸结合电针加TDP治疗风湿性膝关节炎45例	中医药导报	Step1-Duplicates
1453	龙海鹏, 徐伟辉, 罗雅萍, 刘玲玲, X. Wei hui, L. Ya ping and L. Ling ling	2011	芒针温灸结合电针加TDP治疗风湿性膝关节炎45例	中医药导报	Step1-Duplicates
1454	卢旭昇, 王程, 古来撒尔·艾克拜尔, 摆雪, 沈明球, 刘俊, W. Cheng, G. Lai sa'er·'ai ke bai'er, B. Xue, S. Ming qiu and L. Jun	2023	中医推拿及其联合疗法治疗膝骨性关节炎的网状meta分析	新疆医科大学学报	Step1-Duplicates
1455	卢旭昇, 王程, 古来撒尔·艾克拜尔, 摆雪, 沈明球, 刘俊昌, W. Cheng, A. Gulaisaer, B. A. I. Xue, S. Mingqiu and L. I. U. Junchang	2023	中医推拿及其联合疗法治疗膝骨性关节炎的网状meta分析	新疆医科大学学报	Step1-Duplicates
1456	陆海红, 孟庆芳, 冷珊珊, 谭长龙, M. Qing fang, L. Shan shan and T. Zhang long	2023	电针联合康复运动训练对膝骨关节炎患者血液流变学和TLR4/MyD88/NF-kB信号通路的影响	分子诊断与治疗杂志	Step1-Duplicates
1457	陆海红, 孟庆芳, 冷珊珊, 谭长龙, M. Qing fang, L. Shan shan and T. Zhang long	2023	电针联合康复运动训练对膝骨关节炎患者血液流变学和TLR4/MyD88/NF-kB信号通路的影响	分子诊断与治疗杂志	Step1-Duplicates
1458	陆海红, 孟庆芳, 冷珊珊, 谭长龙, M. Qingfang, L. Shanshan and T. A. N. Changlong	2023	电针联合康复运动训练对膝骨关节炎患者血液流变学和TLR4/MyD88/NF-kB信号通路的影响	分子诊断与治疗杂志	Step1-Duplicates
1459	陆金金	2014	电针与温针灸对肾虚髓亏型膝骨关节炎的临床疗效及血清细胞因子影响的研究		Step1-Duplicates
1460	陆金金, 欧阳八四 and O. Basi	2014	电针与温针灸治疗瘀血阻滞型膝骨关节炎的疗效比较	西部中医药	Step1-Duplicates
1461	陆金金, 欧阳八四 and O. Yang ba si	2014	电针与温针灸治疗瘀血阻滞型膝骨关节炎的疗效比较	西部中医药	Step1-Duplicates
1462	陆金金, 欧阳八四 and O. Yang ba si	2014	电针与温针灸治疗瘀血阻滞型膝骨关节炎的疗效比较	西部中医药	Step1-Duplicates
1463	陆乐, 樊天佑, 陈林, 裘敏蕾, F. Tian you, C. Lin and Q. Min lei	2022	电针联合体外冲击波治疗膝骨关节炎的临床效果分析	医药前沿	Step1-Duplicates
1464	陆乐, 樊天佑, 陈林, 裘敏蕾, F. Tian you, C. Lin and Q. Min lei	2022	电针联合体外冲击波治疗膝骨关节炎的临床效果分析	医药前沿	Step1-Duplicates
1465	陆乾人, 王晓军, 朱卫红, W. Xiao jun and Z. Wei hong	2010	电针加穴位注射治疗膝骨关节炎临床观察	上海针灸杂志	Step1-Duplicates
1466	陆乾人, 王晓军, 朱卫红, W. Xiao jun and Z. Wei hong	2010	电针加穴位注射治疗膝骨关节炎临床观察	上海针灸杂志	Step1-Duplicates
1467	陆乾人, 王晓军, 朱卫红, W. Xiao jun and Z. Wei hong	2010	电针加穴位注射治疗膝骨关节炎临床观察	上海针灸杂志	Step1-Duplicates
1468	陆一兰, 谈天明, 陈利, T. Tian ming and C. Li	2017	电针联合中药离子导入治疗膝骨关节炎35例临床观察	甘肃中医药大学学报	Step1-Duplicates
1469	陆一兰, 谈天明, 陈利民, T. Tian ming and C. Li min	2017	电针联合中药离子导入治疗膝骨关节炎35例临床观察	甘肃中医药大学学报	Step1-Duplicates
1470	陆一兰, 谈天明, 陈利民, T. A. N. Tianming and C. Limin	2017	电针联合中药离子导入治疗膝骨关节炎35例临床观察	甘肃中医药大学学报	Step1-Duplicates
1471	逯子衡, 林晓云, 张勇龙, 王艳, L. Xiao yun, Z. Yong long and W. Yan	2023	电针治疗膝骨关节炎作用机制研究进展	辽宁中医药大学学报	Step1-Duplicates
1472	逯子衡, 林晓云, 张勇龙, 王艳君, L. Xiao yun, Z. Yong long and W. Yan jun	2023	电针治疗膝骨关节炎作用机制研究进展	辽宁中医药大学学报	Step1-Duplicates
1473	逯子衡, 林晓云, 张勇龙, 王艳君, L. I. N. Xiaoyun, Z. Yonglong and W. Yanjun	2023	电针治疗膝骨关节炎作用机制研究进展	辽宁中医药大学学报	Step1-Duplicates
1474	路振华	2008	隔姜温针灸治疗膝骨性关节炎60例	河南中	Step1-Duplicates
1475	路振华	2008	隔姜温针灸治疗膝骨性关节炎60例	河南中医	Step1-Duplicates
1476	伦志坚, 叶继英 and Y. E. Ji-ying	2006	腹针结合局部针刺治疗膝关节骨性关节炎	广东医学	Step1-Duplicates
1477	罗芳芳, 林木南, 黄冬娥, 黄赛菊, 李, L. Mu nan, H. Dong'e, H. Sai ju and Li	2022	电针疏密波、电针断续波、电针连续波在瘀血阻滞型膝骨关节炎中的应用对比	中国医药导报	Step1-Duplicates
1478	罗芳芳, 林木南, 黄冬娥, 黄赛菊, 李威, L. Mu nan, H. Dong'e, H. Sai ju and L. Wei	2022	电针疏密波、电针断续波、电针连续波在瘀血阻滞型膝骨关节炎中的应用对比	中国医药导报	Step1-Duplicates
1479	罗芳芳, 林木南, 黄冬娥, 黄赛菊, 李威, L. I. N. Munan, H. Dong'E, H. Saiju and L. I. Wei	2022	电针疏密波、电针断续波、电针连续波在瘀血阻滞型膝骨关节炎中的应用对比	中国医药导报	Step1-Duplicates
1480	罗芳芳, 薛维婳, 黄赛菊, 许丽梅, 高松, 林楚镇, 林木南, X. Wei hua, H. Sai ju, X. Li mei, G. Song, L. Chu zhen and L. Mu nan	2024	耳穴贴压联合电针治疗膝骨性关节炎的作用机制研究	四川中	Step1-Duplicates
1481	罗芳芳, 薛维婳, 黄赛菊, 许丽梅, 高松, 林楚镇, 林木南, X. U. E. Weihua and H. Saiju	2024	耳穴贴压联合电针治疗膝骨性关节炎的作用机制研究	四川中医	Step1-Duplicates
1482	罗仁瀚, 黄云声 and Y. Huang	2007	针刀治疗膝关节骨性关节炎临床观察	甘肃中医学院学报	Step1-Duplicates
1483	罗仁瀚, 黄云声 and H. Yun sheng	2007	针刀治疗膝关节骨性关节炎临床观察	甘肃中医学院学报	Step1-Duplicates
1484	罗淑燕, 黄明喜, 秦渭志, H. Ming xi and Q. Wei zhi	2009	电脑脉冲配合电针治疗膝关节退行性骨关节病疗效体	按摩与导	Step1-Duplicates
1485	罗雪梅, 谢学光, 庞贞兰, X. Xue guang and P. Zhen lan	2008	电针结合药物治疗膝关节骨性关节炎56例	中国中医药信息杂志	Step1-Duplicates
1486	罗雪梅, 谢学光, 庞贞兰, X. Xue guang and P. Zhen lan	2008	电针结合药物治疗膝关节骨性关节炎56例	中国中医药信息杂志	Step1-Duplicates
1487	罗钰莹, 王霭平, 陈旖, W. Ai ping and C. Yi	2008	针灸治疗老年膝骨关节炎研究进展	辽宁中医药大学学报	Step1-Duplicates
1488	罗钰莹, 王霭平, 陈旖, W. Ai ping and C. Yi	2008	针灸治疗老年膝骨关节炎研究进展	辽宁中医药大学学报	Step1-Duplicates
1489	罗钰莹, 王霭平, 陈旖, W. Ai ping and C. Yi	2008	针灸治疗老年膝骨关节炎研究进展	辽宁中医药大学学报	Step1-Duplicates
1490	吕世伟	2016	补正续骨丸联合电针透穴治疗肝肾亏虚型膝骨关节炎的临床观察		Step1-Duplicates
1491	吕世伟, 关雪峰 and G. Xue feng	2016	补正续骨丸联合电针透穴综合疗法治疗膝骨关节炎疗效评价	中华中医药杂志	Step1-Duplicates
1492	吕世伟, 关雪峰 and G. Xue feng	2016	补正续骨丸联合电针透穴综合疗法治疗膝骨关节炎疗效评价	中华中医药杂志	Step1-Duplicates
1493	吕世伟, 关雪峰 and G. Xue feng	2016	电针联合止痛散外敷TDP神灯照射治疗膝骨关节炎疗效观察	辽宁中医药大学学报	Step1-Duplicates
1494	吕世伟, 关雪峰 and G. Xue feng	2016	电针联合止痛散外敷TDP神灯照射治疗膝骨关节炎疗效观察	辽宁中医药大学学报	Step1-Duplicates
1495	吕世伟, 关雪峰 and G. Xuefeng	2016	电针联合止痛散外敷TDP神灯照射治疗膝骨关节炎疗效观察	辽宁中医药大学学报	Step1-Duplicates
1496	吕世伟, 关雪峰 and G. Xue-feng	2016	补正续骨丸联合电针透穴综合疗法治疗膝骨关节炎疗效评价	中华中医药杂志	Step1-Duplicates
1497	马成豪, 黄海, 吕若楠, 覃祚海, 王浩, 聂智兴, 韩大鹏, 欧阳桂林, H. Hai, L. Ruo nan, T. Zuo hai, W. Hao, N. Zhi xing, H. Da peng and O. Yang gui lin	2021	手足同名经交叉取穴电针治疗全膝关节置换后疼痛	中国组织工程研究	Step1-Duplicates
1498	马成豪, 黄海, 吕若楠, 覃祚海, 王浩, 聂智兴, 韩大鹏, 欧阳桂林, H. Hai, L. Ruo nan, T. Zuo hai, W. Hao, N. Zhi xing, H. Da peng and O. Yang gui lin	2021	手足同名经交叉取穴电针治疗全膝关节置换后疼痛	中国组织工程研究	Step1-Duplicates
1499	马成豪, 黄海, 吕若楠, 覃祚海, 王浩, 聂智兴, 韩大鹏, 欧阳桂林, H. Huang, R. Lü, Z. Qin, H. Wang, Z. Nie, D. Han and G. Ouyang	2021	手足同名经交叉取穴电针治疗全膝关节置换后疼痛	中国组织工程研究	Step1-Duplicates
1500	马红涛, 王卓文 and W. Zhuo wen	2010	针刺为主治疗膝关节骨性关节炎55例	河南中医	Step1-Duplicates
1501	马红涛, 王卓文 and W. Zhuo wen	2010	针刺为主治疗膝关节骨性关节炎55例	河南中医	Step1-Duplicates
1502	马洁, 褚晓彦, 刘伙生, 孙吉雅, 詹红生, 徐建德, 何天峰, 丁金磊, 周丽艳, 段希栋, 王茜, 邴兴红, 陶善平, C. Xiao yan, L. Huo sheng, S. Ji ya, Z. Hong sheng, X. Jian de, H. Tian feng, D. Jin lei, Z. Li yan, D. Xi dong, W. Qian, B. Xing hong and T. Shan ping	2024	刃针结合电针治疗对膝关节骨关节炎患者膝关节功能的影响	针刺研究	Step1-Duplicates
1503	马洁, 褚晓彦, 刘伙生, 孙吉雅, 詹红生, 徐建德, 何天峰, 丁金磊, 周丽艳, 段希栋, 王茜, 邴兴红, 陶善平, C. Xiao yan, L. Huo sheng, S. Ji ya, Z. Hong sheng, X. Jian de, H. Tian feng, D. Jin lei, Z. Li yan, D. Xi dong, W. Qian, B. Xing hong and T. Shan ping	2024	刃针结合电针治疗对膝关节骨关节炎患者膝关节功能的影响	针刺研究	Step1-Duplicates
1504	马洁, 褚晓彦, 刘伙生, 孙吉雅, 詹红生, 徐建德, 何天峰, 丁金磊, 周丽艳, 段希栋, 王茜, 邴兴红, 陶善平, C. H. U. Xiao-yan, L. I. U. Huo-sheng, S. U. N. Ji-ya, Z. Hong-sheng, X. U. Jian-de, H. E. Tian-feng, D. Jin-lei, Z. Li-yan, D. Xi-dong, W. Qian, B. Xing-hong and T. A. O. Shan-ping	2024	刃针结合电针治疗对膝关节骨关节炎患者膝关节功能的影响	针刺研究	Step1-Duplicates
1505	马骏	2012	针药结合配合神灯治疗膝骨性关节炎75例	光明中	Step1-Duplicates
1506	马骏	2012	针药结合配合神灯治疗膝骨性关节炎75例	光明中医	Step1-Duplicates
1507	马骏	2012	针药结合配合神灯治疗膝骨性关节炎75例	光明中医	Step1-Duplicates
1508	马丽娜, 郭长青 and G. U. O. Changqing	2015	针刀疗法对膝骨关节炎模型兔血清中MMP-3和MMP-13浓度的影响	辽宁中医杂志	Step1-Duplicates
1509	马丽娜, 郭长青 and G. Zhang qing	2015	针刀疗法对膝骨关节炎模型兔血清中MMP-3和MMP-13浓度的影响	辽宁中医杂志	Step1-Duplicates
1510	马丽娜, 郭长青 and G. Zhang qing	2015	针刀疗法对膝骨关节炎模型兔血清中MMP-3和MMP-13浓度的影响	辽宁中医杂志	Step1-Duplicates
1511	马涛, 秦永辉, 马永强, Q. Yong hui and M. Yong qiang	2018	直流中药离子导入与电针联合治疗膝关节骨性关节炎的临床疗效观察	世界最新医学信息文摘	Step1-Duplicates
1512	马滢慧	2022	接气通经针法联合小针刀治疗瘀血阻滞型膝骨关节炎的疗效及对VAS、WOMAC、Lysholm的影响	中医研究	Step1-Duplicates
1513	马滢慧	2022	接气通经针法联合小针刀治疗瘀血阻滞型膝骨关节炎的疗效及对VAS、WOMAC、Lysholm的影响	中医研究	Step1-Duplicates
1514	马永圆	2018	膝骨关节炎穴位敏化研究模型的建立及背根神经节C类神经元Ih电流在穴位敏化中的作用		Step1-Duplicates
1515	马永圆, 郭海云, 白福海, 李雨衡, 张明, 邓姣, 熊利泽, G. Hai yun, B. Fu hai, L. Yu heng, Z. Ming, D. Jiao and X. Li ze	2018	电针治疗膝骨关节炎的基础研究进展	上海针灸杂志	Step1-Duplicates
1516	马永圆, 郭海云, 白福海, 李雨衡, 张明, 邓姣, 熊利泽, G. Hai yun, B. Fu hai, L. Yu heng, Z. Ming, D. Jiao and X. Li ze	2018	电针治疗膝骨关节炎的基础研究进展	上海针灸杂志	Step1-Duplicates
1517	马永圆, 郭海云, 白福海, 李雨衡, 张明, 邓姣, 熊利泽, G. Hai yun, B. Fu hai, L. Yu heng, Z. Ming, D. Jiao and X. Li ze	2018	电针治疗膝骨关节炎的基础研究进展	上海针灸杂志	Step1-Duplicates
1518	马永忠, 游勇, 李上县, Y. Yong and L. Shang xian	2006	TDP灯合穴位注射治疗中老年膝关节炎疗效观察	现代中西医结合杂志	Step1-Duplicates
1519	马永忠, 游勇, 李上县, Y. Yong and L. Shang xian	2006	TDP灯合穴位注射治疗中老年膝关节炎疗效观察	现代中西医结合杂志	Step1-Duplicates
1520	马永忠, 游勇, 李上县, Y. Yong and L. Shang xian	2006	TDP灯合穴位注射治疗中老年膝关节炎疗效观察	现代中西医结合杂志	Step1-Duplicates
1521	马友盟, 吴文 and W. Wen	2016	内收肌推拿配合电针治疗膝骨性关节炎的临床观察	内蒙古中医药	Step1-Duplicates
1522	马友盟, 吴文锋 and W. Wen feng	2016	内收肌推拿配合电针治疗膝骨性关节炎的临床观察	内蒙古中医药	Step1-Duplicates
1523	马友盟, 吴文锋 and W. Wen feng	2016	内收肌推拿配合电针治疗膝骨性关节炎的临床观察	内蒙古中医药	Step1-Duplicates
1524	毛珍, 江润, 刘永红, 段骏, 范建超, 张红, J. Run, L. Yong hong, D. Jun, F. Jian chao and Z. Hong	2021	电针“痛敏穴”联合热敏灸对膝骨性关节炎的临床观察及对血脂水平、ADAMTS⁃4的影响	海南医学院学报	Step1-Duplicates
1525	毛珍, 江润, 刘永红, 段骏, 范建超, 张红星, J. Run, L. I. U. Yong-hong, D. Jun, F. A. N. Jian-chao and Z. Hong-xin	2021	电针"痛敏穴"联合热敏灸对膝骨性关节炎的临床观察及对血脂水平、ADAMTS-4的影响	海南医学院学报	Step1-Duplicates
1526	蒙祖谋, 王建, 莫坚, W. Jian and M. Jian	2024	基于核心期刊近10年针灸治疗膝骨关节炎热点分析	中医临床研究	Step1-Duplicates
1527	孟得世, 李沛, 胡盼盼, 王树伟, L. Pei, H. Pan pan and W. Shu wei	2018	近5年针灸治疗膝骨关节炎研究进展	中医研究	Step1-Duplicates
1528	孟得世, 李沛, 胡盼盼, 王树伟, L. Pei, H. Pan pan and W. Shu wei	2018	近5年针灸治疗膝骨关节炎研究进展	中医研究	Step1-Duplicates
1529	孟得世, 李沛, 胡盼盼, 王树伟, L. Pei, H. Pan pan and W. Shu wei	2018	近5年针灸治疗膝骨关节炎研究进展	中医研究	Step1-Duplicates
1530	孟杰, 温丽娟, 杨柳城, 刘婉师, W. Li juan, Y. Liu cheng and L. Wan shi	2009	膝六针治疗增生性关节炎152例	中医临床研究	Step1-Duplicates
1531	孟杰, 温丽娟, 杨柳城, 刘婉师, W. Li juan, Y. Liu cheng and L. Wan shi	2009	膝六针治疗增生性关节炎152例	中医临床研究	Step1-Duplicates
1532	苗广东, 姜占峰, 田志杰, J. Zhan feng and T. Zhi jie	2014	针灸治疗膝关节骨性关节炎疗效观察	河北中	Step1-Duplicates
1533	苗广东, 姜占峰, 田志杰, J. Zhan feng and T. Zhi jie	2014	针灸治疗膝关节骨性关节炎疗效观察	河北中医	Step1-Duplicates
1534	苗广东, 姜占峰, 田志杰, J. Zhan feng and T. Zhi jie	2014	针灸治疗膝关节骨性关节炎疗效观察	河北中医	Step1-Duplicates
1535	闵静波	2011	金黄散外敷配合电针及关节腔注射药物治疗膝关节骨性关节炎55例	中国社区医师(医学专业)	Step1-Duplicates
1536	闵静波	2011	金黄散外敷配合电针及关节腔注射药物治疗膝关节骨性关节炎55例	中国社区医师（医学专业）	Step1-Duplicates
1537	莫绍强	2009	腹针配合热敏灸治疗膝关节骨性关节炎46例	中医外治杂志	Step1-Duplicates
1538	莫太敏	2016	电针治疗增生性膝关节炎156例疗效探讨	中外医疗	Step1-Duplicates
1539	莫太敏	2016	电针治疗增生性膝关节炎156例疗效探讨	中外医疗	Step1-Duplicates
1540	莫太敏	2016	电针治疗增生性膝关节炎156例疗效探讨	中外医疗	Step1-Duplicates
1541	牟玉庆, 刘兴山, 魏彦龙, L. Xing shan and W. Yan long	2017	经皮穴位电刺激的临床应用进展	长春中医药大学学报	Step1-Duplicates
1542	牟玉庆, 刘兴山, 魏彦龙, L. I. U. Xingshan and W. E. I. Yanlong	2017	经皮穴位电刺激的临床应用进展	长春中医药大学学报	Step1-Duplicates
1543	倪伟	2013	电针配合穴位注射正清风痛宁治疗膝骨性关节炎47例临床观察	中医药导报	Step1-Duplicates
1544	倪伟	2013	电针配合穴位注射正清风痛宁治疗膝骨性关节炎47例临床观察	中医药导报	Step1-Duplicates
1545	年自强, 陈澈, 张敏, C. Che and Z. Min	2024	经皮穴位电刺激和经皮神经电刺激治疗早中期膝骨关节炎的临床疗效对比	当代医药论	Step1-Duplicates
1546	年自强, 陈澈, 张敏, C. Che and Z. Min	2024	经皮穴位电刺激和经皮神经电刺激治疗早中期膝骨关节炎的临床疗效对比	当代医药论丛	Step1-Duplicates
1547	宁恒	2022	刺络拔罐大杼穴结合电针对膝骨性关节炎的疗效及炎症因子的影响		Step1-Duplicates
1548	牛淑芳, 曾繁广 and C. Fan guang	2014	温针治疗肝肾亏虚型膝骨性关节炎的疗效观察	海南医学	Step1-Duplicates
1549	牛淑芳, 曾繁广 and C. Fan guang	2014	温针治疗肝肾亏虚型膝骨性关节炎的疗效观察	海南医学	Step1-Duplicates
1550	牛淑芳, 曾繁广 and C. Fan guang	2014	温针治疗肝肾亏虚型膝骨性关节炎的疗效观察	海南医学	Step1-Duplicates
1551	欧彩娣, 叶翠河, 甘小华, 廖章衡, 李锦才, Y. Cui he, G. Xiao hua, L. Zhang heng and L. Jin cai	2018	艾箱灸配合电针治疗膝骨关节炎的疗效观察	中医临床研究	Step1-Duplicates
1552	欧彩娣, 叶翠河, 甘小华, 廖章衡, 李锦才, Y. Cui he, G. Xiao hua, L. Zhang heng and L. Jin cai	2018	艾箱灸配合电针治疗膝骨关节炎的疗效观察	中医临床研究	Step1-Duplicates
1553	欧阳八四, 高洁, 吉玲玲, G. Jie and J. Ling ling	2011	近5年来针灸治疗膝骨关节炎临床研究概述	辽宁中医药大学学报	Step1-Duplicates
1554	欧阳八四, 高洁, 吉玲玲, G. Jie and J. Ling ling	2011	近5年来针灸治疗膝骨关节炎临床研究概述	辽宁中医药大学学报	Step1-Duplicates
1555	欧阳八四, 高洁, 吉玲玲, G. A. O. Jie and J. I. Ling-ling	2011	近5年来针灸治疗膝骨关节炎临床研究概述	辽宁中医药大学学报	Step1-Duplicates
1556	欧阳八四, 高洁, 杨海洲, 吉玲玲, G. Jie, Y. Hai zhou and J. Ling ling	2011	温针灸与电针治疗阳虚寒凝型膝骨关节炎临床疗效比较	中国康复医学杂志	Step1-Duplicates
1557	欧阳八四, 高洁, 杨海洲, 吉玲玲, G. Jie, Y. Hai zhou and J. Ling ling	2011	温针灸与电针治疗阳虚寒凝型膝骨关节炎临床疗效比较	中国康复医学杂志	Step1-Duplicates
1558	欧阳八四, 高洁, 杨海洲, 吉玲玲, G. Jie, Y. Hai zhou and J. Ling ling	2011	温针灸与电针治疗阳虚寒凝型膝骨关节炎临床疗效比较	中国康复医学杂志	Step1-Duplicates
1559	欧阳松, 杨红军 and Y. Hong jun	2020	风湿湿热包联合风湿药酒涂擦治疗膝痹病疗效观察	四川中	Step1-Duplicates
1560	欧阳松, 杨红军 and Y. Hong jun	2020	风湿湿热包联合风湿药酒涂擦治疗膝痹病疗效观察	四川中医	Step1-Duplicates
1561	欧阳松, 杨红军 and Y. Hong jun	2020	风湿湿热包联合风湿药酒涂擦治疗膝痹病疗效观察	四川中医	Step1-Duplicates
1562	潘芳芳, 任叔舆, 戴晓瑛, 吴洲红, 钟寅燕, R. Shu yu, D. Xiao ying, W. Zhou hong and Z. Yin yan	2022	电针联合玻璃酸钠治疗膝骨关节炎伴关节积液临床研究	新中	Step1-Duplicates
1563	潘芳芳, 任叔舆, 戴晓瑛, 吴洲红, 钟寅燕, R. Shu yu, D. Xiao ying, W. Zhou hong and Z. Yin yan	2022	电针联合玻璃酸钠治疗膝骨关节炎伴关节积液临床研究	新中医	Step1-Duplicates
1564	潘芳芳, 任叔舆, 戴晓瑛, 吴洲红, 钟寅燕, R. E. N. Shuyu, D. A. I. Xiaoying, W. U. Zhouhong and Z. Yinyan	2022	电针联合玻璃酸钠治疗膝骨关节炎伴关节积液临床研究	新中医	Step1-Duplicates
1565	潘俊康, 张义, 陈烯琳, 邢龙飞, 许悦, 贺萌, 胡芮, 李佳慧, 郭长青, 郭妍, Z. Yi, C. Xi lin, X. Long fei, X. Yue, H. Meng, H. Rui, L. Jia hui, G. Zhang qing and G. Yan	2023	针刀对膝关节骨关节炎兔软骨细胞早衰标志物p16^(Ink4a)和p21^(Waf1/Cip1)表达的影响	针刺研究	Step1-Duplicates
1566	潘俊康, 张义, 陈烯琳, 邢龙飞, 许悦, 贺萌, 胡芮, 李佳慧, 郭长青, 郭妍, Z. Yi, C. Xi-lin, X. Long-fei, X. U. Yue, H. E. Meng, H. U. Rui, L. I. Jia-hui, G. U. O. Chang-qing and G. U. O. Yan	2023	针刀对膝关节骨关节炎兔软骨细胞早衰标志物p16Ink4a和p21Waf1/Cip1表达的影响	针刺研究	Step1-Duplicates
1567	潘蓉, 陈逸 and C. Yi	2021	电针联合功能锻炼和中药外敷治疗膝骨关节炎的临床疗效	保健医学研究与实践	Step1-Duplicates
1568	潘蓉, 陈逸明 and Y. Chen	2021	电针联合功能锻炼和中药外敷治疗膝骨关节炎的临床疗效	保健医学研究与实践	Step1-Duplicates
1569	潘蓉, 陈逸明 and C. Yi ming	2021	电针联合功能锻炼和中药外敷治疗膝骨关节炎的临床疗效	保健医学研究与实践	Step1-Duplicates
1570	潘婷, 梁志静, 崔红缨, 陆鹏, 李梦娇, 王丹, 孙烨, 张艳红, 韩颖, L. Zhi jing, C. Hong ying, L. Peng, L. Meng jiao, W. Dan, S. Ye, Z. Yan hong and H. Ying	2020	电针联合物理因子治疗膝关节骨性关节炎临床观察	实用中医药杂志	Step1-Duplicates
1571	潘婷, 梁志静, 崔红缨, 陆鹏, 李梦娇, 王丹, 孙烨, 张艳红, 韩颖, L. Zhi jing, C. Hong ying, L. Peng, L. Meng jiao, W. Dan, S. Ye, Z. Yan hong and H. Ying	2020	电针联合物理因子治疗膝关节骨性关节炎临床观察	实用中医药杂志	Step1-Duplicates
1572	潘艳霞	2011	温针灸和电针疗法治疗膝骨性关节炎疗效比较的队列研究		Step1-Duplicates
1573	裴久国, 莫锐芳, 徐胜珍, 李文星, 徐菊晴, 王容侠, 张平, 朱冠军, M. Rui fang, X. Sheng zhen, L. Wen xing, X. Ju qing, W. Rong xia, Z. Ping and Z. Guan jun	2015	针刀整体松解术配合手法对膝关节骨性关节炎患者膝关节活动度的影响	实用中医药杂志	Step1-Duplicates
1574	裴久国, 张平, 徐胜珍, 李文星, 钟菊晴, 莫锐芳, 朱冠军, Z. Ping, X. Sheng zhen, L. Wen xing, Z. Ju qing, M. Rui fang and Z. Guan jun	2017	针刀整体松解术配合手法对膝骨性关节炎患者血清TNF-α、MMP-13及SOD的影响	河南中	Step1-Duplicates
1575	裴久国, 张平, 徐胜珍, 李文星, 钟菊晴, 莫锐芳, 朱冠军, Z. Ping, X. U. Sheng-zhen, L. I. Wen-xing, Z. Ju-qing, M. O. Rui-fang and Z. H. U. Guan-jun	2017	针刀整体松解术配合手法对膝骨性关节炎患者血清TNF-α、MMP-13及SOD的影响	河南中医	Step1-Duplicates
1576	彭彩然, 吴明霞 and W. Ming xia	2008	温针灸合其它疗法治疗膝关节骨性关节炎的进展	福建中医学院学报	Step1-Duplicates
1577	彭坤世	2022	电针时长对膝骨关节炎疼痛及痛情绪的疗效比较		Step1-Duplicates
1578	彭坤世, 郭锡全, 黄子津, 许丹婷, G. Xi quan, H. Zi jin and X. Dan ting	2022	不同时长电针治疗膝骨关节炎的镇痛疗效观察	上海针灸杂志	Step1-Duplicates
1579	彭坤世, 郭锡全, 黄子津, 许丹婷, G. Xi quan, H. Zi jin and X. Dan ting	2022	不同时长电针治疗膝骨关节炎的镇痛疗效观察	上海针灸杂志	Step1-Duplicates
1580	彭坤世, 郭锡全, 黄子津, 许丹婷, G. U. O. Xiquan, H. Zijin and X. U. Danting	2022	不同时长电针治疗膝骨关节炎的镇痛疗效观察	上海针灸杂志	Step1-Duplicates
1581	彭利军	2013	电针配合推拿治疗膝关节骨性关节炎的临床疗效	光明中医	Step1-Duplicates
1582	彭利军	2013	电针配合推拿治疗膝关节骨性关节炎的临床疗效	光明中医	Step1-Duplicates
1583	彭敏坚	2011	浮线结合推拿治疗膝骨关节炎的临床研究		Step1-Duplicates
1584	彭溶	2008	针刀治疗膝骨性关节炎的疗效评价		Step1-Duplicates
1585	彭溶, 温建民, 梁朝, W. Jian min and L. Chao	2011	针刀治疗膝骨关节炎疗效评价	中医药临床杂志	Step1-Duplicates
1586	彭溶, 温建民, 梁朝, W. Jian min and L. Chao	2011	针刀治疗膝骨关节炎疗效评价	中医药临床杂志	Step1-Duplicates
1587	彭溶, 温建民, 梁朝, W. Jian min and L. Chao	2011	针刀治疗膝骨关节炎疗效评价	中医药临床杂志	Step1-Duplicates
1588	彭诗, 刘娟, 朱兆荣, 赖建彬, 李佳, 张玉华, 鲁莎莎, L. Juan, Z. Zhao rong, L. Jian bin, L. Jia, Z. Yu hua and L. Sha sha	2014	电针对木瓜蛋白酶致骨关节炎模型犬血清中IL-1、TNF-α、SP的影响	中国兽医杂志	Step1-Duplicates
1589	彭诗, 刘娟, 朱兆荣, 赖建彬, 李佳, 张玉华, 鲁莎莎, L. Juan, Z. Zhao rong, L. Jian bin, L. Jia, Z. Yu hua and L. Sha sha	2014	电针对木瓜蛋白酶致骨关节炎模型犬血清中IL-1、TNF-α、SP的影响	中国兽医杂志	Step1-Duplicates
1590	彭诗, 刘娟, 朱兆荣, 赖建彬, 李佳, 张玉华, 鲁莎莎, L. I. U. Juan, Z. H. U. Zhao-rong, L. A. I. Jian-bin, L. I. Jia, Z. Yu-hua and L. U. Sha-sha	2014	电针对木瓜蛋白酶致骨关节炎模型犬血清中IL-1 、TNF-α 、SP的影响	中国兽医杂志	Step1-Duplicates
1591	彭舒, 何常春 and H. E. Changchun	2024	何常春主任辨治肝肾亏虚型膝骨关节炎临证经验	中国民族民间医药	Step1-Duplicates
1592	彭舒, 指导何常春 and Z. Dao he chang chun	2024	何常春主任辨治肝肾亏虚型膝骨关节炎临证经验	中国民族民间医药	Step1-Duplicates
1593	彭舒, 指导何常春 and Z. Dao he chang chun	2024	何常春主任辨治肝肾亏虚型膝骨关节炎临证经验	中国民族民间医药	Step1-Duplicates
1594	彭旭玲, 张永红, 陈勇, 罗茜, 翁庚民, 胡周静, Z. Yong hong, C. Yong, L. Qian, W. Geng min and H. Zhou jing	2019	电针辅助治疗膝骨关节炎疗效及对血清Wnt-3α、β-catenin和关节滑液中白介素水平的影响	上海针灸杂志	Step1-Duplicates
1595	彭旭玲, 张永红, 陈勇, 罗茜, 翁庚民, 胡周静, Z. Yong hong, C. Yong, L. Qian, W. Geng min and H. Zhou jing	2019	电针辅助治疗膝骨关节炎疗效及对血清Wnt-3α、β-catenin和关节滑液中白介素水平的影响	上海针灸杂志	Step1-Duplicates
1596	彭旭玲, 张永红, 陈勇, 罗茜, 翁庚民, 胡周静, Z. Yong-hong, C. Yong, L. U. O. Qian, W. Geng-min and H. U. Zhou-jing	2019	电针辅助治疗膝骨关节炎疗效及对血清Wnt-3α、β-catenin和关节滑液中白介素水平的影响	上海针灸杂志	Step1-Duplicates
1597	彭易雨, 张素兰 and Z. Su lan	2014	三联针法治疗膝关节退行性骨关节病临床研究	时珍国医国药	Step1-Duplicates
1598	彭易雨, 张素兰 and Z. Su lan	2014	三联针法治疗膝关节退行性骨关节病临床研究	时珍国医国药	Step1-Duplicates
1599	彭支莲, 黄剑, 韦桂勇, 肖龙, 袁海洲, H. Jian, W. Gui yong, X. Long and Y. Hai zhou	2014	电针对兔膝骨关节炎家兔模型软骨细胞凋亡的影响	中国中医急症	Step1-Duplicates
1600	彭支莲, 黄剑, 韦桂勇, 肖龙, 袁海洲, H. Jian, W. Gui yong, X. Long and Y. Hai zhou	2014	电针对兔膝骨关节炎家兔模型软骨细胞凋亡的影响	中国中医急症	Step1-Duplicates
1601	彭支莲, 黄剑, 韦桂勇, 肖龙, 袁海洲, H. Jian, W. Gui yong, X. Long and Y. Hai zhou	2014	电针对兔膝骨关节炎家兔模型软骨细胞凋亡的影响	中国中医急症	Step1-Duplicates
1602	戚世雄, 蒲祖宝, 彭克坚, P. Zu bao and P. Ke jian	2017	电针治疗退行性膝关节炎65例疗效观察	湖南中医杂志	Step1-Duplicates
1603	戚世雄, 蒲祖宝, 彭克坚, P. Zu bao and P. Ke jian	2017	电针治疗退行性膝关节炎65例疗效观察	湖南中医杂志	Step1-Duplicates
1604	戚世雄, 蒲祖宝, 彭克坚, P. Zu bao and P. Ke jian	2017	电针治疗退行性膝关节炎65例疗效观察	湖南中医杂志	Step1-Duplicates
1605	亓效勤, 王泉巅 and W. Quan dian	2023	郑氏“筋骨同治”手法联合电针治疗早中期膝骨性关节炎的护理观察	四川中	Step1-Duplicates
1606	亓效勤, 王泉巅 and W. Quan dian	2023	郑氏“筋骨同治”手法联合电针治疗早中期膝骨性关节炎的护理观察	四川中医	Step1-Duplicates
1607	亓效勤, 王泉巅 and Q. Wang	2023	郑氏"筋骨同治"手法联合电针治疗早中期膝骨性关节炎的护理观察	四川中医	Step1-Duplicates
1608	其其格	2017	温针灸配合电针治疗早中期膝关节骨关节炎的临床疗效观察	临床医药文献电子杂志	Step1-Duplicates
1609	乔桂芳	2013	电针结合中药熏蒸治疗膝骨性关节炎40例疗效观察	医学信息（下旬刊）	Step1-Duplicates
1610	乔桂芳	2013	电针结合中药熏蒸治疗膝骨性关节炎40例疗效观察	医学信息（下旬刊）	Step1-Duplicates
1611	乔鸿飞	2010	超短波联合电针疗法对家兔膝关节骨性关节炎自由基代谢的影响	中医杂志	Step1-Duplicates
1612	乔鸿飞	2010	超短波联合电针疗法对家兔膝关节骨性关节炎自由基代谢的影响	中医杂志	Step1-Duplicates
1613	乔野, 张立德, 董佳梓, 张小卿, Z. Li de, D. Jia zi and Z. Xiao qing	2019	中药灸贴外敷疗法联合电针疗法治疗膝骨性关节炎的临床观察	河北医学	Step1-Duplicates
1614	乔野, 张立德, 董佳梓, 张小卿, Z. Li de, D. Jia zi and Z. Xiao qing	2019	中药灸贴外敷疗法联合电针疗法治疗膝骨性关节炎的临床观察	河北医学	Step1-Duplicates
1615	乔野, 张立德, 董佳梓, 张小卿, Z. Li de, D. Jia zi and Z. Xiao qing	2019	中药灸贴外敷疗法联合电针疗法治疗膝骨性关节炎的临床观察	河北医学	Step1-Duplicates
1616	乔野, 张立德, 董佳梓, 张小卿, Z. Li de, D. Jia zi and Z. Xiao qing	2019	中药灸贴外敷疗法联合电针疗法治疗膝骨性关节炎的临床观察	河北医学	Step1-Duplicates
1617	秦雪飞, 金辉, 李仕红, 潘勇, J. Hui, L. Shi hong and P. Yong	2011	电针配合中药奄包治疗高原地区膝关节骨性关节炎57例临床观察	新中医	Step1-Duplicates
1618	秦雪飞, 金辉, 李仕红, 潘勇, J. Hui, L. Shi hong and P. Yong	2011	电针配合中药奄包治疗高原地区膝关节骨性关节炎57例临床观察	新中医	Step1-Duplicates
1619	秦谊	2010	膝关节骨性关节炎中医经筋辨证研究		Step1-Duplicates
1620	秦谊, 刘清国, 李峰, 覃蔚岚, 符永鋆, 曾责刚, 嵇波, 郭长青, L. Qing guo, L. Feng, T. Yu lan, F. Yong yun, C. Ze gang, J. Bo and G. Zhang qing	2009	针刀松解法对兔膝骨关节炎模型行为学和形态学影响的实验研究	第四届北京国际康复论坛	Step1-Duplicates
1621	秦谊, 刘清国, 覃蔚岚, 符永鋆, 曾贵刚, 嵇波, 郭长青, L. Qing guo, T. Yu lan, F. Yong yun, C. Gui gang, J. Bo and G. Zhang qing	2009	针刀松解法对兔膝骨关节炎模型行为学和形态学影响的实验研究	中国针灸学会2009学术年会	Step1-Duplicates
1622	秦谊, 刘清国, 覃蔚岚, 符永鋆, 曾贵刚, 嵇波, 郭长青, L. Qing guo, T. Yu lan, F. Yong yun, C. Gui gang, J. Bo and G. Zhang qing	2010	针刀松解法对兔膝骨关节炎模型行为学和形态学的影响	北京中医药大学学报	Step1-Duplicates
1623	秦谊, 刘清国, 覃蔚岚, 符永鋆, 曾贵刚, 嵇波, 郭长青, L. Qing guo, T. Yu lan, F. Yong yun, C. Gui gang, J. Bo and G. Zhang qing	2010	针刀松解法对兔膝骨关节炎模型行为学和形态学的影响	北京中医药大学学报	Step1-Duplicates
1624	秦谊, 刘清国, 覃蔚岚, 符永鋆, 曾贵刚, 嵇波, 郭长青, L. Qing guo, T. Yu lan, F. Yong yun, C. Gui gang, J. Bo and G. Zhang qing	2010	针刀松解法对兔膝骨关节炎模型行为学和形态学的影响的实验研究	北京中医药大学学报	Step1-Duplicates
1625	邱东升, 张运红 and Z. Yun hong	2013	温针灸治疗膝关节骨性关节炎34例	陕西中	Step1-Duplicates
1626	邱东升, 张运红 and Z. Yun hong	2013	温针灸治疗膝关节骨性关节炎34例	陕西中医	Step1-Duplicates
1627	邱永琪, 岳松涛, 水晓洋, 王江一, 王梁, 郭马珑, Y. Song tao, S. Xiao yang, W. Jiang yi, W. Liang and G. Ma long	2022	电针疗法对膝关节骨性关节炎患者血清TNF-α、IL-6、IL-1β水平影响的Meta分析	中国疗养医学	Step1-Duplicates
1628	邱永琪, 岳松涛, 水晓洋, 王江一, 王梁, 郭马珑, S. Yue, X. Shui, J. Wang, L. Wang and M. Guo	2022	电针疗法对膝关节骨性关节炎患者血清TNF-α、IL-6、IL-1β水平影响的Meta分析	中国疗养医学	Step1-Duplicates
1629	裘敏蕾, 戴琪萍, 车涛, D. Qi ping and C. Tao	2006	电针治疗膝骨关节炎的中医证候疗效分析	第十一届全国中医风湿病学术研讨会	Step1-Duplicates
1630	裘敏蕾, 戴琪萍, 车涛, D. Qi ping and C. Tao	2006	电针治疗膝骨关节炎的中医证候疗效分析	中华实用中西医杂志	Step1-Duplicates
1631	裘敏蕾, 戴琪萍, 车涛, 胡栋, 石印玉, D. Qi ping, C. Tao, H. Dong and S. Yin yu	2006	电针膝眼穴治疗膝骨性关节炎的临床研究	中医正骨	Step1-Duplicates
1632	裘敏蕾, 戴琪萍, 车涛, 胡栋, 石印玉, D. Qi ping, C. Tao, H. Dong and S. Yin yu	2006	电针膝眼穴治疗膝骨性关节炎的临床研究	中医正骨	Step1-Duplicates
1633	裘敏蕾, 戴琪萍, 车涛, 胡栋, 石印玉, D. Qi ping, C. Tao, H. Dong and S. Yin yu	2006	电针膝眼穴治疗膝骨性关节炎的临床研究	中医正骨	Step1-Duplicates
1634	区丽敏, 李立基, 邓云, 胡晓娴, 原嘉民, 王琴, L. Li ji, D. Yun, H. Xiao xian, Y. Jia min and W. Qin	2018	柔筋松骨行气补肾推拿手法配合电针治疗肝肾亏虚型膝痹病的临床疗效分析	按摩与康复医学	Step1-Duplicates
1635	区丽敏, 李立基, 邓云, 胡晓娴, 原嘉民, 王琴, L. Li ji, D. Yun, H. Xiao xian, Y. Jia min and W. Qin	2018	柔筋松骨行气补肾推拿手法配合电针治疗肝肾亏虚型膝痹病的临床疗效分析	按摩与康复医学	Step1-Duplicates
1636	区丽敏, 李立基, 邓云, 胡晓娴, 原嘉民, 王琴, L. I. Li-ji, D. Yun, H. U. Xiao-xian, Y. Jia-min and W. Qin	2018	柔筋松骨行气补肾推拿手法配合电针治疗肝肾亏虚型膝痹病的临床疗效分析	按摩与康复医学	Step1-Duplicates
1637	曲安龙, 李雅楠 and L. Ya nan	2010	电针配合中药治疗膝骨性关节炎62例	吉林中医药	Step1-Duplicates
1638	曲安龙, 李雅楠 and L. Ya nan	2010	电针配合中药治疗膝骨性关节炎62例	吉林中医药	Step1-Duplicates
1639	曲安龙, 李雅楠 and L. Ya nan	2010	电针配合中药治疗膝骨性关节炎62例	吉林中医药	Step1-Duplicates
1640	曲骁坤	2016	早中期膝骨关节炎脉冲静电振动按摩仪治疗的效果观察	中国医疗器械信息	Step1-Duplicates
1641	曲骁坤	2016	早中期膝骨关节炎脉冲静电振动按摩仪治疗的效果观察	中国医疗器械信息	Step1-Duplicates
1642	曲骁坤	2016	早中期膝骨关节炎脉冲静电振动按摩仪治疗的效果观察	中国医疗器械信息	Step1-Duplicates
1643	屈晓光	2009	不同频率电针治疗膝关节退行性关节炎的临床评价	中医药导报	Step1-Duplicates
1644	屈晓光	2009	不同频率电针治疗膝关节退行性关节炎的临床评价	中医药导报	Step1-Duplicates
1645	屈晓光	2009	不同频率电针治疗膝关节退行性关节炎的临床评价	中医药导报	Step1-Duplicates
1646	权伍成, 张秀芬 and Z. Xiu fen	2010	针刀松解对膝骨性关节炎的软组织张力变化的影响	武警医学	Step1-Duplicates
1647	权伍成, 张秀芬 and Z. Xiu fen	2010	针刀松解对膝骨性关节炎的软组织张力变化的影响	武警医学	Step1-Duplicates
1648	权伍成, 张秀芬 and Z. Xiufen	2010	针刀松解对膝骨性关节炎的软组织张力变化的影响	武警医学	Step1-Duplicates
1649	权伍成, 张秀芬, 曾贵刚, 俞杰, 郭长青, Z. Xiu fen, C. Gui gang, Y. Jie and G. Zhang qing	2007	针刀治疗膝关节骨性关节炎的足底压力分析	中华中医药学会针刀医学分会二〇〇七年学术年会	Step1-Duplicates
1650	权伍成, 张秀芬, 蒋均远, 曾贵刚, 张义, 郭长青, Z. Xiu fen, J. Jun yuan, C. Gui gang, Z. Yi and G. Zhang qing	2008	针刀治疗膝关节骨性关节炎的足底压力分析	成都中医药大学学报	Step1-Duplicates
1651	权伍成, 张秀芬, 蒋均远, 曾贵刚, 张义, 郭长青, Z. Xiu fen, J. Jun yuan, C. Gui gang, Z. Yi and G. Zhang qing	2008	针刀治疗膝关节骨性关节炎的足底压力分析	成都中医药大学学报	Step1-Duplicates
1652	权伍成, 张秀芬, 蒋均远, 曾贵刚, 张义, 郭长青, Z. Xiu fen, J. Jun yuan, C. Gui gang, Z. Yi and G. Zhang qing	2008	针刀治疗膝关节骨性关节炎的足底压力分析	成都中医药大学学报	Step1-Duplicates
1653	权伍成, 张秀芬, 向伟明, 丁思明, 唐吉莲, 杨友金, 黄涣强, 颜勋, 朱朝芳, 曹蓉, 曾小宇, Z. Xiu fen, X. Wei ming, D. Si ming, T. Ji lian, Y. You jin, H. Huan qiang, Y. Xun, Z. Chao fang, C. Rong and C. Xiao yu	2012	针刀治疗膝关节创伤性滑膜炎疗效观察	上海针灸杂志	Step1-Duplicates
1654	权伍成, 张秀芬, 向伟明, 丁思明, 唐吉莲, 杨友金, 黄涣强, 颜勋, 朱朝芳, 曹蓉, 曾小宇, Z. Xiu-fen, X. Wei-ming, D. Si-ming, T. Ji-lian, Y. You-jin, H. Huan-qiang, Y. A. N. Xun, Z. H. U. Chao-fang, C. A. O. Rong and Z. Xiao-yu	2012	针刀治疗膝关节创伤性滑膜炎疗效观察	上海针灸杂志	Step1-Duplicates
1655	全科, 何冬凤, 李明潭, H. Dong feng and L. Ming tan	2016	针刀治疗膝关节骨性关节炎的临床分析	中国实用医药	Step1-Duplicates
1656	全科, 何冬凤, 李明潭, H. E. Dong-feng and L. I. Ming-tan	2016	针刀治疗膝关节骨性关节炎的临床分析	中国实用医药	Step1-Duplicates
1657	全迎婵, 卜满云, 曾令雄, B. Man yun and C. Ling xiong	2018	电针配合超短波治疗膝关节炎疗效观察	山西中	Step1-Duplicates
1658	全迎婵, 卜满云, 曾令雄, B. Man yun and C. Ling xiong	2018	电针配合超短波治疗膝关节炎疗效观察	山西中医	Step1-Duplicates
1659	全迎婵, 卜满云, 曾令雄, B. O. Man-yun and Z. Ling-xiong	2018	电针配合超短波治疗膝关节炎疗效观察	山西中医	Step1-Duplicates
1660	阙庆辉, 何锋, 王舰, 王华华, 邱展业, 陈倩婧, H. Feng, W. Jian, W. Hua hua, Q. Zhan ye and C. Qian jing	2014	膝后五穴配合电针在膝骨性关节炎早期治疗中的应用	福建中医药大学学报	Step1-Duplicates
1661	阙庆辉, 何锋, 王舰, 王华华, 邱展业, 陈倩婧, H. Feng, W. Jian, W. Hua hua, Q. Zhan ye and C. Qian jing	2014	膝后五穴配合电针在膝骨性关节炎早期治疗中的应用	福建中医药大学学报	Step1-Duplicates
1662	阙庆辉, 何锋, 王舰, 王华华, 邱展业, 陈倩婧, H. Feng, W. Jian, W. Hua hua, Q. Zhan ye and C. Qian jing	2014	膝后五穴配合电针在膝骨性关节炎早期治疗中的应用	福建中医药大学学报	Step1-Duplicates
1663	任昌菊, 夏昌华 and X. Chang hua	2014	隔药灸配合功能训练治疗膝骨关节炎疗效观察	现代中西医结合杂志	Step1-Duplicates
1664	任昌菊, 夏昌华 and X. Chang hua	2014	隔药灸配合功能训练治疗膝骨关节炎疗效观察	现代中西医结合杂志	Step1-Duplicates
1665	任菁钰, 王顺, 牟秋杰, 田会玲, 杨佳一, 刘浩, 汪子栋, 李志, W. Shun, M. Qiu jie, T. Hui ling, Y. Jia yi, L. Hao, W. Zi dong and L. Zhi	2022	不同针灸方法对KOA模型大鼠软骨损伤生物标志物MMP-1、MMP-3和TIMP-1的影响	针灸临床杂志	Step1-Duplicates
1666	任菁钰, 王顺, 牟秋杰, 田会玲, 杨佳一, 刘浩, 汪子栋, 李志刚, W. Shun, M. Qiu jie, T. Hui ling, Y. Jia yi, L. Hao, W. Zi dong and L. Zhi gang	2022	不同针灸方法对KOA模型大鼠软骨损伤生物标志物MMP-1、MMP-3和TIMP-1的影响	针灸临床杂志	Step1-Duplicates
1667	任菁钰, 王顺, 牟秋杰, 田会玲, 杨佳一, 刘浩, 汪子栋, 李志刚, W. Shun, M. O. U. Qiujie, T. Huiling, Y. Jiayi, L. I. U. Hao, W. Zidong and L. I. Zhigang	2022	不同针灸方法对KOA模型大鼠软骨损伤生物标志物MMP-1、MMP-3和TIMP-1的影响	针灸临床杂志	Step1-Duplicates
1668	任蒙强, 赵百孝, 朱文莲, 孙慧民, 孙殷, 邹海鹏, 杨胜亚, Z. Bai xiao, Z. Wen lian, S. Hui min, S. Yin, Z. Hai peng and Y. Sheng ya	2014	按动疗法治疗膝骨关节炎的疗效观察	北京中医药	Step1-Duplicates
1669	任蒙强, 赵百孝, 朱文莲, 孙慧民, 孙殷, 邹海鹏, 杨胜亚, Z. Bai xiao, Z. Wen lian, S. Hui min, S. Yin, Z. Hai peng and Y. Sheng ya	2014	按动疗法治疗膝骨关节炎的疗效观察	北京中医药	Step1-Duplicates
1670	任蒙强, 赵百孝, 朱文莲, 孙慧民, 孙殷, 邹海鹏, 杨胜亚, Z. Bai-xiao, Z. H. U. Wen-lian, S. U. N. Hui-min, S. U. N. Yin, Z. O. U. Hai-peng and Y. Sheng-ya	2014	按动疗法治疗膝骨关节炎的疗效观察	北京中医药	Step1-Duplicates
1671	任毅, 刘菲, 张愉, 付妮妮, 席小芳, 杨晓光, 李学智, L. Fei, Z. Yu, F. Ni ni, X. Xiao fang, Y. Xiao guang and L. Xue zhi	2016	“短刺法”对兔膝骨关节炎软骨中Ⅱ型胶原及其标记物表达的影响及影像学观察	中国针灸	Step1-Duplicates
1672	任毅, 刘菲, 张愉, 付妮妮, 席小芳, 杨晓光, 李学智, L. I. U. Fei, Z. Yu, F. U. Nini, X. I. Xiaofang, Y. Xiaoguang and L. I. Xuezhi	2016	“短刺法”对兔膝骨关节炎软骨中Ⅱ型胶原及其标记物表达的影响及影像学观察	中国针灸	Step1-Duplicates
1673	任宗曲	2007	电针透刺结合推拿治疗退行性膝关节炎68例	湖北民族学院学报（医学版）	Step1-Duplicates
1674	任宗曲	2007	电针透刺结合推拿治疗退行性膝关节炎68例	湖北民族学院学报(医学版)	Step1-Duplicates
1675	任宗曲	2007	电针透刺结合推拿治疗退行性膝关节炎68例	湖北民族学院学报（医学版）	Step1-Duplicates
1676	阮安民, 王庆甫, 马玉峰, 陈谱, 周俊, 宗晨钟, 殷岳杉, W. Qing fu, M. Yu feng, C. Pu, Z. Jun, Z. Chen zhong and Y. Yue shan	2021	电针对膝骨关节炎兔NF-κB信号通路及滑膜炎症的影响	现代中西医结合杂志	Step1-Duplicates
1677	阮安民, 王庆甫, 马玉峰, 陈谱, 周俊, 宗晨钟, 殷岳杉, W. Qing fu, M. Yu feng, C. Pu, Z. Jun, Z. Chen zhong and Y. Yue shan	2021	电针对膝骨关节炎兔NF-κB信号通路及滑膜炎症的影响	现代中西医结合杂志	Step1-Duplicates
1678	阮安民, 王庆甫, 马玉峰, 陈谱, 周俊, 宗晨钟, 殷岳杉, W. Qingfu, M. A. Yufeng, C. Pu, Z. Jun, Z. Chenzhong and Y. I. N. Yueshan	2021	电针对膝骨关节炎兔NF-κB信号通路及滑膜炎症的影响	现代中西医结合杂志	Step1-Duplicates
1679	阮春鑫, 陈兴奎 and C. Xing kui	2014	电针治疗膝骨关节炎疗效及对股四头肌表面肌电信号的影响	上海针灸杂志	Step1-Duplicates
1680	阮春鑫, 陈兴奎 and C. Xing kui	2014	电针治疗膝骨关节炎疗效及对股四头肌表面肌电信号的影响	上海针灸杂志	Step1-Duplicates
1681	阮春鑫, 陈兴奎 and C. Xing kui	2014	电针治疗膝骨关节炎疗效及对股四头肌表面肌电信号的影响	上海针灸杂志	Step1-Duplicates
1682	阮慧红, 黄志勇 and H. Zhi yong	2014	电针配合盐酸氨基葡萄糖胶囊治疗膝关节骨性关节炎的疗效观察	湖北中医杂志	Step1-Duplicates
1683	阮慧红, 黄志勇 and H. Zhi yong	2014	电针配合盐酸氨基葡萄糖胶囊治疗膝关节骨性关节炎的疗效观察	湖北中医杂志	Step1-Duplicates
1684	阮慧红, 黄志勇 and H. Zhi yong	2014	电针配合盐酸氨基葡萄糖胶囊治疗膝关节骨性关节炎的疗效观察	湖北中医杂志	Step1-Duplicates
1685	邵湘芝, 陶红星, 杨万章, 李健, 滕斌, 任培根, T. Hong xing, Y. Wan zhang, L. Jian, T. Bin and R. Pei gen	2015	电针对实验性兔膝骨关节炎病变软骨BMP-2/Smad1表达的影响	中国康复医学杂志	Step1-Duplicates
1686	邵湘芝, 陶红星, 杨万章, 李健, 滕斌, 任培根, T. Hong xing, Y. Wan zhang, L. Jian, T. Bin and R. Pei gen	2015	电针对实验性兔膝骨关节炎病变软骨BMP-2/Smad1表达的影响	中国康复医学杂志	Step1-Duplicates
1687	邵湘芝, 陶红星, 杨万章, 李健, 滕斌, 任培根, T. Hong xing, Y. Wan zhang, L. Jian, T. Bin and R. Pei gen	2015	电针对实验性兔膝骨关节炎病变软骨BMP-2/Smad1表达的影响	中国康复医学杂志	Step1-Duplicates
1688	邵勇	2011	电温针治疗膝关节骨性关节炎40例	光明中医	Step1-Duplicates
1689	邵勇	2011	电温针治疗膝关节骨性关节炎40例	光明中医	Step1-Duplicates
1690	申茜茸	2016	经筋微创疗法治疗膝骨性关节炎临床疗效及对TLR4信号转导通路影响		Step1-Duplicates
1691	沈金焕, 孙宏 and S. Hong	2013	电针配合特定电磁波治疗仪治疗膝骨关节炎40例	吉林中医药	Step1-Duplicates
1692	沈金焕, 孙宏 and S. Hong	2013	电针配合特定电磁波治疗仪治疗膝骨关节炎40例	吉林中医药	Step1-Duplicates
1693	沈金焕, 孙宏 and S. U. N. Hong	2013	电针配合特定电磁波治疗仪治疗膝骨关节炎40例	吉林中医药	Step1-Duplicates
1694	沈力	2012	针灸综合治疗方案对膝关节骨性关节炎的疗效分析	中外医疗	Step1-Duplicates
1695	沈力	2012	针灸综合治疗方案对膝关节骨性关节炎的疗效分析	中外医疗	Step1-Duplicates
1696	沈林林	2015	不同电流强度的电针干预膝关节骨性关节炎(KOA)患者急性痛慢性化的临床研究		Step1-Duplicates
1697	沈林林, 黄国付, 田雯, 苑小翠, 贾珉, 李熳, H. Guo fu, T. Wen, Y. Xiao cui, J. Min and L. Man	2015	电针治疗膝关节骨性关节炎的细胞分子机制研究进展	中国康	Step1-Duplicates
1698	沈林林, 黄国付, 田雯, 苑小翠, 贾珉, 李熳, H. Guo fu, T. Wen, Y. Xiao cui, J. Min and L. Man	2015	电针治疗膝关节骨性关节炎的细胞分子机制研究进展	中国康复	Step1-Duplicates
1699	沈林林, 黄国付, 田雯, 苑小翠, 贾珉, 李熳, H. Guo fu, T. Wen, Y. Xiao cui, J. Min and L. Man	2015	电针治疗膝关节骨性关节炎的细胞分子机制研究进展	中国康复	Step1-Duplicates
1700	沈锐	2012	电针围刺法治疗膝骨关节炎101例	中国民族民间医药	Step1-Duplicates
1701	沈锐	2012	电针围刺法治疗膝骨关节炎101例	中国民族民间医药	Step1-Duplicates
1702	盛东	2018	电针在全膝关节置换术后镇痛的临床疗效分析		Step1-Duplicates
1703	盛骥锋, 汪玉婷子 and W. Yu ting zi	2021	多针刺法联合飞经走气针法治验4则	江苏中医药	Step1-Duplicates
1704	盛鹏杰, 胡士平, 程聪, 田锦鹰, 李月霞, 林海苗, H. Shi ping, C. Cong, T. Jin ying, L. Yue xia and L. Hai miao	2008	电温针治疗膝骨关节炎的临床观察	湖北中医杂志	Step1-Duplicates
1705	盛鹏杰, 胡士平, 程聪, 田锦鹰, 李月霞, 林海苗, H. Shi ping, C. Cong, T. Jin ying, L. Yue xia and L. Hai miao	2008	电温针治疗膝骨关节炎的临床观察	湖北中医杂志	Step1-Duplicates
1706	盛鹏杰, 胡士平, 程聪, 田锦鹰, 李月霞, 林海苗, H. Shi ping, C. Cong, T. Jin ying, L. Yue xia and L. Hai miao	2008	电温针治疗膝骨关节炎的临床观察	湖北中医杂志	Step1-Duplicates
1707	施晓阳	2012	针刀治疗膝关节骨性关节炎的临床研究	第四届全国微创针刀学术年会暨第五次湖北省针灸学会针刀学术交流会会议	Step1-Duplicates
1708	施晓阳	2013	针刀治疗膝关节骨性关节炎的临床研究	中华中医药学会针刀医学分会2013年度学术年会	Step1-Duplicates
1709	施晓阳	2013	针刀治疗膝关节骨性关节炎的临床研究	世界中医药学会联合会针刀专业委员会2013九江国际针刀医学学术交流大会暨国际针刀医学论坛	Step1-Duplicates
1710	施晓阳	2016	针刀治疗膝关节骨性关节炎的临床研究	世界中医药学会联合会中医治未病专业委员会首届国际中医治未病学术大会	Step1-Duplicates
1711	施晓阳	2018	针刀治疗膝关节骨性关节炎的临床研究	中华中医药学会针刀医学分会2018学术年会	Step1-Duplicates
1712	施玉丹, 刘建菊 and L. Jian ju	2016	温针与电针治疗膝骨关节炎患者的疗效	医疗装	Step1-Duplicates
1713	施玉丹, 刘建菊 and L. Jian ju	2016	温针与电针治疗膝骨关节炎患者的疗效	医疗装备	Step1-Duplicates
1714	施玉丹, 刘建菊 and L. Jian ju	2016	温针与电针治疗膝骨关节炎患者的疗效	医疗装备	Step1-Duplicates
1715	石莎, 朱峪英, 叶仿武, Z. Yu ying and Y. Fang wu	2016	火针配合拔罐治疗膝骨关节炎的临床观察	光明中	Step1-Duplicates
1716	石莎, 朱峪英, 叶仿武, Z. Yu ying and Y. Fang wu	2016	火针配合拔罐治疗膝骨关节炎的临床观察	光明中医	Step1-Duplicates
1717	石啸双	2016	艾灸和TDP在辅助电针治疗轻中度膝骨性关节炎中的疗效对比		Step1-Duplicates
1718	时素华, 李志刚, 秦丽娜, 徐峰, 饶健璋, 姚海江, L. Zhi gang, Q. Li na, X. Feng, R. Jian zhang and Y. Hai jiang	2014	电针结合等速肌力训练治疗在膝关节骨性关节炎患者中的应用	世界中西医结合杂志	Step1-Duplicates
1719	时素华, 李志刚, 秦丽娜, 徐峰, 饶健璋, 姚海江, L. I. Zhi-gang, Q. I. N. Li-na, X. U. Feng, R. A. O. Jian-zhang and Y. A. O. Hai-jiang	2014	电针结合等速肌力训练治疗在膝关节骨性关节炎患者中的应用	世界中西医结合杂志	Step1-Duplicates
1720	史金环, 李军, 宋鹏进, 冯宝佺, L. Jun, S. Peng jin and F. Bao quan	2011	电针配合药物离子导入治疗膝关节骨性关节炎100例临床疗效观察	中国疼痛医学杂志	Step1-Duplicates
1721	史金环, 李军, 宋鹏进, 冯宝佺, L. Jun, S. Peng jin and F. Bao quan	2011	电针配合药物离子导入治疗膝关节骨性关节炎100例临床疗效观察	中国疼痛医学杂志	Step1-Duplicates
1722	史玮, 肖洪波, 王雅, X. Hong bo and W. Ya	2023	电针结合等速肌力训练治疗创伤性膝关节炎的临床疗效观察	中国民族民间医药	Step1-Duplicates
1723	史玮, 肖洪波, 王雅, X. Hong bo and W. Ya	2023	电针结合等速肌力训练治疗创伤性膝关节炎的临床疗效观察	中国民族民间医药	Step1-Duplicates
1724	史玮, 肖洪波, 王雅, X. Hongbo and W. Ya	2023	电针结合等速肌力训练治疗创伤性膝关节炎的临床疗效观察	中国民族民间医药	Step1-Duplicates
1725	史晓伟, 王东峰, 邓晓丰, 于文静, 赵颖, 史术峰, W. Dong feng, D. Xiao feng, Y. Wen jing, Z. Ying and S. Shu feng	2022	不同针刺方式对早期膝骨关节炎兔模型软骨细胞及Ⅱ型胶原蛋白代谢的影响	针灸临床杂志	Step1-Duplicates
1726	史晓伟, 王东峰, 邓晓丰, 于文静, 赵颖, 史术峰, W. Dong feng, D. Xiao feng, Y. Wen jing, Z. Ying and S. Shu feng	2022	不同针刺方式对早期膝骨关节炎兔模型软骨细胞及Ⅱ型胶原蛋白代谢的影响	针灸临床杂志	Step1-Duplicates
1727	史晓伟, 王东峰, 邓晓丰, 于文静, 赵颖, 史术峰, W. Dongfeng, D. Xiaofeng, Y. U. Wenjing, Z. Ying and S. H. I. Shufeng	2022	不同针刺方式对早期膝骨关节炎兔模型软骨细胞及Ⅱ型胶原蛋白代谢的影响	针灸临床杂志	Step1-Duplicates
1728	史晓伟, 乌云额尔顿, 王东峰, 王彤, 王春久, 郭长青, 史术峰, B. Oyunerdene, W. Dongfeng, W. Tong, W. Chunjiu, G. U. O. Changqing and S. H. I. Shufeng	2021	电针对早期膝骨关节炎兔模型关节软骨病理及黏弹性力学性能的影响	湖南中医药大学学报	Step1-Duplicates
1729	史晓伟, 乌云额尔顿, 王东峰, 王彤, 王春久, 郭长青, 史术峰, B. Oyunerdene, W. Dongfeng, W. Tong, W. Chunjiu, G. U. O. Changqing and S. H. I. Shufeng	2021	针刀、电针对制动4周KOA兔模型股直肌-股二头肌肌肉状态及拉伸生物力学的影响	针灸临床杂志	Step1-Duplicates
1730	史晓伟, 乌云额尔顿, 王东峰, 王彤, 王春久, 郭长青, 史术峰, W. Yun'e'er dun, W. Dong feng, W. Tong, W. Chun jiu, G. Zhang qing and S. Shu feng	2021	电针对早期膝骨关节炎兔模型关节软骨病理及黏弹性力学性能的影响	湖南中医药大学学报	Step1-Duplicates
1731	史晓伟, 乌云额尔顿, 王东峰, 王彤, 王春久, 郭长青, 史术峰, W. Yun'e'er dun, W. Dong feng, W. Tong, W. Chun jiu, G. Zhang qing and S. Shu feng	2021	电针对早期膝骨关节炎兔模型关节软骨病理及黏弹性力学性能的影响	湖南中医药大学学报	Step1-Duplicates
1732	史晓伟, 乌云额尔顿, 王东峰, 王彤, 王春久, 郭长青, 史术峰, W. Yun'e'er dun, W. Dong feng, W. Tong, W. Chun jiu, G. Zhang qing and S. Shu feng	2021	针刀、电针对制动4周KOA兔模型股直肌-股二头肌肌肉状态及拉伸生物力学的影响	针灸临床杂志	Step1-Duplicates
1733	史晓伟, 乌云额尔顿, 王东峰, 王彤, 王春久, 郭长青, 史术峰, W. Yun'e'er dun, W. Dong feng, W. Tong, W. Chun jiu, G. Zhang qing and S. Shu feng	2021	针刀、电针对制动4周KOA兔模型股直肌-股二头肌肌肉状态及拉伸生物力学的影响	针灸临床杂志	Step1-Duplicates
1734	史晓伟, 于文静, 王东峰, 刘大鹏, 闫泽明, 胡胜华, 张治多, 史术峰, Y. Wen jing, W. Dong feng, L. Da peng, Y. Ze ming, H. Sheng hua, Z. Zhi duo and S. Shu feng	2024	基于转录组测序技术探讨电针对膝骨关节炎兔关节软骨表达谱的影响	针灸临床杂志	Step1-Duplicates
1735	史晓伟, 于文静, 王东峰, 刘大鹏, 闫泽明, 胡胜华, 张治多, 史术峰, Y. U. Wenjing, W. Dongfeng, L. I. U. Dapeng, Y. A. N. Zeming, H. U. Shenghua, Z. Zhiduo and S. H. I. Shufeng	2024	基于转录组测序技术探讨电针对膝骨关节炎兔关节软骨表达谱的影响	针灸临床杂志	Step1-Duplicates
1736	寿崟, 刘苗苗, 周俊梅, 刘素君, 徐斯伟, 杨洋, 张开勇, 张必, L. Miao miao, Z. Jun mei, L. Su jun, X. Si wei, Y. Yang, Z. Kai yong and Z. Bi	2016	电针对膝骨关节炎MIA模型大鼠软骨组织中Ⅰ型胶原蛋白基因表达的影响	上海针灸杂志	Step1-Duplicates
1737	寿崟, 刘苗苗, 周俊梅, 刘素君, 徐斯伟, 杨洋, 张开勇, 张必萌, L. Miao miao, Z. Jun mei, L. Su jun, X. Si wei, Y. Yang, Z. Kai yong and Z. Bi meng	2016	电针对膝骨关节炎MIA模型大鼠软骨组织中Ⅰ型胶原蛋白基因表达的影响	上海针灸杂志	Step1-Duplicates
1738	寿崟, 刘苗苗, 周俊梅, 刘素君, 徐斯伟, 杨洋, 张开勇, 张必萌, L. I. U. Miao-miao, Z. Jun-mei, L. I. U. Su-jun, X. U. Si-wei, Y. Yang, Z. Kai-yong and Z. Bi-meng	2016	电针对膝骨关节炎MIA模型大鼠软骨组织中Ⅰ型胶原蛋白基因表达的影响	上海针灸杂志	Step1-Duplicates
1739	宋丹平, 阙明 and Q. Ming	2023	中医综合外治法治疗寒湿痹阻型膝骨性关节炎的临床研究	中医外治杂志	Step1-Duplicates
1740	宋丹平, 阙明 and Q. Ming	2023	中医综合外治法治疗寒湿痹阻型膝骨性关节炎的临床研究	中医外治杂志	Step1-Duplicates
1741	宋海云, 王魁 and W. Kui	2016	隔药灸配合超短波治疗膝骨关节炎临床研究	河南中	Step1-Duplicates
1742	宋海云, 王魁 and W. Kui	2016	隔药灸配合超短波治疗膝骨关节炎临床研究	河南中医	Step1-Duplicates
1743	宋海云, 王魁 and W. Kui	2016	隔药灸配合超短波治疗膝骨关节炎临床研究	河南中医	Step1-Duplicates
1744	宋寒冰, 刘家兴, 刘宏鹏, 王飞, 宋歌, 王革强, 姜益常, L. Jia xing, L. Hong peng, W. Fei, S. Ge, W. Ge qiang and J. Yi chang	2022	基于wnt/β-catenin信号通路针刀疗法对膝骨性关节炎的分子作用机制	针灸临床杂志	Step1-Duplicates
1745	宋寒冰, 刘家兴, 刘宏鹏, 王飞, 宋歌, 王革强, 姜益常, L. I. U. Jiaxing, L. I. U. Hongpeng, W. Fei, S. Ge, W. Geqiang and J. Yichang	2022	基于wnt/β-catenin信号通路针刀疗法对膝骨性关节炎的分子作用机制	针灸临床杂志	Step1-Duplicates
1746	宋寒冰, 于英君, 姜益常, 李远峰, 刘家兴, 任树军, 张文进, Y. Ying jun, J. Yi chang, L. Yuan feng, L. Jia xing, R. Shu jun and Z. Wen jin	2017	针刀松解术对膝骨性关节炎软骨细胞作用分子机制实验研究	中医药学报	Step1-Duplicates
1747	宋寒冰, 于英君, 姜益常, 李远峰, 刘家兴, 任树军, 张文进, Y. Ying jun, J. Yi chang, L. Yuan feng, L. Jia xing, R. Shu jun and Z. Wen jin	2017	针刀松解术对膝骨性关节炎软骨细胞作用分子机制实验研究	中医药学报	Step1-Duplicates
1748	宋寒冰, 于英君, 姜益常, 李远峰, 刘家兴, 任树军, 张文进, Y. Ying jun, J. Yi chang, L. Yuan feng, L. Jia xing, R. Shu jun and Z. Wen jin	2017	针刀松解术对膝骨性关节炎软骨细胞作用分子机制实验研究	中医药学报	Step1-Duplicates
1749	宋鲁成, 李凤玲, 吕燕, L. Feng ling and L. Yan	2007	电针加中药蜡疗治疗膝骨性关节炎43例	中医外治杂志	Step1-Duplicates
1750	宋鲁成, 李凤玲, 吕燕, L. Feng ling and L. Yan	2007	电针加中药蜡疗治疗膝骨性关节炎43例	中医外治杂志	Step1-Duplicates
1751	宋鲁成, 李凤玲, 吕燕, L. I. Fengling and L. V. Yan	2007	电针加中药蜡疗治疗膝骨性关节炎43例	中医外治杂志	Step1-Duplicates
1752	宋双镇	2011	电针和温针灸合用治疗膝关节骨性关节炎60例疗效观察	医学信息(中旬刊)	Step1-Duplicates
1753	宋双镇	2011	电针和温针灸合用治疗膝关节骨性关节炎60例疗效观察	医学信息（中旬刊）	Step1-Duplicates
1754	宋兴勇	2019	电针治疗膝关节骨性关节炎的临床效果观察	双足与保健	Step1-Duplicates
1755	宋英丽, 李世林, 肖艳, 魏理, 匡颖文, L. Shi lin, X. Yan, W. Li and K. Ying wen	2013	中药热敷配合电针治疗膝骨关节炎	湖北医药学院学报	Step1-Duplicates
1756	宋英丽, 李世林, 肖艳, 魏理, 匡颖文, L. Shi lin, X. Yan, W. Li and K. Ying wen	2013	中药热敷配合电针治疗膝骨关节炎	湖北医药学院学报	Step1-Duplicates
1757	苏标瑞, 黄萍萍 and H. Ping ping	2022	温针灸联合电针治疗膝骨性关节炎的临床观察	中外医学研究	Step1-Duplicates
1758	苏标瑞, 黄萍萍 and H. Pingping	2022	温针灸联合电针治疗膝骨性关节炎的临床观察	中外医学研究	Step1-Duplicates
1759	苏国龙, 葛伟锋, 钟灿坤, 林国华, G. Wei feng, Z. Can kun and L. Guo hua	2013	电针、自我按摩联合肌力训练治疗膝骨关节炎随机平行对照研究	实用中医内科杂志	Step1-Duplicates
1760	苏国龙, 葛伟锋, 钟灿坤, 林国华, G. Wei feng, Z. Can kun and L. Guo hua	2013	电针、自我按摩联合肌力训练治疗膝骨关节炎随机平行对照研究	实用中医内科杂志	Step1-Duplicates
1761	苏婉祯, 唐纯志, 钟伟泉, T. Chun zhi and Z. Wei quan	2018	伤科黄水联合电针治疗膝骨性关节炎急性发作的临床观察	中国中医急症	Step1-Duplicates
1762	苏婉祯, 唐纯志, 钟伟泉, T. Chun zhi and Z. Wei quan	2018	伤科黄水联合电针治疗膝骨性关节炎急性发作的临床观察	中国中医急症	Step1-Duplicates
1763	苏婉祯, 唐纯志, 钟伟泉, T. Chun zhi and Z. Wei quan	2018	伤科黄水联合电针治疗膝骨性关节炎急性发作的临床观察	中国中医急症	Step1-Duplicates
1764	苏晓川, 王义 and W. Yi	2012	电针联合玻璃酸钠注射对膝骨关节炎患者关节液中IL-1β、TNF-α的影响及其疗效	实用医学杂志	Step1-Duplicates
1765	苏晓川, 王义生 and W. Yi sheng	2012	电针联合玻璃酸钠注射对膝骨关节炎患者关节液中IL-1β、TNF-α的影响及其疗效	实用医学杂志	Step1-Duplicates
1766	苏晓川, 王义生 and W. Yi sheng	2012	电针联合玻璃酸钠注射对膝骨关节炎患者关节液中IL-1β、TNF-α的影响及其疗效	实用医学杂志	Step1-Duplicates
1767	苏耀辉, 周明旺, 陈彦同, 肖振, 王鹏志, 赵秋玥, Z. Ming wang, C. Yan tong, X. Zhen, W. Peng zhi and Z. Qiu yue	2020	中医药治疗膝骨关节炎临床研究进展	甘肃中医药大学学报	Step1-Duplicates
1768	苏耀辉, 周明旺, 陈彦同, 肖振, 王鹏志, 赵秋玥, Z. Ming wang, C. Yan tong, X. Zhen, W. Peng zhi and Z. Qiu yue	2020	中医药治疗膝骨关节炎临床研究进展	甘肃中医药大学学报	Step1-Duplicates
1769	苏耀辉, 周明旺, 陈彦同, 肖振, 王鹏志, 赵秋玥, Z. Mingwang, C. Yantong, X. Zhen, W. Pengzhi and Z. Qiuyue	2020	中医药治疗膝骨关节炎临床研究进展	甘肃中医药大学学报	Step1-Duplicates
1770	孙斌, 桂书斌 and S. Gui	2011	电针联合TDP、艾灸治疗膝关节骨性关节炎36例	中医研究	Step1-Duplicates
1771	孙斌, 桂书斌 and G. Shu bin	2011	电针联合TDP、艾灸治疗膝关节骨性关节炎36例	中医研究	Step1-Duplicates
1772	孙斌, 桂书斌 and G. Shu bin	2011	电针联合TDP、艾灸治疗膝关节骨性关节炎36例	中医研究	Step1-Duplicates
1773	孙光华, 廖瑛, 廖源, 倪志勇, 李能, 钟培瑞, 李新红, 周, L. Ying, L. Yuan, N. Zhi yong, L. Neng, Z. Pei rui, L. Xin hong and Zhou	2018	电针对去卵巢大鼠关节软骨退变及软骨下骨骨质疏松的影响	针刺研究	Step1-Duplicates
1774	孙光华, 廖瑛, 廖源, 倪志勇, 李能, 钟培瑞, 李新红, 周君, L. Ying, L. Yuan, N. Zhi yong, L. Neng, Z. Pei rui, L. Xin hong and Z. Jun	2018	电针对去卵巢大鼠关节软骨退变及软骨下骨骨质疏松的影响	针刺研究	Step1-Duplicates
1775	孙光华, 廖瑛, 廖源, 倪志勇, 李能, 钟培瑞, 李新红, 周君, L. Ying, L. Yuan, N. I. Zhi-yong, L. I. Neng, Z. Pei-rui, L. I. Xin-hong and Z. Jun	2018	电针对去卵巢大鼠关节软骨退变及软骨下骨骨质疏松的影响	针刺研究	Step1-Duplicates
1776	孙建琴, 陈红英, 姚忠红, 穆敬平, 郭俐宏, C. Hong ying, Y. Zhong hong, M. Jing ping and G. Li hong	2016	电针配合威灵仙关节腔内注射对大鼠膝骨关节炎MMPs及HA的影响	中国中医急症	Step1-Duplicates
1777	孙建琴, 陈红英, 姚忠红, 穆敬平, 郭俐宏, C. Hong ying, Y. Zhong hong, M. Jing ping and G. Li hong	2016	电针配合威灵仙关节腔内注射对大鼠膝骨关节炎MMPs及HA的影响	中国中医急症	Step1-Duplicates
1778	孙建琴, 陈红英, 姚忠红, 穆敬平, 郭俐宏, C. Hong ying, Y. Zhong hong, M. Jing ping and G. Li hong	2016	电针配合威灵仙关节腔内注射对大鼠膝骨关节炎MMPs及HA的影响	中国中医急症	Step1-Duplicates
1779	孙剑, 孔宪诚, 车涛, 裘敏蕾, 李岩峰, 郑晓, K. Xian cheng, C. Tao, Q. Min lei, L. Yan feng and Z. Xiao	2014	金天格胶囊联合电针治疗膝骨关节炎的临床疗效观察	中国骨质疏松杂志	Step1-Duplicates
1780	孙剑, 孔宪诚, 车涛, 裘敏蕾, 李岩峰, 郑晓, K. Xian cheng, C. Tao, Q. Min lei, L. Yan feng and Z. Xiao	2014	金天格胶囊联合电针治疗膝骨关节炎的临床疗效观察	中国骨质疏松杂志	Step1-Duplicates
1781	孙剑, 孔宪诚, 车涛, 裘敏蕾, 李岩峰, 郑晓, K. Xian cheng, C. Tao, Q. Min lei, L. Yan feng and Z. Xiao	2014	金天格胶囊联合电针治疗膝骨关节炎的临床疗效观察	中国骨质疏松杂志	Step1-Duplicates
1782	孙剑, 孔宪诚, 车涛, 裘敏蕾, 李岩峰, 郑晓, K. Xiancheng, C. H. E. Tao, Q. I. U. Minlei, L. I. Yanfeng and Z. Xiao	2014	金天格胶囊联合电针治疗膝骨关节炎的临床疗效观察	中国骨质疏松杂志	Step1-Duplicates
1783	孙京涛, 刘宏建, 魏瑄, 王少华, 蔡松涛, L. Hong jian, W. Xuan, W. Shao hua and C. Song tao	2017	电针联合三七消肿止痛散外敷在全膝关节置换术后快速康复中的应用	中医正骨	Step1-Duplicates
1784	孙京涛, 刘宏建, 魏瑄, 王少华, 蔡松涛, L. Hong jian, W. Xuan, W. Shao hua and C. Song tao	2017	电针联合三七消肿止痛散外敷在全膝关节置换术后快速康复中的应用	中医正骨	Step1-Duplicates
1785	孙宁, 李永婷, 林璐璐, 侯雅泉, 闫超群, 石广霞, 刘存志, L. Yong ting, L. Lu lu, H. Ya quan, Y. Chao qun, S. Guang xia and L. Cun zhi	2017	不同针灸疗法治疗膝骨关节炎的比较与分析	中华中医药杂志	Step1-Duplicates
1786	孙宁, 李永婷, 林璐璐, 侯雅泉, 闫超群, 石广霞, 刘存志, L. Yong ting, L. Lu lu, H. Ya quan, Y. Chao qun, S. Guang xia and L. Cun zhi	2017	不同针灸疗法治疗膝骨关节炎的比较与分析	中华中医药杂志	Step1-Duplicates
1787	孙宁, 李永婷, 林璐璐, 侯雅泉, 闫超群, 石广霞, 刘存志, L. I. Yong-ting, L. I. N. Lu-lu, H. O. U. Ya-quan, Y. A. N. Chao-qun, S. H. I. Guang-xia and L. I. U. Cun-zhi	2017	不同针灸疗法治疗膝骨关节炎的比较与分析	中华中医药杂志	Step1-Duplicates
1788	孙鹏飞, 杨轩, 王建业, 赵翅, 康冰心, 许明岚, 谢平金, 卢启贵, 沈军, 肖涟波, Y. Xuan, W. Jian ye, Z. Chi, K. Bing xin, X. Ming lan, X. Ping jin, L. Qi gui, S. Jun and X. Lian bo	2024	巨刺电针治疗人工全膝关节置换术后疼痛的临床观察	中国中医骨伤科杂志	Step1-Duplicates
1789	孙鹏飞, 杨轩, 王建业, 赵翅, 康冰心, 许明岚, 谢平金, 卢启贵, 沈军, 肖涟波, Y. Xuan, W. Jianye, Z. Chi, K. Bingxin, X. U. Minglan, X. I. E. Pingjin, L. U. Qigui, S. Jun and X. Lianbo	2024	巨刺电针治疗人工全膝关节置换术后疼痛的临床观察	中国中医骨伤科杂志	Step1-Duplicates
1790	孙士全, 谭涛 and T. Tao	2017	针灸治疗膝骨关节炎的作用机制探讨	中国医药导报	Step1-Duplicates
1791	孙士全, 谭涛 and T. Tao	2017	针灸治疗膝骨关节炎的作用机制探讨	中国医药导报	Step1-Duplicates
1792	孙士全, 谭涛 and T. A. N. Tao	2017	针灸治疗膝骨关节炎的作用机制探讨	中国医药导报	Step1-Duplicates
1793	孙素艳	2006	电针配合药物离子导入及超短波治疗膝骨关节炎53例	针灸临床杂志	Step1-Duplicates
1794	孙素艳	2006	电针配合药物离子导入及超短波治疗膝骨关节炎53例	针灸临床杂志	Step1-Duplicates
1795	孙素艳	2006	电针配合药物离子导入及超短波治疗膝骨关节炎53例	针灸临床杂志	Step1-Duplicates
1796	孙亚涛	2018	浮针配合再灌注手法治疗膝骨关节炎的临床研究		Step1-Duplicates
1797	孙一田, 阎伟, 刘晓晨, Y. Wei and L. Xiao chen	2018	电针疗法用于全膝关节置换术后疼痛的临床研究	中医外治杂志	Step1-Duplicates
1798	孙谊, 朱桂玲 and Z. Gui ling	2006	电针治疗增生性膝关节炎	山西中	Step1-Duplicates
1799	孙谊, 朱桂玲 and Z. Gui ling	2006	电针治疗增生性膝关节炎	山西中医	Step1-Duplicates
1800	孙谊, 朱桂玲 and Z. Gui ling	2006	电针治疗增生性膝关节炎	山西中医	Step1-Duplicates
1801	谈倩, 李佳, 李静, 李柏村, 向宏春, 蔡国伟, L. I. Jia, L. I. Jing, L. I. Bocun, X. Hongchun and C. A. I. Guowei	2022	针刺对胶原诱导性关节炎大鼠胃肠动力的影响	世界中医药	Step1-Duplicates
1802	谭吉勇, 岳喜进 and Y. Xi jin	2014	综合方法治疗膝关节骨性关节炎疗效分析	实用中医药杂志	Step1-Duplicates
1803	谭吉勇, 岳喜进 and Y. Xi jin	2014	综合方法治疗膝关节骨性关节炎疗效分析	实用中医药杂志	Step1-Duplicates
1804	谭其琛	2014	NX--DJ01智能电子针灸系统电针治疗膝骨性关节炎的临床研究		Step1-Duplicates
1805	谭其琛, 梁兆晖, 刘健华, 徐振华, 李滋平, 孙健, 蒙昌荣, 雷丽芳, 赵晓燕, 符文彬, L. Zhao hui, L. Jian hua, X. Zhen hua, L. Zi ping, S. Jian, M. Chang rong, L. Li fang, Z. Xiao yan and F. Wen bin	2014	NX-DJ01智能电子针灸系统电针治疗膝骨性关节炎的临床疗效	中国老年学杂志	Step1-Duplicates
1806	谭其琛, 梁兆晖, 刘健华, 徐振华, 李滋平, 孙健, 蒙昌荣, 雷丽芳, 赵晓燕, 符文彬, L. Zhao hui, L. Jian hua, X. Zhen hua, L. Zi ping, S. Jian, M. Chang rong, L. Li fang, Z. Xiao yan and F. Wen bin	2014	NX-DJ01智能电子针灸系统电针治疗膝骨性关节炎的临床疗效	中国老年学杂志	Step1-Duplicates
1807	谭其琛, 梁兆晖, 刘健华, 徐振华, 李滋平, 孙健, 蒙昌荣, 雷丽芳, 赵晓燕, 符文彬, L. Zhao hui, L. Jian hua, X. Zhen hua, L. Zi ping, S. Jian, M. Chang rong, L. Li fang, Z. Xiao yan and F. Wen bin	2014	NX-DJ01智能电子针灸系统电针治疗膝骨性关节炎的临床疗效	中国老年学杂志	Step1-Duplicates
1808	谭诗华, 罗文秀, 冯雍, L. Wen xiu and F. Yong	2016	电针配合穴位注射治疗膝骨关节炎的疗效及对血清P物质的影响	中医药导报	Step1-Duplicates
1809	谭诗华, 罗文秀, 冯雍, L. Wen xiu and F. Yong	2016	电针配合穴位注射治疗膝骨关节炎的疗效及对血清P物质的影响	中医药导报	Step1-Duplicates
1810	谭诗华, 罗文秀, 冯雍, L. Wen xiu and F. Yong	2016	电针配合穴位注射治疗膝骨关节炎的疗效及对血清P物质的影响	中医药导报	Step1-Duplicates
1811	谭钰静, 朱英, 龙媛, 杨宇轩, 戴煜, Z. Ying, L. Yuan, Y. Yu xuan and D. Yu	2023	膝三针电针联合穴位贴敷治疗膝骨关节炎的疗效及对炎症因子影响	中医药学报	Step1-Duplicates
1812	谭钰静, 朱英, 龙媛, 杨宇轩, 戴煜, Z. Ying, L. Yuan, Y. Yu xuan and D. Yu	2023	膝三针电针联合穴位贴敷治疗膝骨关节炎的疗效及对炎症因子影响	中医药学报	Step1-Duplicates
1813	谭钰静, 朱英, 龙媛, 杨宇轩, 戴煜, Z. H. U. Ying, L. Yuan, Y. Yuxuan and D. A. I. Yu	2023	膝三针电针联合穴位贴敷治疗膝骨关节炎的疗效及对炎症因子影响	中医药学报	Step1-Duplicates
1814	汤剑斌, 齐昌菊, 陈峰, Q. Chang ju and C. Feng	2016	电针联合皮肤牵引治疗膝骨关节炎临床疗效观察	上海中医药杂志	Step1-Duplicates
1815	汤剑斌, 齐昌菊, 陈峰, Q. Chang ju and C. Feng	2016	电针联合皮肤牵引治疗膝骨关节炎临床疗效观察	上海中医药杂志	Step1-Duplicates
1816	汤剑斌, 齐昌菊, 陈峰, Q. I. Chang-ju and C. Feng	2016	电针联合皮肤牵引治疗膝骨关节炎临床疗效观察	上海中医药杂志	Step1-Duplicates
1817	汤剑斌, 圣小平, 樊天佑, S. Xiao ping and F. Tian you	2012	电针治疗对膝骨关节炎兔膝关节软骨细胞凋亡的影响	中医正骨	Step1-Duplicates
1818	汤剑斌, 圣小平, 樊天佑, S. Xiao ping and F. Tian you	2012	电针治疗对膝骨关节炎兔膝关节软骨细胞凋亡的影响	中医正骨	Step1-Duplicates
1819	汤剑斌, 圣小平, 樊天佑, S. Xiao-ping and F. A. N. Tian-you	2012	电针治疗对膝骨关节炎兔膝关节软骨细胞凋亡的影响	中医正骨	Step1-Duplicates
1820	唐波, 单佳婧 and D. Jia jing	2018	温针灸与电针对膝关节骨性关节炎疗效分析	辽宁中医药大学学报	Step1-Duplicates
1821	唐波, 单佳婧 and S. Jiajing	2018	温针灸与电针对膝关节骨性关节炎疗效分析	辽宁中医药大学学报	Step1-Duplicates
1822	唐楚, 张婕, 何常春, Z. Jie and H. Chang chun	2020	火针结合电针治疗肝肾亏虚型膝骨性关节炎临床观察	中外医学研究	Step1-Duplicates
1823	唐楚, 张婕, 何常春, Z. Jie and H. Chang chun	2020	火针结合电针治疗肝肾亏虚型膝骨性关节炎临床观察	中外医学研究	Step1-Duplicates
1824	唐楚, 张婕, 何常春, Z. Jie and H. E. Changchun	2020	火针结合电针治疗肝肾亏虚型膝骨性关节炎临床观察	中外医学研究	Step1-Duplicates
1825	唐海峰, 顾 and Gu	2015	“拔河针法”治疗退行性膝关节炎20例临床观察	湖南中医杂志	Step1-Duplicates
1826	唐海峰, 顾星 and G. Xing	2015	“拔河针法”治疗退行性膝关节炎20例临床观察	湖南中医杂志	Step1-Duplicates
1827	唐苛	2019	中医外治法治疗膝关节骨性关节炎的临床经验	临床医药文献电子杂志	Step1-Duplicates
1828	唐流刚, 唐宏智, 王芳, T. Hong zhi and W. Fang	2017	关于膝骨关节炎小针刀松解法疗法的疗效观察	成都中医药大学学报	Step1-Duplicates
1829	唐流刚, 唐宏智, 王芳, T. Hong zhi and W. Fang	2017	关于膝骨关节炎小针刀松解法疗法的疗效观察	成都中医药大学学报	Step1-Duplicates
1830	唐流刚, 詹宏智, 王芳, T. Hong-zhi and W. Fang	2017	关于膝骨关节炎小针刀松解法疗法的疗效观察	成都中医药大学学报	Step1-Duplicates
1831	唐卫红, 杨届 and Y. Jie	2017	中药熏洗配合电针治疗早期膝关节骨性关节炎30例疗效观察与护理体	湖南中医杂志	Step1-Duplicates
1832	唐卫红, 杨届 and Y. Jie	2017	中药熏洗配合电针治疗早期膝关节骨性关节炎30例疗效观察与护理体会	湖南中医杂志	Step1-Duplicates
1833	唐卫红, 杨届 and Y. Jie	2017	中药熏洗配合电针治疗早期膝关节骨性关节炎30例疗效观察与护理体会	湖南中医杂志	Step1-Duplicates
1834	唐宗华	2017	中药熏蒸结合TDP照射治疗膝关节骨性关节炎临床疗效观察	中医临床研究	Step1-Duplicates
1835	陶玲芸, 王立超 and W. Li chao	2023	社区中医二联疗法治疗中重度膝骨关节炎的临床疗效观察	上海医药	Step1-Duplicates
1836	陶玲芸, 王立超 and W. Li chao	2023	社区中医二联疗法治疗中重度膝骨关节炎的临床疗效观察	上海医药	Step1-Duplicates
1837	陶玲芸, 王立超 and W. Lichao	2023	社区中医二联疗法治疗中重度膝骨关节炎的临床疗效观察	上海医药	Step1-Duplicates
1838	陶云峰	2008	激光针刀治疗膝关节骨性关节炎临床观察	全国第六届骨科微创手术与多种针刀手术学术会议	Step1-Duplicates
1839	陶云峰	2008	激光针刀治疗膝关节骨性关节炎临床观察	中华中医药学会针刀医学分会二〇〇八年度学术会议	Step1-Duplicates
1840	特列克·胡瓦提	2019	电针治疗膝骨关节炎的临床研究		Step1-Duplicates
1841	特列克·胡瓦提, 热米拉·卡玛力, 刘智艳, R. Mi la· ka ma and L. Zhi yan	2018	电针治疗骨膝关节炎临床研究进展	新疆中医药	Step1-Duplicates
1842	滕春光	2012	温针灸与电针治疗膝关节骨性关节炎临床疗效对比观察	中医临床研究	Step1-Duplicates
1843	滕春光	2012	温针灸与电针治疗膝关节骨性关节炎临床疗效对比观察	中医临床研究	Step1-Duplicates
1844	滕春光	2012	温针灸与电针治疗膝关节骨性关节炎临床疗效对比观察	中医临床研究	Step1-Duplicates
1845	滕方舟, 朱亚菊, 蔡唐彦, 黄露露, 郭洁梅, 苏友新, Z. Ya ju, C. Tang yan, H. Lu lu, G. Jie mei and S. You xin	2018	电针联合中药熏洗、功法锻炼对膝骨关节炎的康复疗效	康复学报	Step1-Duplicates
1846	滕方舟, 朱亚菊, 蔡唐彦, 黄露露, 郭洁梅, 苏友新, Z. Ya ju, C. Tang yan, H. Lu lu, G. Jie mei and S. You xin	2018	电针联合中药熏洗、功法锻炼对膝骨关节炎的康复疗效	康复学报	Step1-Duplicates
1847	滕方舟, 朱亚菊, 蔡唐彦, 黄露露, 郭洁梅, 苏友新, Z. H. U. Yaju, C. A. I. Tangyan, H. Lulu, G. U. O. Jiemei and S. U. Youxin	2018	电针联合中药熏洗、功法锻炼对膝骨关节炎的康复疗效	康复学报	Step1-Duplicates
1848	滕金艳, 查华荣, 胡意, C. Hua rong and H. Yi	2018	电针对膝骨性关节炎关节镜术后康复的影响	中国中医骨伤科杂志	Step1-Duplicates
1849	滕金艳, 查华荣, 胡意, C. Hua rong and H. Yi	2018	电针对膝骨性关节炎关节镜术后康复的影响	中国中医骨伤科杂志	Step1-Duplicates
1850	滕金艳, 查华荣, 胡意, Z. H. A. Huarong and H. U. Yi	2018	电针对膝骨性关节炎关节镜术后康复的影响	中国中医骨伤科杂志	Step1-Duplicates
1851	田海平	1999	电针和温针灸及中药离子导入综合治疗膝关节退行性病变185例疗效观察	黑龙江中医药	Step1-Duplicates
1852	田海平	1999	电针和温针灸及中药离子导入综合治疗膝关节退行性病变185例疗效观察	黑龙江中医药	Step1-Duplicates
1853	田好超, 李哲, 张宏军, L. Zhe and Z. Hong jun	2019	针灸治疗膝骨关节炎研究进展	辽宁中医药大学学报	Step1-Duplicates
1854	田好超, 李哲, 张宏军, L. Zhe and Z. Hong jun	2019	针灸治疗膝骨关节炎研究进展	辽宁中医药大学学报	Step1-Duplicates
1855	田好超, 李哲, 张宏军, L. I. Zhe and Z. Hongjun	2019	针灸治疗膝骨关节炎研究进展	辽宁中医药大学学报	Step1-Duplicates
1856	田可为	2018	针刺-推拿按摩-药浴-功能锻炼综合干预老年骨性关节炎(脾虚水泛)随机平行对照研究	实用中医内科杂志	Step1-Duplicates
1857	田明	2008	电针配合医用臭氧介入术治疗膝骨关节炎60例	上海针灸杂志	Step1-Duplicates
1858	田明	2008	电针配合医用臭氧介入术治疗膝骨关节炎60例	上海针灸杂志	Step1-Duplicates
1859	田宁, 麦方永, 曾顺军, 粟漩, 刘桂平, 袁彬彬, M. Fang yong, C. Shun jun, S. Xuan, L. Gui ping and Y. Bin bin	2017	社区中医三联康复疗法治疗膝骨关节炎的临床研究	深圳中西医结合杂志	Step1-Duplicates
1860	田宁, 麦方永, 曾顺军, 粟漩, 刘桂平, 袁彬彬, M. A. I. Fang-yong, Z. Shun-jun, S. U. Xuan, L. I. U. Gui-ping and Y. Bin-bin	2017	社区中医三联康复疗法治疗膝骨关节炎的临床研究	深圳中西医结合杂志	Step1-Duplicates
1861	田鹏英	2009	电针结合中药洗伤治疗膝关节骨性关节炎对前列腺素E2的影响		Step1-Duplicates
1862	田雯	2015	电针治疗膝骨关节炎的临床疗效及其对血清VEGF影响的研究		Step1-Duplicates
1863	田雯, 沈林林, 黄国付, 李熳, S. Lin lin, H. Guo fu and L. Man	2015	电针改善不同病程膝骨关节炎患者WOMAC和VAS评分的临床研究	针灸临床杂志	Step1-Duplicates
1864	田雯, 沈林林, 黄国付, 李熳, S. Lin lin, H. Guo fu and L. Man	2015	电针改善不同病程膝骨关节炎患者WOMAC和VAS评分的临床研究	针灸临床杂志	Step1-Duplicates
1865	田雯, 沈林林, 黄国付, 李熳, S. Lin-lin, H. Guo-fu and L. I. Man	2015	电针改善不同病程膝骨关节炎患者 WOMAC和 VAS评分的临床研究	针灸临床杂志	Step1-Duplicates
1866	佟春媛, 宋海云 and S. Hai yun	2013	浮针配合中药离子导入治疗膝骨关节炎疗效观察	现代中西医结合杂志	Step1-Duplicates
1867	佟春媛, 宋海云 and S. Hai yun	2013	浮针配合中药离子导入治疗膝骨关节炎疗效观察	现代中西医结合杂志	Step1-Duplicates
1868	佟方明	2011	电针结合奇正消痛贴治疗膝骨关节炎的6疗效观察	中国实用医药	Step1-Duplicates
1869	佟方明	2011	电针结合奇正消痛贴治疗膝骨关节炎的6疗效观察	中国实用医药	Step1-Duplicates
1870	佟方明	2011	电针结合奇正消痛贴治疗膝骨关节炎的疗效观察	中国实用医药	Step1-Duplicates
1871	万碧江, 黄 and Huang	2010	针刀整体松解术治疗膝关节骨关节炎	中国康	Step1-Duplicates
1872	万碧江, 黄伟 and H. Wei	2010	针刀整体松解术治疗膝关节骨关节炎	中国康复	Step1-Duplicates
1873	万碧江, 黄伟 and H. Wei	2010	针刀整体松解术治疗膝关节骨关节炎	中国康复	Step1-Duplicates
1874	万兴	2019	电针治疗2型糖尿病合并的膝骨关节炎30例	世界最新医学信息文摘	Step1-Duplicates
1875	万兴	2019	电针治疗2型糖尿病合并的膝骨关节炎30例	世界最新医学信息文摘（连续型电子期刊）	Step1-Duplicates
1876	汪军强, 魏清琳, 牛旭梅, W. Qing lin and N. Xu mei	2022	近5年火针治疗膝骨性关节炎临床研究进展	甘肃中医药大学学报	Step1-Duplicates
1877	汪军强, 魏清琳, 牛旭梅, W. Qing lin and N. Xu mei	2022	近5年火针治疗膝骨性关节炎临床研究进展	甘肃中医药大学学报	Step1-Duplicates
1878	汪军强, 魏清琳, 牛旭梅, W. E. I. Qinglin and N. I. U. Xumei	2022	近5年火针治疗膝骨性关节炎临床研究进展	甘肃中医药大学学报	Step1-Duplicates
1879	汪婷婷, 施婕妤, 陆天宇, 齐瑞, S. Jie yu, L. Tian yu and Q. Rui	2018	近5年针刺治疗膝骨性关节炎研究概况	中国医学创新	Step1-Duplicates
1880	汪婷婷, 施婕妤, 陆天宇, 齐瑞, S. Jie yu, L. Tian yu and Q. Rui	2018	近5年针刺治疗膝骨性关节炎研究概况	中国医学创新	Step1-Duplicates
1881	汪婷婷, 施婕妤, 陆天宇, 齐瑞, S. Jie yu, L. Tian yu and Q. Rui	2018	近5年针刺治疗膝骨性关节炎研究概况	中国医学创新	Step1-Duplicates
1882	王春久, 王彤, 杨雪, 舒琦, 郭长青, W. Tong, Y. Xue, S. Qi and G. Zhang qing	2020	SWE评估针刀松解法对膝骨关节炎模型兔MCL、LCL弹性模量的影响	针灸临床杂志	Step1-Duplicates
1883	王春久, 王彤, 杨雪, 舒琦, 郭长青, W. Tong, Y. Xue, S. Qi and G. Zhang qing	2020	SWE评估针刀松解法对膝骨关节炎模型兔MCL、LCL弹性模量的影响	针灸临床杂志	Step1-Duplicates
1884	王春久, 王彤, 杨雪, 舒琦, 郭长青, W. Tong, Y. Xue, S. H. U. Qi and G. U. O. Changqing	2020	SWE评估针刀松解法对膝骨关节炎模型兔MCL、LCL弹性模量的影响	针灸临床杂志	Step1-Duplicates
1885	王春玲, 李霞丽 and L. I. Xiali	2016	中药足浴配合电针治疗类风湿关节炎的护理	光明中医	Step1-Duplicates
1886	王道海, 包飞, 吴志宏, 孙华, 张云祥, B. Fei, W. Zhi hong, S. Hua and Z. Yun xiang	2011	针刺对膝骨关节炎大鼠软骨白细胞介素-1β及肿瘤坏死因子-α表达的影响	中国骨伤	Step1-Duplicates
1887	王道海, 包飞, 吴志宏, 孙华, 张云样, B. A. Fei, W. U. Zhi-hong, S. U. N. Hua and Z. Yun-xiang	2011	针刺对膝骨关节炎大鼠软骨白细胞介素-1β及肿瘤坏死因子-α表达的影响	中国骨伤	Step1-Duplicates
1888	王道海, 孙华, 包飞, 吴志宏, 王凤琴, 张云祥, S. Hua, B. Fei, W. Zhi hong, W. Feng qin and Z. Yun xiang	2010	电针对膝骨关节炎大鼠软骨bFGF表达的影响	医学研究杂志	Step1-Duplicates
1889	王道海, 孙华, 包飞, 吴志宏, 王凤琴, 张云祥, S. Hua, B. Fei, W. Zhi hong, W. Feng qin and Z. Yun xiang	2010	电针对膝骨关节炎大鼠软骨bFGF表达的影响	医学研究杂志	Step1-Duplicates
1890	王道海, 孙华, 包飞, 吴志宏, 王凤琴, 张云祥, H. Sun, F. Bao, Z. Wu, F. Wang and Y. Zhang	2010	电针对膝骨关节炎大鼠软骨bFGF表达的影响	医学研究杂志	Step1-Duplicates
1891	王道铨, 戚周强 and Q. Zhou qiang	2023	刺络拔罐联合电针疗法治疗创伤性膝关节炎29例	福建中医药	Step1-Duplicates
1892	王道铨, 戚周强 and Q. Zhou qiang	2023	刺络拔罐联合电针疗法治疗创伤性膝关节炎29例	福建中医药	Step1-Duplicates
1893	王道铨, 戚周强 and Q. Zhou qiang	2023	刺络拔罐联合电针疗法治疗创伤性膝关节炎29例	福建中医药	Step1-Duplicates
1894	王殿玲	2011	针刺配合TDP照射治疗增生性膝骨关节炎136例	中医临床研究	Step1-Duplicates
1895	王殿玲	2011	针刺配合TDP照射治疗增生性膝骨关节炎136例	中医临床研究	Step1-Duplicates
1896	王娥	2012	电针配合穴位注射治疗退行性膝关节炎254例	内蒙古中医药	Step1-Duplicates
1897	王娥	2012	电针配合穴位注射治疗退行性膝关节炎254例	内蒙古中医药	Step1-Duplicates
1898	王娥	2012	电针配合穴位注射治疗退行性膝关节炎254例	内蒙古中医药	Step1-Duplicates
1899	王刚, 胡军明, 徐逸, H. Jun ming and X. Yi	2019	蜂针治疗膝骨性关节炎的逆向转运调控机制临床应用	按摩与康复医学	Step1-Duplicates
1900	王国书, 李昌生, 赖秀娟, L. Chang sheng and L. Xiu juan	2012	奇正消痛贴配合电针治疗膝骨关节炎临床观察	中国中医药现代远程教育	Step1-Duplicates
1901	王国书, 李昌生, 赖秀娟, L. Chang sheng and L. Xiu juan	2012	奇正消痛贴配合电针治疗膝骨关节炎临床观察	中国中医药现代远程教育	Step1-Duplicates
1902	王国书, 李昌生, 赖秀娟, L. Chang sheng and L. Xiu juan	2012	奇正消痛贴配合电针治疗膝骨关节炎临床观察	中国中医药现代远程教育	Step1-Duplicates
1903	王海亮, 窦树林, 付宏, 钟文洋, D. O. U. Shu-lin, F. U. Hong and Z. Wen-yang	2020	基于经筋理论刃针松解治疗膝骨关节炎的临床观察	世界最新医学信息文摘（连续型电子期刊）	Step1-Duplicates
1904	王海强, 李秀玉, 张超, L. Xiu yu and Z. Chao	2015	中药离子导入配合功能锻炼治疗膝关节骨性关节炎临床观察	实用中医药杂志	Step1-Duplicates
1905	王海燕	2022	基于“骨正筋柔”理论探究电针联合平衡和本体感觉训练对膝骨关节炎的临床疗效研究		Step1-Duplicates
1906	王宏杰, 危一飞, 白天宇, 邱佳明, 许月泠, 李紫阁, 程桯, W. Yi fei, B. Tian yu, Q. Jia ming, X. Yue ling, L. Zi ge and C. Ting	2024	经皮穴位电刺激联合多模式镇痛对全膝置换术后膝关节红外热成像特征及疼痛的影响	中国中医药信息杂志	Step1-Duplicates
1907	王宏杰, 危一飞, 白天宇, 邱佳明, 许月泠, 李紫阁, 程桯, W. Yi fei, B. Tian yu, Q. Jia ming, X. Yue ling, L. Zi ge and C. Ting	2024	经皮穴位电刺激联合多模式镇痛对全膝置换术后膝关节红外热成像特征及疼痛的影响	中国中医药信息杂志	Step1-Duplicates
1908	王宏杰, 危一飞, 白天宇, 邱佳明, 许月泠, 李紫阁, 程桯, W. E. I. Yifei, B. A. I. Tianyu, Q. I. U. Jiaming, X. U. Yueling, L. I. Zige and C. Ting	2024	经皮穴位电刺激联合多模式镇痛对全膝置换术后膝关节红外热成像特征及疼痛的影响	中国中医药信息杂志	Step1-Duplicates
1909	王宏杰, 危一飞, 白天宇, 许月泠, 彭洪凯, 程桯, W. Yi fei, B. Tian yu, X. Yue ling, P. Hong kai and C. Ting	2024	经皮穴位电刺激联合多模式镇痛对全膝关节置换术后近远期关节功能的影响	中国中医药信息杂志	Step1-Duplicates
1910	王宏杰, 危一飞, 白天宇, 许月泠, 彭洪凯, 程桯, W. E. I. Yifei, B. A. I. Tianyu, X. U. Yueling, P. Hongkai and C. Ting	2024	经皮穴位电刺激联合多模式镇痛对全膝关节置换术后近远期关节功能的影响	中国中医药信息杂志	Step1-Duplicates
1911	王会丽, 吴积华 and W. Ji hua	2014	电针配合刺络放血治疗膝骨性关节炎的疗效观察	中国民间疗法	Step1-Duplicates
1912	王会丽, 吴积华 and W. Ji hua	2014	电针配合刺络放血治疗膝骨性关节炎的疗效观察	中国民间疗法	Step1-Duplicates
1913	王慧, 陈芬 and C. Fen	2011	电针结合干涉电流型低周波治疗膝骨性关节炎60例	云南中医中药杂志	Step1-Duplicates
1914	王慧, 陈芬 and C. Fen	2011	电针结合干涉电流型低周波治疗膝骨性关节炎60例	云南中医中药杂志	Step1-Duplicates
1915	王慧, 陈芬 and C. Fen	2011	电针结合干涉电流型低周波治疗膝骨性关节炎60例	云南中医中药杂志	Step1-Duplicates
1916	王加, 冯程, 李瑛, F. Cheng and L. Ying	2014	青龙摆尾针法治疗膝关节骨性关节炎30例	湖南中医杂志	Step1-Duplicates
1917	王加, 冯程, 李瑛, F. Cheng and L. Ying	2014	青龙摆尾针法治疗膝关节骨性关节炎30例	湖南中医杂志	Step1-Duplicates
1918	王加, 冯程, 李瑛, F. Cheng and L. Ying	2014	青龙摆尾针法治疗膝关节骨性关节炎30例	湖南中医杂志	Step1-Duplicates
1919	王嘉璐, 熊昌源, 陈建锋, 陈洪波, X. Chang yuan, C. Jian feng and C. Hong bo	2024	电针对膝骨关节炎软骨细胞的作用机制研究进展	江西中医药大学学报	Step1-Duplicates
1920	王嘉璐, 熊昌源, 陈建锋, 陈洪波, X. Changyuan, C. Jianfeng and C. Hongbo	2024	电针对膝骨关节炎软骨细胞的作用机制研究进展	江西中医药大学学报	Step1-Duplicates
1921	王建锴	2013	中医综合方案治疗膝关节骨性关节炎的多中心临床研究		Step1-Duplicates
1922	王建锴, 刘波 and L. Bo	2012	电针、中药奄包结合康复锻炼治疗膝关节骨性关节炎60例	河南中医	Step1-Duplicates
1923	王剑波, 王延琳, 卢永屹, 吴, W. Yan lin, L. Yong yi and Wu	2010	温针透刺治疗老年膝骨关节炎疗效分析	上海针灸杂志	Step1-Duplicates
1924	王剑波, 王延琳, 卢永屹, 吴耀持, W. Yan lin, L. Yong yi and W. Yao chi	2010	温针透刺治疗老年膝骨关节炎疗效分析	上海针灸杂志	Step1-Duplicates
1925	王剑波, 王延琳, 卢永屹, 吴耀持, W. Yan lin, L. Yong yi and W. Yao chi	2010	温针透刺治疗老年膝骨关节炎疗效分析	上海针灸杂志	Step1-Duplicates
1926	王江林	2013	电针对兔膝骨关节炎软骨p38表达的影响		Step1-Duplicates
1927	王洁萍	2012	电针治疗对兔膝骨关节炎软骨IL-1β表达的影响		Step1-Duplicates
1928	王洁萍, 徐丽丽 and X. Li li	2016	电针治疗对兔膝骨关节炎软骨的影响	河北医药	Step1-Duplicates
1929	王洁萍, 徐丽丽 and X. Li li	2016	电针治疗对兔膝骨关节炎软骨的影响	河北医药	Step1-Duplicates
1930	王洁萍, 徐丽丽 and X. U. Lili	2016	电针治疗对兔膝骨关节炎软骨的影响	河北医药	Step1-Duplicates
1931	王娟	2017	电针与温针灸治疗瘀血阻滞型膝关节骨性关节炎的研究	检验医学与临床	Step1-Duplicates
1932	王娟	2017	电针与温针灸治疗瘀血阻滞型膝关节骨性关节炎的研究	检验医学与临床	Step1-Duplicates
1933	王娟	2021	温针灸结合电针治疗膝关节骨性关节炎15例临床疗效分析	青海医药杂志	Step1-Duplicates
1934	王娟	2021	温针灸结合电针治疗膝关节骨性关节炎15例临床疗效分析	青海医药杂志	Step1-Duplicates
1935	王军美, 秦露雪, 陈烯琳, 钟红刚, 刘聪, 尹孟庭, 郭长青, Q. Lu xue, C. Xi lin, Z. Hong gang, L. Cong, Y. Meng ting and G. Zhang qing	2022	针刀干预对中期膝骨关节炎兔软骨下骨压缩力学性能的影响	中国中医急症	Step1-Duplicates
1936	王军美, 秦露雪, 陈烯琳, 钟红刚, 刘聪, 尹孟庭, 郭长青, Q. Lu xue, C. Xi lin, Z. Hong gang, L. Cong, Y. Meng ting and G. Zhang qing	2022	针刀干预对中期膝骨关节炎兔软骨下骨压缩力学性能的影响	中国中医急症	Step1-Duplicates
1937	王军美, 秦露雪, 陈烯琳, 钟红刚, 刘聪, 尹孟庭, 郭长青, L. Qin, X. Chen, H. Zhong, C. Liu, M. Yin and C. Guo	2022	针刀干预对中期膝骨关节炎兔软骨下骨压缩力学性能的影响	中国中医急症	Step1-Duplicates
1938	王君	2018	温针灸为主治疗膝骨性关节炎的临床应用进展研究	中国社区医师	Step1-Duplicates
1939	王君	2018	温针灸为主治疗膝骨性关节炎的临床应用进展研究	中国社区医师	Step1-Duplicates
1940	王君, 郜红 and H. Gao	2017	综合治疗仪、传统温电针三伏天治疗阳虚寒凝型膝骨关节炎的疗效对比	中国社区医师	Step1-Duplicates
1941	王君, 郜红 and G. Hong	2017	综合治疗仪、传统温电针三伏天治疗阳虚寒凝型膝骨关节炎的疗效对比	中国社区	Step1-Duplicates
1942	王君, 郜红 and G. Hong	2017	综合治疗仪、传统温电针三伏天治疗阳虚寒凝型膝骨关节炎的疗效对比	中国社区医师	Step1-Duplicates
1943	王魁, 刘敏娟, 郑苏, L. Min juan and Z. Su	2013	综合疗法治疗膝骨关节炎疗效观察	四川中	Step1-Duplicates
1944	王磊	2010	膝骨关节炎针灸疗法临床进展	甘肃联合大学学报（自然科学版）	Step1-Duplicates
1945	王磊, 韩中伟, 朱贤友, 孟双全, H. Zhong wei, Z. Xian you and M. Shuang quan	2017	针刀整体松解术配合手法对膝关节骨性关节炎临床症状及生活质量的影响	中国伤残医学	Step1-Duplicates
1946	王立强	2017	针刀松解术对膝骨性关节炎局部软组织张力及疼痛的影响分析	中国医药指南	Step1-Duplicates
1947	王立强	2017	针刀松解术对膝骨性关节炎局部软组织张力及疼痛的影响分析	中国医药指南	Step1-Duplicates
1948	王立强	2017	针刀松解术对膝骨性关节炎局部软组织张力及疼痛的影响分析	中国医药指南	Step1-Duplicates
1949	王立兴	2016	火针结合电针治疗膝关节骨性关节炎的临床研究		Step1-Duplicates
1950	王丽娟, 史晓伟, 张伟, 王彤, 周帅, 郭长青, S. Xiao wei, Z. Wei, W. Tong, Z. Shuai and G. Zhang qing	2019	针刀干预对膝骨关节炎兔股四头肌肌腱拉伸力学的影响	中国骨伤	Step1-Duplicates
1951	王丽娟, 史晓伟, 张伟, 王彤, 周帅, 郭长青, S. Xiao wei, Z. Wei, W. Tong, Z. Shuai and G. Zhang qing	2019	针刀干预对膝骨关节炎兔股四头肌肌腱拉伸力学的影响	中国骨伤	Step1-Duplicates
1952	王丽娟, 史晓伟, 张伟, 王彤, 周帅, 郭长青, S. H. I. Xiao-wei, Z. Wei, W. Tong, Z. Shuai and G. U. O. Chang-qing	2019	针刀干预对膝骨关节炎兔股四头肌肌腱拉伸力学的影响	中国骨伤	Step1-Duplicates
1953	王利波, 邵鸿飞, 董云, 杨勇, 张西科, 刘欣婧, 苑志军, 马增路, 尹志改, 李玲, 李嘉, 高彦平, S. Hong fei, D. Yun, Y. Yong, Z. Xi ke, L. Xin jing, Y. Zhi jun, M. Zeng lu, Y. Zhi gai, L. Ling, L. Jia and G. Yan ping	2024	体外冲击波联合电针治疗膝骨关节炎临床效果	河北医药	Step1-Duplicates
1954	王利波, 邵鸿飞, 董云, 杨勇, 张西科, 刘欣婧, 苑志军, 马增路, 尹志改, 李玲, 李嘉, 高彦平, S. Hong fei, D. Yun, Y. Yong, Z. Xi ke, L. Xin jing, Y. Zhi jun, M. Zeng lu, Y. Zhi gai, L. Ling, L. Jia and G. Yan ping	2024	体外冲击波联合电针治疗膝骨关节炎临床效果	河北医药	Step1-Duplicates
1955	王利波, 邵鸿飞, 董云, 杨勇, 张西科, 刘欣婧, 苑志军, 马增路, 尹志改, 李玲, 李嘉, 高彦平, S. Hongfei and D. Yun	2024	体外冲击波联合电针治疗膝骨关节炎临床效果	河北医药	Step1-Duplicates
1956	王连芳, 席强 and X. Qiang	2019	临床电针治疗膝骨关节炎参数选择现状及分析	中医药导报	Step1-Duplicates
1957	王连芳, 席强 and X. Qiang	2019	临床电针治疗膝骨关节炎参数选择现状及分析	中医药导报	Step1-Duplicates
1958	王连芳, 席强 and X. I. Qiang	2019	临床电针治疗膝骨关节炎参数选择现状及分析	中医药导报	Step1-Duplicates
1959	王翎龢	2019	“膝三针”联合电针治疗退行性膝关节炎临床疗效观察		Step1-Duplicates
1960	王明, 赵传亮, 白恩忠, 马驰, 尚海峰, 郭守进, Z. Chuanliang, B. A. I. Enzhong, M. A. Chi, S. Haifeng and G. U. O. Shoujin	2021	基于经筋理论TEAS治疗膝关节骨性关节炎的临床疗效探讨	反射疗法与康复医学	Step1-Duplicates
1961	王鹏	2010	电针治疗使膝关节炎患者的临床症状和内分泌产生变	中国疼痛医学杂志	Step1-Duplicates
1962	王鹏	2010	电针治疗使膝关节炎患者的临床症状和内分泌产生变化	中国疼痛医学杂志	Step1-Duplicates
1963	王骐, 吕晖, 孙兆天, 屠建, L. Hui, S. Zhao tian and T. Jian	2022	电针对膝骨关节炎关节功能主客观评价指标的影响	上海针灸杂志	Step1-Duplicates
1964	王骐, 吕晖, 孙兆天, 屠建锋, L. Hui, S. Zhao tian and T. Jian feng	2022	电针对膝骨关节炎关节功能主客观评价指标的影响	上海针灸杂志	Step1-Duplicates
1965	王骐, 吕晖, 孙兆天, 屠建锋, L. Ü. Hui, S. U. N. Zhaotian and T. U. Jianfeng	2022	电针对膝骨关节炎关节功能主客观评价指标的影响	上海针灸杂志	Step1-Duplicates
1966	王琼, 李信明, 任正强, 朱晓玲, 牟建蛟, L. Xin ming, R. Zheng qiang, Z. Xiao ling and M. Jian jiao	2024	浮针治疗早中期膝骨关节炎对软骨厚度的影响	上海针灸杂志	Step1-Duplicates
1967	王琼, 李信明, 任正强, 朱晓玲, 牟建蛟, L. Xin ming, R. Zheng qiang, Z. Xiao ling and M. Jian jiao	2024	浮针治疗早中期膝骨关节炎对软骨厚度的影响	上海针灸杂志	Step1-Duplicates
1968	王琼, 李信明, 任正强, 朱晓玲, 牟建蛟, L. I. Xinming, R. E. N. Zhengqiang, Z. H. U. Xiaoling and M. O. U. Jianjiao	2024	浮针治疗早中期膝骨关节炎对软骨厚度的影响	上海针灸杂志	Step1-Duplicates
1969	王瑞森	2006	电针治疗膝关节骨性关节炎临床疗效之研究		Step1-Duplicates
1970	王世雄, 左晓峰 and Z. Xiao feng	2017	中药配合电针及超短波综合治疗膝关节骨性关节炎70例	中国民间疗法	Step1-Duplicates
1971	王世雄, 左晓峰 and Z. Xiao feng	2017	中药配合电针及超短波综合治疗膝关节骨性关节炎70例	中国民间疗法	Step1-Duplicates
1972	王世雄, 左晓峰 and Z. Xiao feng	2017	中药配合电针及超短波综合治疗膝关节骨性关节炎70例	中国民间疗法	Step1-Duplicates
1973	王树东, 陈文辉, 董宝强, C. Wen hui and D. Bao qiang	2017	双头全方位多功能温灸治疗仪的研制	中华中医药学刊	Step1-Duplicates
1974	王树东, 陈文辉, 董宝强, C. Wenhui and D. Baoqiang	2017	双头全方位多功能温灸治疗仪的研制	中华中医药学刊	Step1-Duplicates
1975	王树东, 董宝强, 王芳玉, 宋杰, D. Bao qiang, W. Fang yu and S. Jie	2016	应用双头全方位多功能温灸治疗仪结合电针治疗膝骨性关节炎临床疗效观察	中华中医药学刊	Step1-Duplicates
1976	王树东, 董宝强, 王芳玉, 宋杰, D. Bao qiang, W. Fang yu and S. Jie	2016	应用双头全方位多功能温灸治疗仪结合电针治疗膝骨性关节炎临床疗效观察	中华中医药学刊	Step1-Duplicates
1977	王树东, 董宝强, 王芳玉, 宋杰, D. Baoqiang, W. Fangyu and S. Jie	2016	应用双头全方位多功能温灸治疗仪结合电针治疗膝骨性关节炎临床疗效观察	中华中医药学刊	Step1-Duplicates
1978	王硕硕, 朱博畅, 周艳丽, 李璟, 赵海音, 洪钰芳, 侯文光, 黄蛟, 鲍春龄, 徐红, Z. Bo chang, Z. Yan li, L. Jing, Z. Hai yin, H. Yu fang, H. Wen guang, H. Jiao, B. Chun ling and X. Hong	2013	运用灸盒施灸治疗膝关节骨性关节炎临床疗效评估	第四届中医药现代化国际科技大会	Step1-Duplicates
1979	王彤, 魏立新 and W. Li xin	2005	电针推拿治疗膝关节骨性关节炎合并膝关节滑膜炎临床观察	中国针灸	Step1-Duplicates
1980	王彤, 魏立新 and W. E. I. Li-Xin	2005	电针推拿治疗膝关节骨性关节炎合并膝关节滑膜炎临床观察	中国针灸	Step1-Duplicates
1981	王彤, 张佳怡, 张伟, 王丽娟, 周帅, 郭长青, Z. Jia yi, Z. Wei, W. Li juan, Z. Shuai and G. Zhang qing	2021	针刀对膝骨关节炎兔伸屈肌群表面肌电的影响	中华中医药杂志	Step1-Duplicates
1982	王彤, 张佳怡, 张伟, 王丽娟, 周帅, 郭长青, Z. Jia yi, Z. Wei, W. Li juan, Z. Shuai and G. Zhang qing	2021	针刀对膝骨关节炎兔伸屈肌群表面肌电的影响	中华中医药杂志	Step1-Duplicates
1983	王彤, 张佳怡, 张伟, 王丽娟, 周帅, 郭长青, Z. Jia-yi, Z. Wei, W. Li-juan, Z. Shuai and G. U. O. Chang-qing	2021	针刀对膝骨关节炎兔伸屈肌群表面肌电的影响	中华中医药杂志	Step1-Duplicates
1984	王彤魏立新	2005	电针推拿治疗膝关节骨性关节炎合并膝关节滑膜炎临床观察	中国针灸	Step1-Duplicates
1985	王文礼	2013	膝骨关节炎的中医药外治概况	中医外治杂志	Step1-Duplicates
1986	王文礼	2013	膝骨关节炎的中医药外治概况	中医外治杂志	Step1-Duplicates
1987	王文礼	2013	膝骨关节炎的中医药外治概况	中医外治杂志	Step1-Duplicates
1988	王雯婷, 卢美丽, 王艺茹, 盛录, 李亚楠, 郑乃熙, 詹正烜, 何浈, 王旭, L. Mei li, W. Yi ru, S. Lu, L. Ya nan, Z. Nai xi, Z. Zheng xuan, H. Zhen and W. Xu	2016	三步六式健膝功合电针、中药熏洗对膝骨关节炎的康复疗效	福建中医药	Step1-Duplicates
1989	王雯婷, 卢美丽, 王艺茹, 盛录, 李亚楠, 郑乃熙, 詹正烜, 何浈, 王旭, 陈宝军, 张子怡, 苏友新, L. Mei li, W. Yi ru, S. Lu, L. Ya nan, Z. Nai xi, Z. Zheng xuan, H. Zhen, W. Xu, C. Bao jun, Z. Zi yi and S. You xin	2016	三步六式健膝功合电针、中药熏洗对膝骨关节炎的康复疗效	福建中医药	Step1-Duplicates
1990	王雯婷, 卢美丽, 王艺茹, 盛录, 李亚楠, 郑乃熙, 詹正烜, 何浈, 王旭, 陈宝军, 张子怡, 苏友新, L. Mei li, W. Yi ru, S. Lu, L. Ya nan, Z. Nai xi, Z. Zheng xuan, H. Zhen, W. Xu, C. Bao jun, Z. Zi yi and S. You xin	2016	三步六式健膝功合电针、中药熏洗对膝骨关节炎的康复疗效	福建中医药	Step1-Duplicates
1991	王霞, 张秀芬, 沈银英, 权, Z. Xiu fen, S. Yin ying and Quan	2011	浮针疗法与常规针灸法治疗膝关节骨性关节炎对照研究	武警医学	Step1-Duplicates
1992	王霞, 张秀芬, 沈银英, 权伍成, Z. Xiu fen, S. Yin ying and Q. Wu cheng	2011	浮针疗法与常规针灸法治疗膝关节骨性关节炎对照研究	武警医学	Step1-Duplicates
1993	王仙凤, 张卫华 and Z. Wei hua	2015	电针治疗退行性膝关节炎的文献研究	现代中医药	Step1-Duplicates
1994	王仙凤, 张卫华 and Z. Wei hua	2015	电针治疗退行性膝关节炎的文献研究	现代中医药	Step1-Duplicates
1995	王仙凤, 张卫华 and Z. Wei hua	2015	电针治疗退行性膝关节炎的文献研究	现代中医药	Step1-Duplicates
1996	王芗斌, 侯美金, 陈剑, 李翔, 王晓玲, H. Mei jin, C. Jian, L. Xiang and W. Xiao ling	2017	电针对膝骨性关节炎患者功能活动及登梯时空参数的影响	中国中医基础医学杂志	Step1-Duplicates
1997	王芗斌, 侯美金, 陈剑, 李翔, 王晓玲, H. Mei jin, C. Jian, L. Xiang and W. Xiao ling	2017	电针对膝骨性关节炎患者功能活动及登梯时空参数的影响	中国中医基础医学杂志	Step1-Duplicates
1998	王芗斌, 侯美金, 陈剑, 李翔, 王晓玲, H. O. U. Mei-jin, C. Jian, L. I. Xiang and W. Xiao-ling	2017	电针对膝骨性关节炎患者功能活动及登梯时空参数的影响	中国中医基础医学杂志	Step1-Duplicates
1999	王芗斌, 谢雪榕, 侯美金, 王晓玲, 陈剑, 喻娇, 李翔, X. Xue rong, H. Mei jin, W. Xiao ling, C. Jian, Y. Jiao and L. Xiang	2017	电针对膝关节骨性关节炎患者登梯活动时下肢动力学影响的临床研究	中国针灸	Step1-Duplicates
[truncated: 6,646 more rows]

## Sheet: Table of all extracted data
basic information				literature quality evaluation								object of study						intervening measure					control group				outcome indicator
ID	author	topic	year of publication	research type	random sequence generation	allocation hiding	blind researchers and subjects	blind evaluation of research results	integrity of the resulting data	selectively report research findings	other bias	sample size	age	gender (male/female)	city/country	subject inclusion criteria	KOA diagnostic criteria	intervening measure	intervention frequency	parallel interventions	intervention cycle	follow-up visit	intervention technique	parallel interventions	intervention cycle	follow-up visit	observation target	criterion for judging curative effect	intervention group results	control result	adverse reaction
				https://www.docin.com/p-1823524807.html								intervention group: control group	intervention group: control group	intervention group: control group
1	Jian-Feng Tu	Efficacy of intensive acupuncture versus sham acupuncture in knee osteoarthritis: A randomized controlled trial	2020	RCT	low risk	low risk	low risk	unclear	low risk	low risk	low risk	151/146	62.7 ± 6.6:62.8 ±7.6	32/119:40/106	China	participants, diagnosed with KOA according to the American College of Rheumatology clinical criteria (20), were eligible if they were 45 to 75 years old; reported knee pain for longer than 6 months; had radiologic confirmation of osteoarthritis (Kellgren-Lawrence score II or III) (21); and had a pain score of greater than 4 (range, 0-10; higher scores indicate greater pain) on the numeric rating …	American College of Rheumatology clinical criteria	In the EA group, a dilatational wave of 2/100 Hz was chosen and the electric current was gradually increased until the needles began to vibrate slightly. During treatment, the power light of the EA apparatus was switched on in the MA and SA groups but with no electric current output.	Thirty-minute sessions of treatment were delivered threetimes weekly for 8 weeks, with 24 sessions in total for all groups	N	8 weeks,	N	Shame acupuncture	threetimes weekly	8 weeks	N	The primary outcome was the response rate at week 8. Secondary outcomes included average knee pain over the previous week using the NRS (22) (score range, 0-10) and WOMAC (26) pain subscale (score range, 0-20); average knee function over the previous week using the WOMAC (26) function subscale (score range, 0-68); average knee stiffness over the previous week using the WOMAC (26) stiffness subsca…	The primary outcome: The response rate (25) was defined as the proportion of participants who simultaneously achieved minimal clinically important improvement (MCII) on the NRS (22) and Western Ontario and McMaster Universities Osteoarthritis Index (WOMAC) function subscale (26).The MCII of the 11-point NRS was set at 2 points, which was extrapolated from a 19.9-mm MCII reported for the 100-mm Vi…	For the primary outcome, the response rates at week 8 were 60.3% (91/151 participants) in the EA group EA significantly decreased the NRS and WOMAC pain score, compared with SA, during 26 weeks. EA significantly improved the WOMAC function and stiffness scores, compared with SA, during 26 weeks Patient global assessments at weeks 4, 8 and 16 in the EA and MA groups were better than the SA group	the response rates at week 8 47.3% (69/146 participants) in the SA group.	N
2	张耀怀	电针结合针刺治疗高原藏区骨性膝关节炎 的临床疗效	2018	RCT	unclear	unclear	unclear	unclear	low risk	low risk	unclear	30/30	40.1±5.0:39.5±4.8	19/11:20/10	西藏阿里地区改则县医院藏医科	按照骨性膝关节炎相关诊断标准（采用中华医学会骨科学分会2007年版的《骨关节炎诊治指南》对骨性膝关节炎进行诊断纳入骨性膝关节炎患者	采用中华医学会骨科学分会2007年版的《骨关节炎诊治 指南》对骨性膝关节炎进行诊断，综合临床症状、实验室检查 及影像学X 线检查，符合①+②条或①+③+⑤+⑥条，可诊断骨 性膝关节炎。由于阿里地区当地医院医疗条件限制，关节液无 法检测，所以本研究采用：符合①+②条或①+③+⑤+⑥或①+ ④+⑤+⑥条，即可诊断为骨性膝关节炎。诊断标准：①近1个月内反复膝关节疼痛、压痛、关节僵硬、或伴有肿大、骨摩擦音(感)、畸形、关节无力活动障碍的患者； ②X 线片显示骨赘形成、关节间隙变窄、不同程度的关节腔积液及关节严重硬化以及关节变性；③关节液黏稠、清亮，WBC<2000个/mL,CRP 和 ESR 可轻度改变，血常规，蛋白电泳一般 正常；④中老年患者(≥40岁)(因西藏地区属于高海拔缺氧地区，平均寿命低于内地，故采取≥35岁);⑤晨僵≤30min;⑥活动时有骨摩擦音(感)。	采用电针结合针刺治疗。电针治疗法：针刺取穴以病变局部阿是 穴为主，取患侧内、外膝眼(犊鼻穴),双侧阴、阳陵泉，双侧梁丘、血海、足三里为主穴。患者取仰卧位，放松状态，仰卧位便于针刺的操作及长时间留针而患者不至疲劳，采用华 佗牌30号1.5寸毫针，严格消毒，遵循无菌原则，快速进针，进针后采取提插法和捻转法使之得气。然后，使用G- 6805电针仪对局部阿是穴和内、外膝眼隔天交替刺激，选 疏密波，以患者主观感受确定强度大小，留针30 min,	每周治疗5次	口服藏药(十味波噶丸)	4周	N	给予藏药十味波噶丸(厂家：普兰特药业有限 公司；批准文号：国药准字 Z20025226)口服，4粒/次。十味波噶丸主要成分为乳香、藏红花、巴夏嘎、渣驯膏，余甘子、黄葵子等。	3次/d	服用4周	N	两组组 患 者 的 临 床效 果 及 治 疗 前 、 后 的 疼痛情 况 。	参照《中药新药临床研究指导原则》中关于骨性关节炎相 关标准间：痊愈为患者疼痛症状消失，压痛不明显，关节活动范 围正常，功能恢复，可正常工作，症状积分减少≥95%;显效为 患者疼痛等症状消失，关节活动度不受限，70%≤症状积分减 少<95%;有效为疼痛等症状基本消失，关节活动度轻度受限， 30%≤症状积分减少<70%;无效为疼痛等症状和关节活动度， 症状积分减少<30%。总有效率=[(痊愈例数+显效例数+有效 例数)/总例数]x100%。通过视觉模拟量表(visual analogue scales, VAS)对患者自 己感觉到的疼痛强度按0~10分做出评分，计分越高患者疼痛 越剧烈，分别记录并比较两组患者治疗前、治疗2周后及治疗 4周后的VAS 评分。	观察组总有效率为96.7%	明显高于对照组的80.0%	N
3	杨帅	电针结合等速向心肌力训练治疗膝关节骨性关节炎的临床疗效观察	2017	RCT	low risk	low risk	unclear	unclear	low risk	low risk	unclear	30/30	55.72±7.16:53.49±10.83	?	北京市北京中医药大学第三附属医院康复科	①符合膝骨关节炎西西医诊断标准就诊的膝骨关节炎患者 ②年龄在40-65岁者 ③X线分级为0-Ⅲ之间 ④签署患者知情同意书者 符合①②③④	西医诊断标准 参照1986年美国风湿学会对 KOA 的诊断标准：临床标准，临床加 X 线标准：①.近1个月内反复膝关节疼痛； ②.X线片(站立或负重位)显示关节间隙变窄，软骨下骨硬化和(或) 囊性变，关节缘有骨赘形成； ③.滑液检查符合骨关节炎，关节液(至少2次)清亮、黏稠， WBC<2000个/ml; ④.不能查滑液者，年龄≥40岁 ⑤.晨僵≤30分钟； ⑥.关节活动时有弹响。 符合①+② 或①+③+⑤+⑥ 或①+④+⑤+⑥； 采用 Kellgren Lawranee(K-L)X线分级标准： 0级 正常 I级 轻度骨赘 Ⅱ 级 明显骨赘，关节间隙可疑变窄 Ⅲ级 大量骨赘，关节间隙明显变窄，软骨下骨硬化 IV级 大量骨赘，关节间隙明显变窄，严重软骨下骨硬化及明显畸形	穴位选择内外膝眼，足三里，血海，梁丘，阳陵泉。操作：患者取仰卧位，屈膝(为 保证患者在此体位的舒适度，可在膝关节下方垫小枕头),常规消毒后，足三里、阳陵 泉、血海、梁丘均为直刺1-1.5寸；内外膝眼向后内斜刺1-1.5寸，刺入后二者外观呈 “八”字；针刺完毕后，电极分别接在梁丘、血海，选用疏波，频率2Hz, 电流强度为 4mA, 时间20分钟。治疗结束后，取下电针仪，拔出针刺针，用棉签按压针孔，以防出血。治疗过程中，如出现心慌，汗出等不适症状，立即 中断治疗；如果症状严重者，送急诊处理。	每周治疗3次	N	持续治疗4周	N	首先进行3分钟的热身运动，包括下肢主动运动，以及膝关节的伸展运动。患者取 坐位，髋部与躯干成角110°。关节轴心设定为：股骨外髁与动力臂轴心相对。用束带 固定腰部、胸部和大腿部，动力臂固定在外踝上3cm处。选择等速向心肌力训练的模式，运动速度设定(如表5)	3次/周	连续训练4周	N	1.VAS评分：对KOA 患者的疼痛作整体评价，记录三组干预前后VAS 评分。基本的方法是使用一条长约10cm 的游动标尺， 一面标有10个刻度，两端分别为“0”分端和“10”分端，0分表示无痛，10分代表难以忍受的最剧烈的疼痛。临床评定以“0-2”分为“轻”, “3-5”分为“中”, “6-8”分为“重”,“8-10”分为“极重”。临床 治疗前后使用同样的方法即可较为客观的做出评分，并对疼痛治疗的效果进行较为客观的评价。此方法简单易行，相对比较客观，而且敏感，见附录。 2.WOMAC 量表积分：记录三组病例干预前后的 WOMAC 指数评分。该量表于1988 年被首次提出的，通过患者的相关体征和症状表现情况得出关节炎的严重程度或 者是治疗效果。该表囊括了骨关节炎所有的基本体征和症状，分为疼痛、僵硬与关节功 能等三个大项，而三个大项包含24 个小项，其中疼痛部分有5个项目评分、僵硬部分 有…	VAS评分：对KOA 患者的疼痛作整体评价，记录三组干预前后VAS 评分。基本的方法是使用一条长约10cm 的游动标尺， 一面标有10个刻度，两端分别为“0”分端和“10”分端，0分表示无痛，10分代表难以忍受的最剧烈的疼痛。临床评定以“0-2”分为“轻”, “3-5”分为“中”, “6-8”分为“重”,“8-10”分为“极重”。临床 治疗前后使用同样的方法即可较为客观的做出评分，并对疼痛治疗的效果进行较为客观的评价。此方法简单易行，相对比较客观，而且敏感，见附录。WOMAC 量表积分：记录三组病例干预前后的 WOMAC 指数评分。该量表于 1988 年被首次提出的，通过患者的相关体征和症状表现情况得出关节炎的严重程度或 者是治疗效果。该表囊括了骨关节炎所有的基本体征和症状，分为疼痛、僵硬与关节功 能等三个大项，而三个大项包含24 个小项，其中疼痛部分有5个项目评分、僵硬部分 有2个项目…	1.VAS评分：治疗后整体VAS 评分具有统计学差异 (F=15.91,p=0.000<0.05); 其中A组（干预组） VAS 改善程度均优于B （对照组）组，且具有统计学意义 (p=0.000<0.05)； 2.治疗后WOMAC 评分 组间比较： A 组与B 组相比无统计学差异；三组经治疗后能明显改善疼痛评分，与治疗前相比均有统计学差异，三组 p=0.005<0.05。 3.治疗后疼痛评分组间比较： A 组与B 组相比无统计学差异；三组经治疗后能明显改善僵硬评分，与治疗前相比均有统计学差异，三组p=0.041<0.05。 因为三组之间非参数检验两两比较存在较大的争议，统计软件SAS、SPASS 等权威软件都没有该功能，故未进行比较；三组经治疗后能明显改善关节功能评分，与治疗前相比均有统计学差异，三组p=0.048<0.05。 4.治疗后关节功能评分组间比较： A 组与B 组相比无统计…	治疗后整体VAS 评分具有统计学差异 (F=15.91,p=0.000<0.05); 其中A组（干预组） VAS 改善程度均优于B （对照组）组，且具有统计学意义 (p=0.000<0.05)；治疗后WOMAC 评分 组间比较： A 组与B 组相比无统计学差异；三组经治疗后能明显改善疼痛评分，与治疗前相比均有统计学差异，三组 p=0.005<0.05。 治疗后疼痛评分组间比较： A 组与B 组相比无统计学差异；三组经治疗后能明显改善僵硬评分，与治疗前相比均有统计学差异，三组p=0.041<0.05。 因为三组之间非参数检验两两比较存在较大的争议，统计软件SAS、SPASS 等权威软件都没有该功能，故未进行比较；三组经治疗后能明显改善关节功能评分，与治疗前相比均有统计学差异，三组p=0.048<0.05。治疗后关节功能评分组间比较： A 组与B 组相比无统计学差异；组间比较，三组对屈肌群P…	N
4	徐挺挺	电针结合推拿治疗膝骨关节炎临床疗效研究	2011	RCT	high risk	low risk	unclear	unclear	low risk	low risk	unclear	16/17	59.9±9.8:63.4±9.1	5/11:3/14	广州中医药大学附属骨伤科医院门诊	a.症状 (1)膝关节钝痛、隐痛或刺痛，劳累或过度活动后加重，可有休息痛、静止痛。 (2)膝关节活动不便或无力，上下台阶、蹲起困难。 (3)步态缓慢或跋行，行走时膝关节有摩擦音，严重者可有关节“绞锁”现象。 b.体征 (1)膝关节或有肿胀或有外翻畸形。 (2)内外膝眼、髌骨周或胭窝处有压痛，关节屈伸不利，可有股四头肌萎缩。 (3)单腿下蹲试验、髌骨研磨试验为阳性。 单腿下蹲试验：用患腿支撑作下蹲动作或从蹲位站起，出现疼痛者为阳性， 嵌骨研磨试验：用较轻的力量推动髌骨在股骨髁上作研磨动作，若伴有疼痛或髌 骨下有粗糙响声者为阳性。 c.X线片检查 显示关节面不规则，关节间隙狭窄，软骨下骨质硬化以及边缘唇样改变，骨赘形 成。	根据2007年中华医学会骨科学分会修订的膝骨关节炎诊断标准：(1)近1个月内反复膝关节疼痛； (2)x 线片(站立或负重位)示关节间隙变窄、软骨下骨硬化和(或)囊性变、关节 缘骨赘形成； (3)关节液(至少2次)清亮、黏稠， WBC<2000个/ml; (4)中老年患者(≥40岁); (5)晨僵≤3分钟； (6)活动时有骨摩擦音(感);综合临床、实验室及 x 线检查，符合(1)+(2)条或(1)+(3)+(5)+(6)条或 (1)+(4)+(5)+(6)条，可诊断膝骨关节炎。	穴位常规消毒后，取1.5～2寸毫针进行治疗，采用平补平泻法，针 刺得气后留针30mins,留针时同时采用将穴对两根针柄分别接电针机输出端，连续波，电流强度以患者能耐受而不引起疼痛为度。	隔日一次	N	以15次为一疗程	N	硫酸氨基葡萄糖片0.314g P.O.tid (广东省新兴县同仁药业有限公司，0.314g<相当于硫酸氨基葡萄糖0.25g>, 国药准字 H20041317)。	每天 1 次	连续30天为一疗程	N	(1)按预测分组各组疗效的比较。 (2)参照加拿大 WOMAC(the Western Ontario and McMaster) 评分法进行评分。结果以改善率表示，计算方法为：改善率 (RIS)=[ (治疗前评分-治疗后评分)/治疗前评分]×100%。	(1)按预测分组各组疗效的比较。(2)参照加拿大 WOMAC(the Western Ontario and McMaster) 评分法进行评分。结果以改善率表示，计算方法为：改善率 (RIS)=[ (治疗前评分-治疗后评分)/治疗前评分]×100%。	1.电针组与药物组 (p=0.001)有显著的差异，说明电针结合推拿治疗膝骨关节炎疗效明显优于单纯口服硫酸氨基葡萄糖片的疗效，见表4； 2.而经 one-way ANOVA 检验，4组间治疗前的 WOMAC 评分表中的疼痛、僵硬、功能活动各自评分比较，各组间P 均>0.05,无显著的差异，见表5； 3.而经 one-way ANOVA检验，4组间治疗4周WOMAC 评分表中的疼痛、僵硬各自 评分比较，各组问 P 均>0.05,无顯著的差异，提示经治疗各种治疗方法治疗膝骨关 节炎在改善疼痛、僵硬的症状無明显优势； 4.组間治疗4周WOMAC 评分表中的功能活 动评分比较，电针组与药物组 (p=0.042)有显著的差异，提示电针结合推拿治疗膝骨关节炎在改善功能活动症状较口服药物组有明显优势，见表6； 5.4组間 WOMAC 评分表中的疼痛、功能活动各自治疗前评分与治疗4周后评分经配 对 t …	电针组与药物组 (p=0.001)有显著的差异，说明电针结合推拿治疗膝骨关节炎疗效明显优于单纯口服硫酸氨基葡萄糖片的疗效，见表4；而经 one-way ANOVA 检验，4组间治疗前的 WOMAC 评分表中的疼痛、僵硬、功能活动各自评分比较，各组间P 均>0.05,无显著的差异，见表5；而经 one-way ANOVA检验，4组间治疗4周WOMAC 评分表中的疼痛、僵硬各自 评分比较，各组问 P 均>0.05,无顯著的差异，提示经治疗各种治疗方法治疗膝骨关 节炎在改善疼痛、僵硬的症状無明显优势；组間治疗4周WOMAC 评分表中的功能活 动评分比较，电针组与药物组 (p=0.042)有显著的差异，提示电针结合推拿治疗膝骨关节炎在改善功能活动症状较口服药物组有明显优势，见表6；4组間 WOMAC 评分表中的疼痛、功能活动各自治疗前评分与治疗4周后评分经配 对 t 检验比较， p 值均=0.0…	N
5	周彤	低频电针治疗膝骨关节炎临床疗效分析	2015	RCT	high risk	unclear	unclear	unclear	low risk	low risk	unclear	40/40	54.6±5.3:53.8±7.6	17/23:19/21	上海市徐汇区凌云社区卫生服务中心针灸科及全 科门诊	①符合美国风湿病学会 2001 年制 定的膝骨关节炎诊断标准 [3] ; ②年 龄 在 40 ~ 70 岁之间 ; ③同意参加本研究并签署知情同意书 ; ④近 1 个月未服用治疗膝骨关节炎的中西药物及接受其他疗法者。	美国风湿病学会 2001 年制定的膝骨关节炎诊断标准	取膝眼、犊鼻为主穴，鹤顶、足三里、方氏经验穴(屈膝 90°，膝关节内侧 45° 角方 向骨缝中) 、绝骨为辅穴 ; 常规消毒穴位，采用汉医牌一 次性无菌不锈钢毫针(0．25 mm × 40 mm) ，直刺进针， 行提插、捻转手法 ; 得气后主穴接 2 Hz 低频电子脉冲导线一对，刺激量以患者能耐受为度。留针 20 min。	每日1次	N	14 次为 1 个疗程，治疗 2 个疗程	N	口服 双氯芬酸钠缓释胶囊 ( 商品名 : 英太青 ; 中国药科大学 制药有 限 公 司 生 产 ; 规 格 : 50 mg) ，每 次 50 mg	每日1次	疗程 28 天	N	①膝关节疼痛评分 : 采用视觉 模拟评分法(VAS) [4] 评定关节疼痛程度 。②膝关节功 能评分 : 采用 Lysholm 膝关节评分量表法(Lysholm knee score，LKSS) [5] 评价膝关节功能，包括疼痛 ( 休息痛和 运动痛) 、肿胀、行走能力、关节活动度、不稳定 感、负 重、上下楼梯、绞锁等 8 项 ; 正常为 100 分，分值越小， 表示功能障碍越严重。	①膝关节疼痛评分 : 采用视觉 模拟评分法(VAS) [4] 评定关节疼痛程度 。②膝关节功 能评分 : 采用 Lysholm 膝关节评分量表法(Lysholm knee score，LKSS) [5] 评价膝关节功能，包括疼痛 ( 休息痛和 运动痛) 、肿胀、行走能力、关节活动度、不稳定 感、负 重、上下楼梯、绞锁等 8 项 ; 正常为 100 分，分值越小， 表示功能障碍越严重。	治疗前两组膝关节疼痛 VAS 评分比较，差异无统计学意义 ( P ＞0．05) 。治疗后，两组膝关节疼痛 VAS 评分均明显低于治疗前，差异 有统计学意义(P ＜0．01) ; 且治疗组 VAS 评分明显低于对照组，差异有统计学意义(P＜0．05) 。见表 1 ； 治疗前两组 LKSS 评分比较，差 异无统计学意义(P＞0．05) 。治疗后，治疗组 LKSS 评 分明显高于治疗前，差异有统计学意义 ( P ＜0．01) ; 对 照组 LKSS 评分治疗前后比较差异无统计学意义 ( P＞0．05) ; 两组治疗后 LKSS 评分比较，治疗组明显 高于对照组(P＜0．05) 。见表 2 。	治疗前两组膝关节疼痛 VAS 评分比较，差异无统计学意义 ( P ＞0．05) 。治疗后，两组膝关节疼痛 VAS 评分均明显低于治疗前，差异 有统计学意义(P ＜0．01) ; 且治疗组 VAS 评分明显低于对照组，差异有统计学意义(P＜0．05) 。见表 1 ； 治疗前两组 LKSS 评分比较，差 异无统计学意义(P＞0．05) 。治疗后，治疗组 LKSS 评 分明显高于治疗前，差异有统计学意义 ( P ＜0．01) ; 对 照组 LKSS 评分治疗前后比较差异无统计学意义 ( P＞0．05) ; 两组治疗后 LKSS 评分比较，治疗组明显 高于对照组(P＜0．05) 。见表 2 。	N
6	Zhen Zheng	The effect of electroacupuncture on opioid-like medication consumption by chronic pain patients: A pilot randomized controlled clinical trial	2012	RCT	low risk	high risk	low risk	low risk	low risk	low risk	unclear	17/18	51.1 ± 13.0:48.4 ± 10.5	9/8:9/9	Barbara Walker Centre for Pain Management (BWCPM) at the St. Vincent’s Hospital, Melbourne, Australia	Pain patients aged between 18 and 80 years (inclusive), suffering from non-malignant pain for more than 3 months, and using OLM were recruited. All volunteers were assessed by pain physicians for eligibility of participation at the BWCPM according to the Classification of Chronic Pain Definitions published by the International Association for the Study of Pain (IASP) (Merskey et al., 1994) and ag…	BWCPM according to the Classification of Chronic Pain Definitions published by the International Association for the Study of Pain (IASP) (Merskey et al., 1994)	In the REA group, two pairs of acupuncture points, Shousanli LI10/Hegu LI4 and Zusanli ST36/Fenglong ST40, were selected unilaterally and alternated from side to side in different treatment sessions for invasive EA (Myer 501, Meyer Medical Electronics, Australia) at an alternating frequency of 2 and 100 Hz. Up to five supplementary acupuncture points were chosen according to the side effects of O…	twice a week	participants were instructed to continue their routine therapies.	for 6 weeks from the 3rd to the 8th week	Y	In the SEA group, acupuncture needles were superficially inserted to non-classical acupuncture points with no stimulation (Vincent, 1989; Zaslawski et al, 1997) and connected to a mock EA stimulator.	twice a week	for 6 weeks from the 3rd to the 8th week	Y	The primary outcome measures were the dosage of OLM, the type and incidence of related side effects, and pain intensity measured with visual analogue scales (VASs). These items were recorded daily in the Subject Diary during the baseline (1st and 2nd week) and treatment period (3rd–8th week). In addition, they were also completed daily in the 9th, 12th, 16th and 20th week during the follow-up per…	The primary outcome measures were the dosage of OLM, the type and incidence of related side effects, and pain intensity measured with visual analogue scales (VASs). These items were recorded daily in the Subject Diary during the baseline (1st and 2nd week) and treatment period (3rd–8th week). In addition, they were also completed daily in the 9th, 12th, 16th and 20th week during the follow-up per…	From baseline to the 8th week, the OLM consumption was significantly reduced in both treatment groups (F(2, 66) = 18.4, p < 0.001) (Table 2). The reduction was 39% in the REA group.The group difference in the changes over time was not statistically significant but indicated a trend toward a more rapid reduction of OLM in the REA group (F(2, 66) = 3.0, p = 0.056).Total incidents of side effects as…	greater than 25% in the SEA group.Total incidents of side effects associated with OLM were reduced by 45%. For those who completed the six-week treatment, OLM was reduced in the REA and SEA groups by 64% and 46% (126.1 ± 97.3 mg vs 113.9 ± 129.2 mg at the end of the 8th week), respectively.	Side effects related to OLM experienced by more than half of the participants were fatigue, drowsiness, lethargy and constipation in the REA group, and nausea, dizziness, fatigue, drowsiness, blurred vision, sedation, lethargy and anxiety in the SEA group.
7	王海燕	基于“骨正筋柔”理论探究电针联合平衡和 本体感觉训练对膝骨关节炎的临床疗效研究	2022	RCT	low risk	high risk	low risk	low risk	low risk	low risk	low risk	34/34	64.50±4.71:62.82±5.84	34/0:34/0	福建中医药大学附属漳州市 中医院康复科与骨科门诊	(1)符合上述膝骨关节炎西医诊断标准和中医诊断标准。 (2) 50岁≤年龄≤75岁之间的单侧内侧间室狭窄的女性KOA患者。 (3) Kellgren/Lawrence(K/L)骨科医师确定为为Ⅱ或Ⅲ级， 患者能够独自在平地上行 走至少6米。 骨赘形成或表现出可能关节腔间隙狭窄 (Ⅱ级) ；一定出现关节腔间隙 的狭窄、僵硬化和可能骨端变形。(Ⅲ级) (4)所有患者均需签署知情同意书 (详见 附录表 A)	3.1.1 西医诊断标准： 根据中华医学会骨科学分会2017年起草的《骨关节炎诊疗指南 (2018版)》[15] 的临床 诊断标准： 最近1个月反复膝关节疼痛加上以下任意两项均可诊断为KOA：X线片 (负重 位或站立位)显示关节间隙狭窄、软骨下骨硬化和/或在关节边缘形成囊性变与骨赘；年 龄≥50岁；晨僵时间≤30min；活动中有骨摩擦 (感觉) 。 3.1.2 中医诊断标准 中医诊断标准依据 《膝骨关节炎中医诊疗专家共识》 (2015 年版)[ 16]诊断标准： (1) 早期关节活动度减少， 随气候环境变化改变， 活动后症状得到改善， 并伴随一 定的疼痛且反复发作； (2) 常见于中老年人群， 起病隐匿，缓慢发展； (3) 膝盖表现出轻微肿胀， 关节在移动时经常发出咔哒声和摩擦声； (4) X 线片中骨质流失表现疏松，软骨下骨僵硬化，关节之间间隙变窄，关节周缘唇样改变， 有骨赘形成。	电针疗法：穴位选择依据参照国家“十三·五”规划教材， 高树中、杨骏主编《针灸 治疗学》 [ 19] ，本研究的腧穴选择： 血海、 梁丘、内膝眼、 犊鼻、 阳陵泉、 阴陵泉、 足三 里。穴位定位：依据国家“十三 · 五”规划教材，沈雪勇主编《经络腧穴学》 [20] 。血海： 大腿内侧， 髌底内侧端上 2 寸， 当股四头肌内侧头的隆起处。梁丘： 屈膝， 在大腿前面， 当髂前上棘与髌底外侧端的连线上，髌底上 2 寸。内膝眼：屈膝在髌韧带内侧凹陷中。 犊鼻： 屈膝， 膝关节，髌骨与髌韧带外侧一横指凹陷处。阳陵泉： 小腿外侧， 在腓骨头 前下方凹陷处。足三里： 小腿前外侧， 位于犊鼻穴下 3 寸， 距胫骨前缘一横指(中指) 。 阴陵泉：在小腿内侧， 胫骨内侧髁后下方凹陷处。操作方法：患者仰卧位于治疗床上， 软垫垫于关节下方使膝关节处于屈曲状态。用 75%的酒精对穴位常规消毒后， 操作者使 用毫针行…	间隔 1 日治疗，每周治疗 3 天 (一、三、五)	基础治疗(所有参与者均应接受健康宣教；注意休息， 减少非计划的运动， 适量有氧锻炼，避 免进行对膝关节产生巨大压力的功能活动如上下楼梯、爬山等，红外线照射治疗和口服 塞来昔布作为常规基础治疗， 红外线治疗灯(又名： 特定电磁波治疗器， 福建中医药大学附属漳州中医院器械， 生产厂家： 重庆航天火箭电子技术有限公司， 离膝 25~30cm， 每天照射 1 次，每次 30 分钟)。根据膝关节炎阶梯治疗专家共识[ 18] 中口服非甾体类抗 炎药(Non-steroids Anti-inflammation Drugs，NSAIDs) 塞来昔布胶囊(商品名： 西乐葆 乐葆批准文号：国药准字 J20140072 生产厂家：辉瑞制药有限公司进口分包装规格：0.2g/粒)口服，一次吃 1 粒，饭后服用。) 平衡和本体感觉训练： 在康复医师的指导下采用 Sycomore 全身智能康复系统(型 号 SN14…	持续4周	N	在基础治疗上进行平衡和本体感觉训练，在康复医师的指导下采用 Sycomore 全身 智能康复系统(型号 SN14J093)进行。该系统包含压力平板传感器、图像显示器和平 衡处理软件， 通过模数信号转换传入电脑进行有效分析。静态平衡和本体感觉功能训练： 考虑测试过程中本体感觉的传输要求受试者需脱鞋参加测试。患者站在训练板的中央， 两足跟并拢，两足间分开 30 度，两手臂垂于身体中线两侧，尽量保持静止状态，双足 跟随平衡板晃动进行左右、前后训练， 然后进行单足训练， 双足与单足睁眼结束后开始 闭眼站立的训练模式。每次持续时间 20min	每日一次， 每周训练 3 天 (一、三、五)	持续 4 周	N	①功能状况评价： WOMAC (附录 F) 评价电针或平衡及本体感觉训练前后患者的 痛感、僵硬程度、躯体功能情况，使用视觉模拟尺(Visual Analog Scale ，VAS)进行 WOMAC 中各项评分， 即画一 10cm 长的线段， 两端标注“无痛”，和“非常严重的疼痛”， 让受试者者自行在线段上根据相关的问题程度进行线段划分。测量原点到受试者换分点 的距离(估计到 0. 1mm)。 ②表面肌电数据采集：把符合纳入排除标准的 KOA 患者带入肌电采集室，试验前 的准备工作包括 1) 肌肉的备皮处理、去角质、 75%酒精去油脂 2) 判断肌肉纤维走向3) 参考电极的选择， 突出的骨头或其他合适的部位 4)电极和神经纤维的方向一致，电极 应贴在肌腹上。 实施最大等收缩力的测试(MVIC)， MVIC 值作为各肌肉力量的反映。 ③治疗前后膝关节关节活动度(矢状面上的屈伸和冠状面上的膝内…	以郑筱萸编写的 2002 版《中药新药临床研究指导原则》 [23] 为参照拟定如下， KOA 的临床疗效评价标准: 以 WOMAC 评分作为疗效的评价指标，计算公式(尼莫地平法)： 疗效指数＝[(治疗前积分－治疗后积分)／治疗前积分] *100％。 (一)疾病疗效判定标准 (1) 效果十分显著 临床症状基本减退， 患者日常功能活动基本正常，积分减少 ≥95% ，X 线显示正常。 (2) 效果显著 临床症状的大部分减退，功能活动大部分正常，积分减少≥70%、 ＜95% ，X 线显示明显好转。 (3)有效 临床症状基本消除，部分功能活动受限，积分减少≥30% 、＜70%，X 线 显示明显好转。 (4) 无效 临床症状均无明显改善， 大部分功能活动受限， 积分减少＜30% ，X 线 无改变。	1.两组治疗前后 WOMAC 评分比较：本研究发现，经 4 周治疗后，两组的 WOMAC 评分均下降， 说明两组均能有效改 善患者功能活动； 两组治疗后 WOMAC 评分组间比较，差异具有统计学意义(P＜0.05)， 说明观察组的临床疗效优于对照组。见表 3- 1，图 1- 1； 2.两组治疗前后表面肌电比较：本研究表明，经 4 周治疗后，观察组股内侧肌与股外侧肌的比值(VM/VL)提高， 治疗前后 VM/VL 比值比较经配对样本 t 检验(P＜0.05) ，差异具有统计学意义，而对 照组治疗前后 VM/VL 的变化不大 (P＞0.05)；两组治疗后 VM/VL 比值组间比较，差 异具有统计学意义(P＜0.05)，说明观察组优于对照组。 3.两组治疗前后平衡和本体感觉指标比较：本研究结果表明， 4 周治疗后，观察组和对照组平衡和本体感觉指标均下降， 两组 治疗前后左右轴距、前后轴距和圆周…	1.两组治疗前后 WOMAC 评分比较：本研究发现，经 4 周治疗后，两组的 WOMAC 评分均下降， 说明两组均能有效改 善患者功能活动； 两组治疗后 WOMAC 评分组间比较，差异具有统计学意义(P＜0.05)， 说明观察组的临床疗效优于对照组。见表 3- 1，图 1- 1； 2.两组治疗前后表面肌电比较：本研究表明，经 4 周治疗后，观察组股内侧肌与股外侧肌的比值(VM/VL)提高， 治疗前后 VM/VL 比值比较经配对样本 t 检验(P＜0.05) ，差异具有统计学意义，而对 照组治疗前后 VM/VL 的变化不大 (P＞0.05)；两组治疗后 VM/VL 比值组间比较，差 异具有统计学意义(P＜0.05)，说明观察组优于对照组。 3.两组治疗前后平衡和本体感觉指标比较：本研究结果表明， 4 周治疗后，观察组和对照组平衡和本体感觉指标均下降， 两组 治疗前后左右轴距、前后轴距和圆周…	N
8	Meijin Hou	The Effect of Electroacupuncture on Dynamic Balance during Stair Climbing for Elderly Patients with Knee Osteoarthritis	2020	RCT	low risk	unclear	unclear	unclear	low risk	low risk	unclear	18/18			China	All participants met the following inclusion criteria: (1) had been diagnosed by a physician with bilateral symp- tomatic KOA according to the clinical and radiographic criteria proposed by the American College of Rheumatology, (2) had both knees with grade 2 or 3 according to the standards of the Kellgren/Lawrence grade by radio- graphic examination and(3) maintained the ability to walk and clim…	All participants met the following inclusion criteria: (1) had been diagnosed by a physician with bilateral symp- tomatic KOA according to the clinical and radiographic criteria proposed by the American College of Rheumatology, (2) had both knees with grade 2 or 3 according to the standards of the Kellgren/Lawrence grade by radio- graphic examination and(3) maintained the ability to walk and clim…	According to a previous study [19] and the clinical experience of the members of the research group, seven acupoints around the knees, namely Neixiyan (EX-LE 4), Dubi (ST 35), Yanglingquan (GB 34), Yinlingquan (SP 9), Xuehai (SP 10), Liangqiu (ST 34), and Zusanli (ST 36) (Figure 1) were selected and acupunctured with a 1.5-inch single needle (0.30 × 40 mm, Wuxi Jiajian Medical Instruments Co., LT…	which consisted of the first week of treatment once a day, continuous treatment of 5 days, and then followed by 2-day rest. Ie treatment of the second week and the third week were once every other day, three times a week.	N	Both groups were treated for 3 weeks,every patient underwent a total of 11 sessions of treatment.	N	the electrodes were connected with Yanglingquan and Liangqiu, respectively. During the 30minute TEA stimulation, all the patients reported “de qi” sensations, which is a feeling of heaviness, numbness, or distention at the area of acupoints [20]. In the MEA stimulation, the same needle as the experimental group was pierced into the skin at nearly 0.5 cm in depth at points that were 2 cm next to t…	which consisted of the first week of treatment once a day, continuous treatment of 5 days, and then followed by 2-day rest. Ie treatment of the second week and the third week were once every other day, three times a week.	Both groups were treated for 3 weeks,every patient underwent a total of 11 sessions of treatment.	N	Before and after treatment, each participant was assessed for their knee pain using a 5-point Likert-type Western Ontario and McMaster Universities Osteoarthritis Index (WOMAC), where 0 means no pain, 4 means worst imaginable pain, and total score is 20. After the self-reported pain evaluation, all participants were asked to do the stair negotiation test using a three-dimensional gait analysis sy…	Before and after treatment, each participant was assessed for their knee pain using a 5-point Likert-type Western Ontario and McMaster Universities Osteoarthritis Index (WOMAC), where 0 means no pain, 4 means worst imaginable pain, and total score is 20. After the self-reported pain evaluation, all participants were asked to do the stair negotiation test using a three-dimensional gait analysis sy…	For both study and control groups, the pain recorded from posttreatment was significantly improved in comparison with pretreatment. The mean MOS value in both A/P and M/L directions during ascent for each group is shown in Table 1, and there was no between-group difference at initial contact (IC) and toe-off as well as the midstance (MS) in the gait cycle during ascent. 1.After treatment, there w…	For both study and control groups, the pain recorded from posttreatment was significantly improved in comparison with pretreatment. The mean MOS value in both A/P and M/L directions during ascent for each group is shown in Table 1, and there was no between-group difference at initial contact (IC) and toe-off as well as the midstance (MS) in the gait cycle during ascent. 1.After treatment, there w…	N
9	李洪涛	金骨莲胶囊联合电针治疗膝骨关节炎	2020	RCT	high risk	unclear	unclear	unclear	low risk	low risk	unclear	40/40	55±5:53±7	12/28:15/25	黑龙江中医药大学附属第一医院	纳入标准： 1)符合膝骨关节炎诊断标准；2)年 龄 40 ~ 85 岁； 3)单侧膝关节病变者；4)阐述试 验目的，签署知情同意书。排除标准： 1)家族遗 传性膝骨关节炎；2)膝关节严重外伤者；3)关节 强直患者；4)妊娠及哺乳期妇女；5)膝关节术后 患者。	1)近 1 个月内反复关节疼痛；2) X 线片(站 立或负重位) 示关节间隙变窄、软骨下骨硬化和(或) 囊性变、关节缘骨赘形成 ；3)关节液(至少 2 次) 清亮、黏稠，WBC ＜ 2 000 个/mL；4) 中老年患 者( ≥ 40 岁)； 5)晨僵≤ 3 min；6)活动时有骨 擦音(感) 。符合 1)、 2)条或 1)、 3)、 5)、 6) 条或 1)、 4)、 5)、 6)条，可诊断 KOA[7]。	在口服金骨莲胶囊基础上配合电针治 疗，针具：安迪牌一次性无菌针灸针 0.35 mm ×40 mm (贵州安迪药械有限公司) ；华佗电子针疗仪 SDZ Ⅱ型。选穴：选择阿是穴并根据阿是穴分布选 择相应的反阿是穴(股内侧肌、肌最长肌、股外侧 肌、股二头肌、半腱肌、半膜肌等的起点和肌腹点) 为主穴， 选取内外膝眼、阳陵泉、阴陵泉、足三里、 梁丘、血海等为配穴；肝肾亏虚加三阴交、太溪(捻 转补法) ，寒湿明显加三阴交、丰隆(捻转泻法) [8] 。 操作方法：患者仰卧位，暴露患侧膝关节，局部皮 肤进行消毒；平补平泻进针得气后， 分别在阴陵泉、 粱丘和阳陵泉、血海连接电针，频率 60 Hz，电流 8 mA 疏密波治疗，留针 30 min。	每周治疗 6 d	口服金骨莲胶囊， 2 粒 / 次， 3 次 /d。治疗时间为 8 周	治疗时间 8 周	N	予对照组患者单纯口服金骨莲胶囊，2 粒 / 次	3 次 /d	治疗时间为 8 周	N	总有效率，根据《骨关节炎诊治指南(2007 版)》 [9] 对 2 组治疗后的临床疗效进行评定。 WOMAC 问卷表，分别采用膝关节西大略湖麦 克马斯特大学骨关节炎指数量表(WOMAC)。 WOMAC 量表含疼痛(0 ~ 20 分)、僵硬(0 ~ 8 分)、 日常活动(0 ~ 68 分) 3 个维度，满分 96 分。得 分越高病情越严重。VAS 视觉模拟评分，在一张 纸上面画 10 cm 直线，等距离标有 10 个刻度，两 端分别为“0”“10”， 从 0 ~ 10 疼痛程度依次 递增， 患者在标尺上选择出自己大概的疼痛程度， 医生在标尺对侧负责记录。	总有效率，根据《骨关节炎诊治指南(2007 版)》 [9] 对 2 组治疗后的临床疗效进行评定。 WOMAC 问卷表，分别采用膝关节西大略湖麦 克马斯特大学骨关节炎指数量表(WOMAC)。 WOMAC 量表含疼痛(0 ~ 20 分)、僵硬(0 ~ 8 分)、 日常活动(0 ~ 68 分) 3 个维度，满分 96 分。得 分越高病情越严重。VAS 视觉模拟评分，在一张 纸上面画 10 cm 直线，等距离标有 10 个刻度，两 端分别为“0”“10”， 从 0 ~ 10 疼痛程度依次 递增， 患者在标尺上选择出自己大概的疼痛程度， 医生在标尺对侧负责记录。	总有效率95.0％、治疗后4周WOMAC评分40.52±1.77、治疗后8周WOMAC评分28.19±0.21、治疗后4周VAS评分比较5.23±0.77、治疗后8周VAS评分比较3.07±0.21	总有效率87.5％、治疗后4周WOMAC评分60.65±2.24、治疗后8周WOMAC评分47.38±1.38、治疗后4周VAS评分比较6.47±0.24、治疗后8周VAS评分比较4.52±0.38	未报到
10	Tian-Qi Wang	Effect of Electroacupuncture on Gut Microbiota in Participants With Knee Osteoarthritis	2021	RCT	unclear	unclear	unclear	unclear	low risk	low risk	unclear	30/30	64.73 ± 5.39:66.10 ± 7.42	11/19:10/20	Beijijng,China	The inclusion criteria were as follows: age from 45 to 75; Kellgren-Lawrence (Kellgren and Lawrence, 1957) grade II or III (mild or moderate) radio graphicallyconfirmed KOA on one or both knees; duration of more than six months and pain intensity≥4 on a 10 numerical rating scale (NRS).	The inclusion criteria were as follows: age from 45 to 75; Kellgren-Lawrence (Kellgren and Lawrence, 1957) grade II or III (mild or moderate) radio graphicallyconfirmed KOA on one or both knees; duration of more than six months and pain intensity≥4 on a 10 numerical rating scale (NRS).	Hwato brand disposable, sterile steel needles (size 0.25×25-40 mm, manufactured by Suzhou Medical Appliance in Jiangsu, China) were used. The obligatory acupoints included dubi (ST35), neixiyan (EXLE5), ququan (LR8), xiyangguan (GB33) and an ashi point (the point where the patient felt most pain). Adjunct acupoints were chosen by the acupuncturists according to traditional Chinese medicine. If pa…	usually three sessions per week	N	Both EA and SA therapies consist of 24 sessions of 30 minutes, administered over eight weeks	Y	Hwato brand disposable, sterile steel needles (size 0.25×25-40 mm, manufactured by Suzhou Medical Appliance in Jiangsu, China) were used. Eight non-acupoints that were separate from conventional acupoints or meridians were used for the SA group. The schedule and other treatment settings were the same as for the EA group but with superficial skin penetration (2~3 mm in depth) and no electricity ou…	usually three sessions per week	Both EA and SA therapies consist of 24 sessions of 30 minutes, administered over eight weeks	Y	Clinical Outcomes 1.The response rate was calculated according to a change of 50% from baseline in Western Ontario and McMaster Universities Osteoarthritis Index (WOMAC) total scores (pain, stiffness and function) at eight weeks (Witt et al, 2006). 2.Knee pain were assessed by WOMAC pain subscale (five items, scored from 0 to 20) and NRS (scored from 0 to 10, 0 represent no pain, 10 represent unb…	Clinical Outcomes 1.The response rate was calculated according to a change of 50% from baseline in Western Ontario and McMaster Universities Osteoarthritis Index (WOMAC) total scores (pain, stiffness and function) at eight weeks (Witt et al, 2006). 2.Knee pain were assessed by WOMAC pain subscale (five items, scored from 0 to 20) and NRS (scored from 0 to 10, 0 represent no pain, 10 represent unb…	1.Clinical Outcomes After 8 weeks of treatment, the response rates (a change of 50% from baseline in WOMAC total scores) were 60% for EA group,higher than the 30% for SA group by intention-to-treat analysis (P=0.037) (Table 2). After eight weeks of treatment in Table 3, the total WOMAC score, WOMAC pain subscale, WOMAC stiffness subscale, WOMAC function subscale, and NRS score of the knee joint i…	1.Clinical Outcomes After 8 weeks of treatment, the response rates (a change of 50% from baseline in WOMAC total scores) were 60% for EA group,higher than the 30% for SA group by intention-to-treat analysis (P=0.037) (Table 2). After eight weeks of treatment in Table 3, the total WOMAC score, WOMAC pain subscale, WOMAC stiffness subscale, WOMAC function subscale, and NRS score of the knee joint i…	N
11	Chaichan Sangdee	Electroacupuncture versus Diclofenac in symptomatic treatment of Osteoarthritis of the knee: a randomized controlled trial	2002	RCT	unclear	unclear	unclear	unclear	low risk	low risk	unclear	48/47	65.10±3.40:62.70:7.22	10/38:12/35	Thailand	Two hundred out-patients of either sex, aged over 40 years, and who had been suffering from unilateral or bilateral OA of the knee according to the criteria of the American College of Rheumatology [8] for more than 3 months duration, were recruited. Lequesne's functional index, which was evaluated at the screening visit, had to be at least 6 points. Subjects had to be able to walk and give both v…	Two hundred out-patients of either sex, aged over 40 years, and who had been suffering from unilateral or bilateral OA of the knee according to the criteria of the American College of Rheumatology [8] for more than 3 months duration, were recruited. Lequesne's functional index, which was evaluated at the screening visit, had to be at least 6 points.	The true EA treatment was standardized throughout the study. It was performed by the physician acupuncturist who received acupuncture training in the People's Republic of China. Four fine stainless steel needles were inserted into acupuncture points around the affected knee [20] as presented in Table 1 and Figure 1. All needles were used in order to conduct an electrical current through the point…	The patients were treated 3 times a week (Monday, Wednesday, and Friday)	N	for 4 weeks (12 times).	Y	The placebo EA was performed by attaching patch electrodes to the selected acupuncture points. Each electrode was connected to the sound producing dummy mode of the same apparatus, as in the true EA treatment. The duration and frequency of treatment were the same as those in the true EA treatment. Both true and placebo EA were performed by the same physician. Thus, the physician acupuncturist was…	The patients were treated 3 times a week (Monday, Wednesday, and Friday)	for 4 weeks (12 times).	Y	Assessments Clinical assessments were evaluated for base-line data at the end of the run-in period (week 0) and again at the end of the study (week 4). These assessments included： 1.the amount of paracetamol tablets taken/week 2.50 feet-walk time 3.a patient's global pain as 100 mm visual analog scale (VAS) over the previous 3 days 4.the Western Ontario and McMaster Universities OA Index (WOMAC: …	At the end of this study, the orthopedist's and patient's opinion of change (much better, better, same, worse, much worse) were evaluated. The patients were considered to be responders if they met the following criteria. Firstly, the number of paracetamol tablets taken in week 4 was less than that at week 0, or less than 14 tablets/week. Secondly, at least 4 of the following 5 outcome parameters …	1.During 4 weeks of treatment, change in body weight compared to the base-line values did not significantly differ among the four groups (one-way ANOVA calculated weekly, data not shown). The rates of compliance with medications (placebo or diclofenac) and acupuncture (placebo or EA) in each group were more than 90%, and comparable among the four groups. 2.At the end of the study, the improvement…	1.During 4 weeks of treatment, change in body weight compared to the base-line values did not significantly differ among the four groups (one-way ANOVA calculated weekly, data not shown). The rates of compliance with medications (placebo or diclofenac) and acupuncture (placebo or EA) in each group were more than 90%, and comparable among the four groups. 2.At the end of the study, the improvement…	The percentage of patients who experienced adverse effects (e.g. gastrointestinal and central nervous system symptoms, rash, edema, and hypertension) during this study did not differ between the four groups (data not shown), whereas, local contusions around the knee were common in the EA and combined group (approximately 45%). However, the contusions usually disappeared within 5–7 days.
12	吴文虎	电针膝眼穴治疗膝骨关节炎疗效的现代 康复学评估	2015	RCT	low risk	high risk	unclear	unclear	low risk	low risk	unclear	48/47	58.75±1.21:60.02±2.17		上海中医药大学附属市中医医院	①符合本病诊断标准 ; ②知情 同 意，并签署知情同意书 ; ③符合 ACR 关节功能分级的 Ⅱ ~ Ⅲ 级 ; ④ 年龄 40 ~ 75 岁 ; ⑤ 就诊 时 1 周 内未用 NSAIDs 类消炎镇痛药及其他治疗骨性关节炎的药物。 1．1．3 排除标准 ①妊娠或哺乳期妇女 ;②过敏体质 者或对本药过敏者 ; ③已经诊断为骨结核、骨肿瘤、色 素沉着绒毛结节滑膜炎等症患者 ; ④已知对双氯芬酸 钠、乙酰水杨酸、布洛芬和本药的其他成分过敏者 ; ⑤胃和十二指肠溃疡患者，有胃肠道炎性疾病(溃疡性 结肠炎、克罗恩病)、患处皮肤病、黑便或不明原因的血 液病病史者。	参照1995年美国风湿病学会(ACR)修订的有关膝关节的骨关节炎分类标准如下 : ①前1个月大多数时间有膝痛;②X线示关节边缘骨赘;③关节液实验室检查符合骨关节炎;④年龄≥ 40岁;⑤晨僵＜30 min;⑥关节活动时有骨响声。满足①+②条或①+③+⑤+⑥条，或①+④+⑤+⑥条者，可诊断膝骨关节炎。	采用患侧膝关节内膝眼、外膝眼穴，用 1．5 寸毫针直刺约 1 寸，予平补平泻手法 ; 接通 BT-701 型电麻仪，予疏密波，频率 40 Hz，电流强 度 2 mA，留针，输出强度以患者感觉合适为度，每次 45 ~ 60 min，	隔日治疗 1 次	N	以 4 周为 1 个疗程	N	扶他林乳胶剂(诺 华公 司，20 g )	每 日 2 次 外 用	以 4 周 为 1 个疗程	N	证候疗效评估 采用膝关节Lequesne指数评分标准和VAS疼痛评分。①膝关节 Lequesne 指数评分:治疗前、治疗后2周、治疗后4周各记录1次，共 3 次。②VAS 疼痛评分:每次访视时请患者自己找出疼 痛点，并记录具体数值，治疗前、治疗后2 周、治疗后 4 周各记录1次，共3次。 康复学指标 采用 Biodex 多关节等速测试训练系统测定治疗前后股四头肌的峰值力矩 (PT)、相对 峰值力矩(PTBW)、疲劳指数(WF)等参数 ;测定峰力矩 对应角度(APT)在治疗前后的差异值(角速度为 60° / S 条件下) 。治疗前及治疗后4周各评定1次，共2次。	证候疗效评估 采用膝关节Lequesne指数评分标准和VAS疼痛评分。①膝关节 Lequesne 指数评分:治疗前、治疗后2周、治疗后4周各记录1次，共 3 次。②VAS 疼痛评分:每次访视时请患者自己找出疼 痛点，并记录具体数值，治疗前、治疗后2 周、治疗后 4 周各记录1次，共3次。 康复学指标 采用 Biodex 多关节等速测试训练系统测定治疗前后股四头肌的峰值力矩 (PT)、相对 峰值力矩(PTBW)、疲劳指数(WF)等参数 ;测定峰力矩 对应角度(APT)在治疗前后的差异值(角速度为 60° / S 条件下) 。治疗前及治疗后4周各评定1次，共2次。	VAS 与 Lequesne 评分 1.治疗2周后，访视两组VAS评分及Lequesne评分均较治疗前明显降低(P＜0．05)，但两组间均无明显差异(P＞0．05)。治疗4周后，两组VAS评分较治疗前仍低 (P＜0．01)，组间无明显差异(P＞0．05) 2.两组 Lequesne 评分较治疗前均有降低(P＜0．05)，且治疗组低于对照组 (P＜0．05)。见表1。 康复学指标测评 治疗4周后，两组PT、PTWB、WF及APT均较治疗前有明显好转(P＜0．05)，且各参数治疗组均优于对照组(P＜0．05)。见表2。	VAS 与 Lequesne 评分 1.治疗2周后，访视两组VAS评分及Lequesne评分均较治疗前明显降低(P＜0．05)，但两组间均无明显差异(P＞0．05)。治疗4周后，两组VAS评分较治疗前仍低 (P＜0．01)，组间无明显差异(P＞0．05) 2.两组 Lequesne 评分较治疗前均有降低(P＜0．05)，且治疗组低于对照组 (P＜0．05)。见表1。 康复学指标测评 治疗4周后，两组PT、PTWB、WF及APT均较治疗前有明显好转(P＜0．05)，且各参数治疗组均优于对照组(P＜0．05)。见表2。	未报到
13	刘叶飞	电针联合塞来昔布对早中期膝骨关节炎患者膝关节 功能及生活质量的改善作用	2018	RCT	unclear	unclear	unclear	unclear	low risk	low risk	unclear	50/50	62.3±4.2:63.7±5.4	24/26:19/31	公安县人民医院	(1)符合原发性骨关节炎诊断标准⁵,经X线确诊,并Kellgren-Lawrence分级为2~3级。 (2)年龄小于75岁，体质指数≤25kg/m²; (3)获得患者知情同意并签署知情同意书。	(1)符合原发性骨关节炎诊断标准⁵, 经X线确诊，并Kellgren-Lawrence分级为2~3级。	在对 照组基础上，采用电针治疗，取穴：犊鼻，内膝眼， 梁丘，鹤顶，血海，阳陵泉，足三里。采用0.3× 50mm 一次性无菌针灸针(苏州华佗)按照标准进 针，进针后在犊鼻、内膝眼、梁丘和血海采用 G6805Ⅱ型电针仪，连续波，频率2Hz, 强 度 2mA。	隔天1次，每周3次	口服塞来昔布(西乐葆，辉瑞，国药准字：J20030098), 每次200mg, 每日2次，同时对患者进行常规健康教育，包括平时的注意事项，共服用3个月。监测所有患者 服药期间的肝肾功能及采用针灸治疗时的不良反应。	共治疗3个月	Y	口服塞来昔布(西乐葆，辉瑞，国药准字： J20030098), 每次200mg, 同时对患者进行常规健康教育，包括平时的注意事项。监测所有患者服药期间的肝肾功能及采用针灸治疗时的不良反应。	每日2次，	共服用3个月	Y	1.膝关节功能评价：骨性关节炎指数评分 (The Western Ontario and MeMaster Universities,WOMAC)和疼痛视觉模拟评分(Visual Analogue Scale,VAS)评分对比治疗前和治疗3个月后的疼痛程度，其中 WOMAC 评分总分为0~100分，分数越高表明关节功能越差，VAS评分总分为0~10分，分数越高疼痛症状越严重。记录两组患者在治疗前和治疗后的膝关节屈伸活动角度范围。 2.生活质量评定：SF-36健康量表评定患者的生活功能，通过标准换算后评分为100分，分数越高表明恢复越好。	1.膝关节功能评价：骨性关节炎指数评分 (The Western Ontario and MeMaster Universities,WOMAC)和疼痛视觉模拟评分(Visual Analogue Scale,VAS)评分对比治疗前和治疗3个月后的疼痛程度，其中 WOMAC 评分总分为0~100分，分数越高表明关节功能越差，VAS评分总分为0~10分，分数越高疼痛症状越严重。记录两组患者在治疗前和治疗后的膝关节屈伸活动角度范围。 2.生活质量评定：SF-36健康量表评定患者的生活功能，通过标准换算后评分为100分，分数越高表明恢复越好。	两组治疗前后膝关节功能比较：联合组和对照组治疗前WOMAC评分、VAS评分和膝关节活动度比较差异均无统计学意义 (P>0.05)。治疗3月后，联合组和对照组WOMAC评分和VAS评分均显著下降(P<0.05),联合组膝关节活动度显著上升 (t=2.725,P=0.008),而对照组膝关节活动度治疗前后对比差异无统计学意义 (t=0.228 ,P=0.774),联合组治疗3月WOMAC评分、VAS 评分和膝关节活动度均显著优于对照组，差异具有统计学意义 (P <0.05),如表2。 两组生活质量比较：两组治疗前 SF-36评分，差异无统计学意义(t=0.564,P=0.574)。治疗3月后两组SF-36评分均显著提高(P<0.05),且联合组显著高于对照组，差异具有统计学意义(t=3.096,P=0.003),如表3所示。	两组治疗前后膝关节功能比较：联合组和对照组治疗前WOMAC评分、VAS评分和膝关节活动度比较差异均无统计学意义 (P>0.05)。治疗3月后，联合组和对照组WOMAC评分和VAS评分均显著下降(P<0.05),联合组膝关节活动度显著上升 (t=2.725,P=0.008),而对照组膝关节活动度治疗前后对比差异无统计学意义 (t=0.228 ,P=0.774),联合组治疗3月WOMAC评分、VAS 评分和膝关节活动度均显著优于对照组，差异具有统计学意义 (P <0.05),如表2。 两组生活质量比较：两组治疗前 SF-36评分，差异无统计学意义(t=0.564,P=0.574)。治疗3月后两组SF-36评分均显著提高(P<0.05),且联合组显著高于对照组，差异具有统计学意义(t=3.096,P=0.003),如表3所示。	未报到
14	许治国	电针联合滋补肝肾法对老年膝关节骨关节炎患者血清 TNF- α 与 IL-6 水平及骨关节炎指数影响研究	2019	RCT	low risk	unclear	unclear	unclear	low risk	low risk	unclear	100/100	66.48±8.08:66. 12±7.93	51/49:46/54	唐山市中医医院	(1)符合 KOA 西医诊断标准和中医辨证为肝肾 亏虚证 ；(2)膝关节彩超显示滑膜厚度 >3 mm，关节 腔积液高度 >0.3 mm ；(3)膝骨关节炎 X 线 Kellgren- Lawrence 分级(K-L 放射学标准分级)Ⅱ ~ Ⅲ级 ；(4) 自愿参与本研究，并签署知情同意书。	西 医 诊 断 参照1995年 美 国 风湿 病 学 会 制 订 KOA 诊断标准 [6] ：(1)1 个月内大多数存在膝痛 ；(2) 影像学资料显示关节边缘骨赘形成 ；(3)关节液 检 查 符 合 OA 特 征 ；(4)年 龄 >40 岁 ；(5)晨 僵 时 间 <30 min ；(6)关节活动时伴有骨响声。具备以上 (1)、(2)或(1)、(3)、(5)、(6)或(1)、(4)、(5)、(6) 即可诊断 KOA。 中医证候诊断标准参照《中华人民共和国中医 药行业标准 ·中医病证诊断疗效标准》[7] 中骨痹 ·肝 肾亏虚证制定。肝肾阳虚 ：面色无华，精神倦怠，短 气少力，腰膝酸软，手足不温，小便频数，舌淡苔薄， 脉沉细而弱 ；肝肾阴虚 ：心烦失眠，口燥咽干，面色泛红，五心烦热，耳聋耳鸣，小便短赤，舌红苔少，脉 细弱而数。	研究组电针治疗 ：取穴 ： 内外膝眼、梁丘、鹤顶、血海、阳陵泉、足三里，仰卧 位，患肢屈曲位，下放置海绵三角垫，常规皮肤消毒， 采用 0.35 mm×40 mm 一次性不锈钢毫针，进针得气 后在内外膝眼接 G6805- Ⅱ型电针仪(鑫升医用设备 厂有限公司)，连续波，频率 50 Hz，电流强度以患者 耐受为宜，以下肢肌肉轻微收缩伴有肢体或针柄轻 微颤动为适宜，留针 20 min	每周休息 2 d	同时予中药汤剂口服，组方 ：熟地 24 g，山茱萸 10 g，枸杞 15 g，当归 10 g，薏苡仁 15 g，苍术 15 g，木 瓜 15 g，海桐皮 15 g，桃仁 12 g，红花 12 g，杜仲 12 g， 川断 12 g，怀牛膝 12 g，川牛膝 10 g，鹿含草 20 g，威 灵仙 10 g，骨碎补 15 g，血竭粉(冲)3 g、三七粉(冲) 4 g。上诸药煎煮 150 mL，分早晚饭后温服，共治疗 8 周。	共治疗 8 周	N	口服美洛昔康片(上海勃林格殷格翰药 业有限公司，国药准字 H20020217，规格 7.5 mg/ 片) 7.5 mg	1 次 /d	共治疗 8 周	N	(1)炎症因子 ：收集治疗前后晨起空腹外周 肘静脉血 5 mL， 低温离心(1800 r/min)处理， 取上 清液置入到 Ependoff试管内，置于 -70 ℃冰箱内保 存，统一检测。采用酶联免疫吸附试验(ELISA)检 测血清超敏 -C 反应蛋白(hs-CRP)、肿瘤坏死因 子 - α(TNF- α)、白 介 素 -6(IL-6) 水 平， 具 体 步骤按照试剂说明书操作。 (2)西安大略麦克马 斯特大学骨性关节炎指数(The Westren Ontario and McMaster University Osteoarthritis Index，WOMAC)：采 用 WOMAC 量表从疼痛、僵硬、关节功能 3 个方面评 估膝关节结构和功能，共 24 个项目，疼痛 5 个项目、 僵硬 2 个项目、关节功能 17 个项目，WOMAC 指数越 高，病情越严重。 (3)影像表现 ：采用膝…	根据国际通用 Lysholm 膝量表评分判定疗效， 积分指标 =[(治疗后评分 - 治疗前评分)/ 治疗后评 分 ]×100%。治愈 ：疼痛等临床症状完全消失，膝关 节能够正常活动，积分指标 >95% ；显效 ：疼痛等临 床症状基本消失，膝关节能够正常活动，70%< 积分 指标≤ 95% ；有效 ：疼痛等临床症状有所改善，膝关 节活动轻度受限，30%< 积分指标≤ 70% ；无效 ：临 床症状无显著变化，膝关节无法正常活动，积分指 标≤ 30%。总有效率 =(治愈例数 + 显效例数 + 有 效例数)/ 总例数 ×100%。	1.研究组治愈 16 例， 显效 42 例，有效 28 例，无效 14 例，总有效率 86.00%， 比较有显著统计学意义(Z=-3.778， P=0.000<0.01)， 见表 4。 2.与治疗前比较，治疗后两组血清 hs-CRP、 TNF- α、IL-6 水平均显著降低(P<0.01)；与对照组 比较，研究组治疗后血清 hs-CRP、TNF- α、IL-6 水 平均显著较低(P<0.01)，见表 1。 3.与治疗前比较，治疗后两组 WOMAC 指数中疼 痛、僵硬、关节功能评分均显著降低(P<0.01)；与对 照组比较，研究组治疗后 WOMAC 指数中疼痛、僵 硬、关节功能评分均显著较低(P<0.01)，见表 2。 4.与治疗前比较，治疗后两组膝关节影像表现中滑膜厚度、关节腔积液高度均显著降低(P<0.01)； 与对照组比较，研究组治疗后膝关节影像表现中滑 膜厚度、关节腔积液高度均显著…	1.经治疗后，对照组治愈 8 例，显效 20 例，有效 49 例，无效 23 例，总有效率 77.00%。见表4 2.与治疗前比较，治疗后两组血清 hs-CRP、 TNF- α、IL-6 水平均显著降低(P<0.01)；与对照组 比较，研究组治疗后血清 hs-CRP、TNF- α、IL-6 水 平均显著较低(P<0.01)，见表 1。 3.与治疗前比较，治疗后两组 WOMAC 指数中疼 痛、僵硬、关节功能评分均显著降低(P<0.01)；与对 照组比较，研究组治疗后 WOMAC 指数中疼痛、僵 硬、关节功能评分均显著较低(P<0.01)，见表 2。 4.与治疗前比较，治疗后两组膝关节影像表现中滑膜厚度、关节腔积液高度均显著降低(P<0.01)； 与对照组比较，研究组治疗后膝关节影像表现中滑 膜厚度、关节腔积液高度均显著较低(P<0.01)，见表3。	未报到
15	甘雨彤	短刺法配合电针肌肉起止点治疗膝骨关节炎的临床观察	2018	RCT	low risk	unclear	unclear	unclear	low risk	low risk	unclear	30/30	58.63±9.327:58.90±8.976	14/16:17/13	广西中医药大学附属瑞康医院	1)符合上述诊断标准者； (2)性 别不限，年龄 40~75岁之间； (3)病程为 1~15年； (4) 近 1个月来未服用药物或采用其他方法治疗KOA，未 参与其他临床试验； (5) 自愿加入并签署知情同意书。	参照中华医学会骨科分会制定 的《骨关节炎诊治指南(2007 年版)》[3]中有关膝骨性 关节炎的诊断标准: (1) 近1个月内反复膝关节疼痛； (2)X 线片站位或负重位示关节间隙变窄、软骨 下骨硬化和或囊性变、关节边缘骨赘形成； (3)关节 液(至少 2次)清亮、粘稠，WBC<2 000个/mL； (4)中 老年患者(>40岁)； (5)晨僵之30 min； (6)活动时 有骨擦音。 结合临床、实验室及 X 线检查，符合(1)+(2)或(1)+(3)+(5)+(6)或(1)+(4)+(5)+(6)，即可诊断膝骨性关节炎。	(1) 针具备制 :0.25 mmx40 mm， 0.25 mmx50 mm 铭 医 牌 一次性 针 灸 针 ， 批 号 150714、150614。(2)取穴:膝关节周围取阿是穴、犊 鼻、内膝眼、鹤顶。肌肉起止点取髀关、梁丘、足三 里、血海下 1 寸处(近髌底缘)。 (3)操作 :上述穴位 常规消毒后，膝关节周围穴位行短刺手法，即针尖 靠近骨膜，在骨面处腕关节震颤并行小幅度提插， 上下抖动针体在骨面摩擦，术者手下有阻力感，当 患者局部酸胀放射感明显时留针，隔 10 min 行针 1 次。直刺肌肉起止点穴位，行平补平泻手法，得气后 施加电针，选用连续波，频率为 20 Hz，强度以患者 能耐受为度。留针 30 min	隔日治疗 1 次，1 周 3次 为 1 个疗程	N	4个疗程后观察治疗情况	N	口服塞来昔布胶囊(西乐葆)治疗 : 每粒 0.2 g，辉瑞制药有限公司生产，批号 S52334。一次 1 粒	一 日 1 次。7 d 为 1 个疗程	4个疗程后 治疗结束，观察治疗情况。	N	所有患者均在治疗前、治疗结束后、治疗结束 4 周后进行骨关节炎指数评估量表(WOMAC)、疼痛 视觉模拟(VAS)进行自测。疗效评价者与针刺操作 者分别由 2名医生执行。	1.临床疗效 参照《中医病证诊断疗效标准》[4] 中的标准判断临床疗效。 (1)临床治愈 :膝关节疼 痛、肿胀症状消失，关节活动正常；(2)好转 :膝关节 疼痛、肿胀明显减退，关节活动明显改善；(3)无效 : 膝关节疼痛、肿胀症状及活动范围均无缓解。 2.骨关节炎指数评估量表(WOMAC)评分 采 用 WOMAC 量表[5]评估骨关节炎的症状和体征o 从 疼痛、僵硬、进行日常活动的难度 3个方面进行评 估o 总共 24个项目,其中 5个疼痛项目,2个僵硬项 目,17 个进行日常活动难度项目。总分最小分值为 0分,最大分值为 96分。 3.视觉模拟(VAS)评分 采用 VAS 评分[6] , 即画 一条 10 cm 的直线。线左端(或上端)表示“无痛”, 线右端(或下端)表示“无法忍受的痛”。患者根据自 己疼痛情况在线上标注,线左端(或上端)与标记点 之间的距离(cm)即为患者疼痛强度。每…	1.两组 KOA 患者临床疗效比较 治疗结束后治疗组总有效率为 86.7%, 两组疗效差异无统计学意义 (P> 0.05)。治疗结束 4周后治疗组总有效率为 83.3%, 两组比较差异有统计学意义(P<0.05)。 见表 2-3。 2.两组 KOA 患者骨关节炎指数评估量表 (WOM- AC)评分比较 治疗结束后,两组患者 WOMAC 评分均较本组 治疗前降低 ,差异有统计学意义( 均 P<0.01)；组 间比较 ,差异无统计学意义(P>0.05)。 治疗结束 4 周后 , 两组患者 WOMAC 评分均较本组治疗前降 低 ,差异有统计学意义( 均 P<0.01)；且治疗组评 分总分低于对照组 ,差异有统计学意义(P<0.05)。见表 4 3.两组 KOA 患者疼痛视觉模拟(VAS)评分比较 治疗结束后,两组患者 VAS评分均较本组治疗 前降低 ,差异有统计学意义(P<0.01)；组间比较…	1.两组 KOA 患者临床疗效比较 治疗结束后对照组有效率为 80.0%, 治疗结束 4周后对照组有效率为 56.7%, 两组比较差异有统计学意义(P<0.05)。 见表 2-3。 2.两组 KOA 患者骨关节炎指数评估量表 (WOM- AC)评分比较 治疗结束后,两组患者 WOMAC 评分均较本组 治疗前降低 ,差异有统计学意义( 均 P<0.01)；组 间比较 ,差异无统计学意义(P>0.05)。 治疗结束 4 周后 , 两组患者 WOMAC 评分均较本组治疗前降 低 ,差异有统计学意义( 均 P<0.01)；且治疗组评 分总分低于对照组 ,差异有统计学意义(P<0.05)。见表 4 3.两组 KOA 患者疼痛视觉模拟(VAS)评分比较 治疗结束后,两组患者 VAS评分均较本组治疗 前降低 ,差异有统计学意义(P<0.01)；组间比较 ,差 异无统计学意义(P>0.05)。 两组治疗…	试验中两组均未发现出现意识、呼吸、心率、血 压、脉搏等改变的不良反应o 对照组有 3例出现轻度 胃肠道不适,经药物对症处理后好转,未退出试验。
16	刚嘉鸿	电针与美洛昔康治疗早中期膝骨关节炎临床疗效 比较：随机对照研究	2016	RCT	low risk	unclear	unclear	unclear	high risk	low risk	unclear	43/45	54±8:54±8	19/24:22/23	上海交通大学附属第六人民医院	①符合《骨关节炎诊治指南(2007年版)》[2]膝骨关节炎诊断标准； ②年龄40～70岁者； ③选取膝 骨关节炎 X 线 Kellgren-Lawrence 分级(K-L 放射学 标准分级)Ⅱ级和Ⅲ级者； ④自愿参加临床试验，并 签署知情同意书者。	1.符合《骨关节炎诊治指南(2007年版)》[2]膝骨关节炎诊断标准 2.膝 骨关节炎 X 线 Kellgren-Lawrence 分级(K-L 放射学 标准分级)Ⅱ级和Ⅲ级	电针组 取穴[3]:犊鼻、内膝眼、梁丘、鹤顶、血海、阳陵泉、足三里。操作：患者仰卧位，患肢屈曲位，下置海 绵三角垫，局部皮肤常规消毒，采用0.30 mm× 40 mm 一次性不锈钢毫针，常规进针，得气后在犊 鼻、内膝眼接 G6805-Ⅱ 型电针仪，连续波，频率 2 Hz,强度2 mA, 余穴行平补平泻，留针20 min	2天治疗1次	N	共治疗6周	N	服美洛昔康片(商品名莫比可，规格：7.5 mg/ 片， 上海勃林格殷格翰药业有限公司生产)	每天1次， 每次1片	共治疗6周	N	(1)西安大略麦克马斯特大学骨性关节炎指数 (The Western Ontario and McMaster University Osteoarthritis Index,WOMAC)评分：采用 WOM- AC 量表[4结合视觉模拟评分法(VAS) 进行评价， 包括疼痛、僵硬、日常功能活动3个方面：①疼痛(共 5项，总分50分);②僵硬(共2项，总分20分); ③日常功能活动(共17项，总分170分),分数越高， 说明病情越重。由同一名医生负责，分别在治疗前 和治疗后采集患者相关资料。 (2)股直肌肌张力测定：采用 Myotonometer 肌 肉状态快速测试系统(日本 NTI 生产)测定患者患 侧股直肌的肌张力，以静息状态时，曲线下面积 (AUC of Relaxation)RAuc表示。曲线下面积越大， 表示肌肉张力越小，肌肉顺应性越好。本次试验中， Myotonometer 的…	(1)西安大略麦克马斯特大学骨性关节炎指数 (The Western Ontario and McMaster University Osteoarthritis Index,WOMAC)评分：采用 WOM- AC 量表[4结合视觉模拟评分法(VAS) 进行评价， 包括疼痛、僵硬、日常功能活动3个方面：①疼痛(共 5项，总分50分);②僵硬(共2项，总分20分); ③日常功能活动(共17项，总分170分),分数越高， 说明病情越重。由同一名医生负责，分别在治疗前 和治疗后采集患者相关资料。 (2)股直肌肌张力测定：采用 Myotonometer 肌 肉状态快速测试系统(日本 NTI 生产)测定患者患 侧股直肌的肌张力，以静息状态时，曲线下面积 (AUC of Relaxation)RAuc表示。曲线下面积越大， 表示肌肉张力越小，肌肉顺应性越好。本次试验中， Myotonometer 的…	(1)两组患者治疗前后WOMAC 量表积分比较 两组患者治疗前 WOMAC 量表各项积分比较 差异无统计学意义(均 P>0.05), 组间具有可比性； 两组治疗后 WOMAC 量表各项积分均下降(均P< 0.05),表明两组治疗均有效；两组治疗后 WOMAC 量表各项积分比较差异无统计学意义(均 P> 0.05),见表1。 (2)两组患者治疗前后股直肌肌张力比较 两组患者治疗前 RAc 比较差异无统计学意义 (P>0.05), 具有可比性；电针组治疗后RAuc高于治 疗前(P<0.05), 说明电针组治疗后股直肌肌张力 低于治疗前，美洛昔康组治疗前后比较差异无统计 学意义(P>0.05); 治疗后电针组 RAuc高于美洛昔 康组(P<0.05), 说明治疗后电针组股直肌肌张力 低于美洛昔康组，见表2。 (3)两组患者治疗前后膝关节运动功能比较 两组治疗前8英尺行走及5次坐立试验所用时 间…	(1)两组患者治疗前后WOMAC 量表积分比较 两组患者治疗前 WOMAC 量表各项积分比较 差异无统计学意义(均 P>0.05), 组间具有可比性； 两组治疗后 WOMAC 量表各项积分均下降(均P< 0.05),表明两组治疗均有效；两组治疗后 WOMAC 量表各项积分比较差异无统计学意义(均 P> 0.05),见表1。 (2)两组患者治疗前后股直肌肌张力比较 两组患者治疗前 RAc 比较差异无统计学意义 (P>0.05), 具有可比性；电针组治疗后RAuc高于治 疗前(P<0.05), 说明电针组治疗后股直肌肌张力 低于治疗前，美洛昔康组治疗前后比较差异无统计 学意义(P>0.05); 治疗后电针组 RAuc高于美洛昔 康组(P<0.05), 说明治疗后电针组股直肌肌张力 低于美洛昔康组，见表2。 (3)两组患者治疗前后膝关节运动功能比较 两组治疗前8英尺行走及5次坐立试验所用时 间…	未报到
17	尹秀珍	电针治疗对膝骨关节炎功能改善的应用效果	2017	RCT	unclear	unclear	unclear	unclear	low risk	low risk	unclear	60/60			上海北新泾社区卫生服务中心	纳入标准： (1)符合上述文献临床诊断标准中所有项目， 且数字疼痛评分 >1； (2) I、II、III 级； (3)年龄在 38~70 岁；( 4)所有患者均应自愿签署《知情同意书》。	按文献《膝骨关节炎临床表现与X线表现之间的相关性分析》标准确诊	电针组给予电针治疗方法。主穴选取： 阳陵泉，梁丘。取穴根据全国中医院校针灸专业腧穴学六版 统编教材穴位定位标准。肾虚型可加肾俞，太溪；阳虚型可 加关元；瘀血型可加血海，膈俞。用75%酒精常规消毒，使 用25号(直径0.25 mm )，长度( 40 mm )不锈钢制毫针(佳 康医疗制造；型号： 0.25*40 )；逆经方向斜刺，根据形体肥 廋、年龄、病情等不同调整针刺深度。一般体弱形廋、虚证 浅刺。主穴阳陵泉，梁丘的针刺深度宜1.2~1.5寸。穴位采用 中等刺激；进针后链接华佗牌SDZ-II型电针仪，疏密波，频 率为2 Hz，电流强度0.5~1.5 mA，持续时间20 min。	隔日一 次， 3次/周，	N	4周为1个疗程，连续治疗2个疗程	N	口服氨基葡萄糖(北京康必得药业有限 公司，国药准字H20070173 )， 1粒/次	3次/d	连续服用2个 月	N	监测治疗前、治疗后骨关节可视化量表 ( WOMAC 量表)评分(包括疼痛、僵硬、进行日常活动的难度； 没有困难 -0 ；轻微困看 -1 ；中等困难 -2 ；非常困难 -3 ；极 端困难 -4)、生活满意度(LSR)评分。	参照中药新药临床研究指导原则改良。 临床控制：临床症状、体征消失或基本消失，症状体征总积 分减少 >95% 。显效：临床症状、体征明显改善，症状体征 总积分减少 >70%，但 <95%。有效：临床症状、体征均有好 转， 症状体征总积分减少 >30%，但 <70%。无效：临床症状、 体征均无明显改善，甚或加重，症状体征总积分减少不足 30%。积分改善计算公式采用“尼莫地平法”计算， 即积分较 少度 = (治疗前积分 - 治疗后积分) / 治疗前积分 ×100%。	1.两组患者临床疗效比较 电针组治疗后 WOMAC 评分较 治疗前明显下降(P<0.05 ) ；药物组治疗后僵硬部分的评分下 降明显(P<0.05 )；电针组 LSR 评分比药物组明显增加， 见表 1。 2.疗效结果 电针组有 1 例患者积分改善不足， 18 例(30%) 显示无效，总有效率 97.7%。	1.两组患者临床疗效比较 电针组治疗后 WOMAC 评分较 治疗前明显下降(P<0.05 ) ；药物组治疗后僵硬部分的评分下 降明显(P<0.05 )；电针组 LSR 评分比药物组明显增加， 见表 1。 2.疗效结果 电针组有 1 例患者积分改善不足， 18 例(30%) 显示无效，总有效率 97.7%。	电针组除 1例皮下出血外， 无其他不良反应； 药物组 2 例(3.33% )胃肠道不适、轻度便秘；无患者因便秘 退出治疗。
18	殷岳杉	电针治疗膝骨关节炎的临床疗效观察	2019	RCT	low risk	unclear	unclear	unclear	high risk	low risk	unclear	34/34	48. 23±7. 52:7.36±1.47	15/19:16/18	北京中医药大学第三附属医院	1)符合膝关节骨性关节炎西医诊断标准; 2)Kell_x005f_x0002_gren-Lawrence(KL)分级为0~DI级； 3)疼痛视觉模拟评分<7分; 4)年龄40~70岁； 5)自愿签署知情同意书。	1)符合膝关节骨性关节炎西医诊断标准 ; 2)Kell_x005f_x0002_gren-Lawrence(KL)分 级 为 0~DI级； 3)疼痛视觉模拟评 分< 7 分	取穴选择内膝眼、犊鼻、梁丘、血海、阳陵泉、阴陵泉、阿是穴，病人取仰卧位，常 规 用 7 5 % 乙醇 消毒，选 择 40 m m毫针，按每个穴位操作方法分别进针 (直刺 25〜40 mm)，得气后施以均勻的提插、捻转手法， 每次行手法的幅度和角度基本一致，保持均匀的频率, 使针感强弱适当。留 针 30 min,留针期间接英迪脉冲针 灸治疗仪，内膝眼和犊鼻接同一输出的 2 个电极；梁丘 和血海接同一输出的 2 个 电 极 ，进行电针治疗，采用疏 密波，强度以患者耐受为度 。	N	每周治疗3次，每次30min	连续治疗 4 周 为 1 个疗程，规范治疗1个疗程	N	用口服硫酸氨基葡萄糖胶囊治疗，(台湾信东生技有限公司，规格为0.314gXlOO粒/盒，国药准字H0301020503),口服治疗，最好进餐时服用。治疗期间给予患者统一的护理宣教，嘱患者注意饮食，避免负重，适量活动。	2 粒 /次 ，3 次 /d	连 续 服 用 4 周	N	运用视觉模拟评分法（V A S评分法）、骨关节炎自评量表（WOMAC)[5]、简明健康状况调查表（SF-36)m 评估疗效。在治疗前、治疗后2周、治疗后4周进行评估，对比治疗效果。 等速肌力测试指标运用：BIOEX测试系统，固 定方法同等速肌力训练，测试以 60°/s 的慢速测试，主要 测定肌肉的力量，记录干预前后膝关节屈伸肌群的峰力 矩 (PT)、总做功 (TW)以及平均功率(AP)的值。	根据WOMAC积分，参照尼莫地平法，即疗效指数= [(治疗前症状积分一治疗后症状 积分)/治疗前症状积分×1 0 0 % ，临床痊愈为疗效指数 > 8 0 % ; 显效为疗效指数> 5 0 % 且 < 8 0 % ; 有效为疗效 指数> 2 5 % 且< 5 0 % ; 无效为疗效指数< 2 5 %。	1.两组患者治疗前后V A S评分见表1. 2.两组患者治疗前后WOMAC评 分 见 表 2. 3.两组患者治疗前后等速肌力测试评分见表 3. 4.两组患者治疗前后SF- 3 6评 分 见 表 4. 5.两组患者治疗结束后疗效比较见表 5.	1.两组患者治疗前后V A S评分见表1. 2.两组患者治疗前后WOMAC评 分 见 表 2. 3.两组患者治疗前后等速肌力测试评分见表 3. 4.两组患者治疗前后SF- 3 6评 分 见 表 4. 5.两组患者治疗结束后疗效比较见表 5.	未报到
19	吉玲	电针治疗膝骨关节炎疗效观察	2011	RCT	unclear	unclear	unclear	unclear	low risk	low risk	unclear	35/35	56±8:56±8	16/19:15/20	苏州市中医医院	①符合诊断标准； ②年龄适当(42～75 岁); ③知 情同意，自愿受试； ④治疗前1个月及治疗中未服用激 素类药物。	全部病例均符合美国风湿病学会推荐的 KOA 诊断标准	取患侧犊鼻、内膝眼、膝阳关、委中、足三里、 阳陵泉、悬钟穴。瘀血者加血海、膈俞；寒盛者加肾俞、 关元；湿盛者加阴陵泉、三阴交；肾虚者加大杼、肾俞。 患者取平卧位或坐位，采用0.30mm×40mm 毫针，穴位 常规消毒后单手快速进针，提插捻转行针，得气后以犊鼻、内膝眼加用华佗牌 SDZ-Ⅱ型针灸治疗仪(苏州市 医疗用品有限公司生产),选择连续波，频率为40~ 60Hz,调节电流量，以局部酸胀明显、患者能忍受为度， 治疗30min 后起针。	N	隔日治疗1次，每星3次	4星期为1个疗程，连续治疗2个疗程	N	口服西药美洛昔康(商品名宏强，每片7.5 mg, 江 苏省扬子江药业集团有限公司生产)	每天1 片，疼痛 剧烈加服1片。	2星期为1个疗程，连续治疗2个疗程。	N	采用Lequesene 功能性疼痛指数(ISOA)⁵ 和病情 严重指数进行评估。ISOA主要观察内容包括关节疼痛、 肿胀、怕冷、沉重程度以及关节功能障碍程度；病情严 重指数采用视觉模拟评分量表(VAS),由患者对自身疾 病进行总体评价，分值越高病情越重。两组在基线、疗 程结束后分别作病情指标评价，并观察临床缓解时间。	参照《中药新药临床研究指导原则》 |6结合临床 症状，将患者 ISOA 积分参照尼莫地平法，即 N=[(治疗 前症状积分一治疗后症状积分)÷治疗前症状积 分]×100%,分为治愈、显效、好转、未愈4级。 治愈 指标改善率≥75%。 显效 指标改善率在50%～75%之间。 好转 指标改善率在30%～50%之间。 未愈 指标改善率<30%。	由表2可见，两组患者治疗后ISOA评分及病情严重 指数与同组治疗前比较，差异均具有统计学意义(P< 0.01,P<0.05)。 治疗组治疗前后ISOA评分差值与对照 组比较，差异具有统计学意义(P<0.05), 提示治疗组 改善KOA关节功能状况优于对照组。 由表3可见，治疗组愈显率和总有效率分别 为82.9%和94.3%,对照组分别为60.0%和80.0%,两组愈 显率比较，差异具有统计学意义(P<0.05), 但两组总 有效率比较，差异无统计学意义(P>0.05)。	由表2可见，两组患者治疗后ISOA评分及病情严重 指数与同组治疗前比较，差异均具有统计学意义(P< 0.01,P<0.05)。 治疗组治疗前后ISOA评分差值与对照 组比较，差异具有统计学意义(P<0.05), 提示治疗组 改善KOA关节功能状况优于对照组。 由表3可见，治疗组愈显率和总有效率分别 为82.9%和94.3%,对照组分别为60.0%和80.0%,两组愈 显率比较，差异具有统计学意义(P<0.05), 但两组总 有效率比较，差异无统计学意义(P>0.05)。	未报到
20	具紫勇	电针治疗膝骨关节炎临床研究	2017	RCT	low risk	unclear	unclear	unclear	low risk	low risk	unclear	30/30	60±10:64±6	6/24:7/23	上海中医药大学附属曙光医院	①符合上述西医诊断标准； ②年龄38～80岁； ③自愿参加试验并签署知情同意书。	西医诊断与分级标准参照美国风湿病协会(American RheumatismAssociation,ARA)膝骨关节炎的诊断标准以及膝骨关节炎X线病情Kellgren-Lawrence分级系统	取阳陵泉、梁丘、足三里、内膝眼、犊鼻。患者 取仰卧位，采用针管进针法、迎随泻法、逆经方向斜刺 1.2～1.5 寸。进针后电针连接阳陵泉和梁丘穴，刺激 参数为连续波，频率2 Hz,电流0.5～1.5 mA,时间30 min。	N	隔日1次	14 d 为1个疗程	N	予塞来昔布胶囊(Celecoxib Capsules,商品名西 乐葆，辉瑞制药有限公司生产)口服，每次200 mg	每日 1次	14 d 为1个疗程	N	1.WOMAC 骨关节炎评分量表 采用国际公认的骨关节炎评价量表——西安大略 麦马斯特大学骨性关节炎指数(Western Ontario and McMaster Universities Osteoarthritis Index, WOMAC),对患者从疼痛、僵硬和关节功能3个方面进行 评价，得分越高说明患者病情越严重。 2.视觉模拟评分法(visual analogue scale, VAS) 治疗前后采用VAS 评分评价患者对疼痛缓解程度的主观评价。 3.血清相关细胞因子测定 采用酶联免疫吸附法(ELISA)检测患者治疗前后血清中 apelin (北京康肽生物科技公司)、TNFa、 TNFsR-I、TNFsR-Ⅱ、IL-1β、和 IL-6(上海源叶科技 有限公司)的含量。	1.WOMAC 骨关节炎评分量表 采用国际公认的骨关节炎评价量表——西安大略 麦马斯特大学骨性关节炎指数(Western Ontario and McMaster Universities Osteoarthritis Index, WOMAC),对患者从疼痛、僵硬和关节功能3个方面进行 评价，得分越高说明患者病情越严重。 2.视觉模拟评分法(visual analogue scale, VAS) 治疗前后采用VAS 评分评价患者对疼痛缓解程度的主观评价。 3.血清相关细胞因子测定 采用酶联免疫吸附法(ELISA)检测患者治疗前后血清中 apelin (北京康肽生物科技公司)、TNFa、 TNFsR-I、TNFsR-Ⅱ、IL-1β、和 IL-6(上海源叶科技 有限公司)的含量	1.两组治疗前后WOMAC 评分比较 由表1可见，两组患者治疗后WOMAC 总评分、疼痛和功能障碍评分与同组治疗前比较，差异有统计学意 义(P<0.05,P< 0.01),说明两种治疗方法均能不同程 度地改善膝骨关节炎的症状及严重程度；但僵硬评分 仅治疗组治疗后与治疗前比较，差异具有统计学意义 (P<0.01), 同时治疗组治疗后WOMAC 总评分、僵硬和 功能障碍评分与对照组比较差异均有具统计学意义 (P<0.05), 说明治疗组在改善关节功能方面治疗效果 优于对照组。 2.两组治疗前后VAS 评分比较 由表2可见，两组患者治疗后VAS评分与同组治疗 前比较，差异有统计学意义(P<0.05), 但两组患者治 疗后VAS 评分比较差异无有统计学意义(P>0.05), 说 明两种治疗方法均能不同程度地改善膝骨关节炎患者 对疼痛的主观评价。 3.两组治疗前后血清相关细胞因子含量比较 由表3可…	1.两组治疗前后WOMAC 评分比较 由表1可见，两组患者治疗后WOMAC 总评分、疼痛和功能障碍评分与同组治疗前比较，差异有统计学意 义(P<0.05,P< 0.01),说明两种治疗方法均能不同程 度地改善膝骨关节炎的症状及严重程度；但僵硬评分 仅治疗组治疗后与治疗前比较，差异具有统计学意义 (P<0.01), 同时治疗组治疗后WOMAC 总评分、僵硬和 功能障碍评分与对照组比较差异均有具统计学意义 (P<0.05), 说明治疗组在改善关节功能方面治疗效果 优于对照组。 2.两组治疗前后VAS 评分比较 由表2可见，两组患者治疗后VAS评分与同组治疗 前比较，差异有统计学意义(P<0.05), 但两组患者治 疗后VAS 评分比较差异无有统计学意义(P>0.05), 说 明两种治疗方法均能不同程度地改善膝骨关节炎患者 对疼痛的主观评价。 3.两组治疗前后血清相关细胞因子含量比较 由表3可…	未报到
21	何宗宝	脑卒中患者膝关节骨关节炎的康复治疗	2006	RCT	low risk	unclear	unclear	unclear	unclear	low risk	unclear				中国	所有患者均符合1995年全国第四次脑卒中学术会议制定的脑卒中诊断标准和KOA诊断标准。	所有患者均符合1995年全国第四次脑卒中学术会议制定的脑卒中诊断标准和KOA诊断标准。	电针 取穴：鹤顶、内外膝眼、阳陵泉、阴陵泉、足三里 针刺得气后接6805型电针仪连续波或疏密波频率2 Hz通 电30min。	1.物理治疗：①超短波治疗：采用广东汕头产 DL-C-M 型 超短波治疗机输出功率200W频率40．68 Hz100mA患者 仰卧位电极（18×12cm）对置于膝关节上下温热量治疗20 min／次；②中频脉冲电疗：采用北京产 BA2008-Ⅲ型中频治疗 仪7号处方患者仰卧位电极板放置膝周电流大小以患者耐 受为度（20～40mA）治疗20min／次。 2.膝关节运动疗法［3］ 进行关节松动训练以 Maitland 手法为主对股胫关节采用长轴牵引、前后滑动、后前滑动和侧 方滑动；对髌股关节采用分离牵引、侧方滑动和上下滑动。根 据患者疼痛和身体状况选用1～4级手法每个动作持续20s 重复5～8次。关节运动训练主要进行股四头肌和腘绳肌训 练以主动屈膝训练腘绳肌为主辅以主动伸膝和直腿抬高训 练股四头肌并可酌情进行抗阻力训练。	每日1次	10次为1个疗程	N	对照组患者主要采用以易化技术为主的康复治疗 如正常运动模式训练和膝关节控制训练等。	每日1次	10次为1个疗程	N	在治疗前和治疗1个疗程后、采用视觉模拟评分法（visual analogous scoreVAS）和 Fug-l Meyer 下肢运动功 能评价法（FMMS）对患者进行评定。 1.VAS 评定 评估患者平地行走时的疼痛分值0分为无 疼痛100分为最剧烈疼痛由患者根据患膝站立或平地行走时 的疼痛程度进行评分。 2.FMMS 评定 根据患者偏瘫侧下肢的反射活动、联带 运动、伴有联带运动的活动、分离运动、正常反射及协调或速度 计分共计34分。	在治疗前和治疗1个疗程后、采用视觉模拟评分法（visual analogous scoreVAS）和 Fug-l Meyer 下肢运动功 能评价法（FMMS）对患者进行评定。 1.VAS 评定 评估患者平地行走时的疼痛分值0分为无 疼痛100分为最剧烈疼痛由患者根据患膝站立或平地行走时 的疼痛程度进行评分。 2.FMMS 评定 根据患者偏瘫侧下肢的反射活动、联带 运动、伴有联带运动的活动、分离运动、正常反射及协调或速度 计分共计34分。	1.治疗1个疗程后、治疗组患者的 VAS 评分明显降低（ P ＜ 0．01）而对照组与治疗前比较差异无显著性意义； 2.FMMS评分两组患者均较治疗前提高、但治疗组的评分明显高于对照组（P＜0．01）、见表1	1.治疗1个疗程后、治疗组患者的 VAS 评分明显降低（ P ＜ 0．01）而对照组与治疗前比较差异无显著性意义； 2.FMMS评分两组患者均较治疗前提高、但治疗组的评分明显高于对照组（P＜0．01）、见表1	未报到
22	诸剑芳	电针治疗早、中期老年性膝关节炎的临床疗效观察	2013	RCT	low risk	unclear	unclear	unclear	low risk	low risk	unclear	28/27	68.18±5.79:69.33±6.07	10/18:12/15	浙江医院、浙江省 人民医院望江山分院	①符合KOA诊断标准者； ②符合Kellgren- Lawrence X线分级法I 级、Ⅱ级、Ⅲ级； ③年龄≥60岁，性别不限； ④1个月内未服用其他相关治疗药物或采用相关治疗方法者。	依照美国风湿病协会对KOA的诊断标准： ①1个月里大多数日子膝痛； ②X线片示关节边缘骨赘； ③关节液检查符合骨性关节炎(透明，黏性，白细胞<2000/mL); ④年龄大于40岁； ⑤晨僵小于30min; ⑥关节活动时骨响声。 具备以上①②或①③⑤⑥或①④⑤⑥者即可诊断为KOA。	电针组：针刺取内外犊鼻、阳陵泉、阴陵 泉、足三里、阿是穴。腧穴定位参照国家标准《腧穴名称与定 位》(2006,GB/T12346)。 腧穴皮肤常规消毒后进针(环球牌 0.25cm×40cm一次性针灸针),针刺得气后，内外犊鼻连接频率 为2/100HZ的脉冲(韩氏神经穴位刺激仪),留针20min	N	隔日1 次	连续治疗4周	Y	口服双氯芬酸钠片(北京诺华制药 有限公司，批号：X0215)75mg	1 次/d,饭后服用	连续4周	Y	《西安大略和麦克马斯特大学骨关节炎调 查表》(WOMAC)是公认的最佳膝关节OA自评量表，结合视觉 类比量表(VAS) 评分，以一条100mm 的直线为基础，等分为10 等分，每一等分为1分。 一端0分为无痛，另一端10分为难以忍 受的剧痛。分别在治疗前、治疗后4周和12周评分。包括疼痛、 僵直、进行日常活动的难度3个方面，总积分越高表示病情越 严重。WOMAC量表内部一致性Cronbach α系数为0.83、0.87和 0.96,重复试验信度为0.74、0.58和0.923	综合疗效评价标准：将患者总分值参照尼莫地平法即： N= (治疗前总积分-治疗后总积分)/治疗前总积分×100%,分为 临床痊愈、显效、有效、无效4级：临床痊愈为≥80%,显效为 ≥50 %但<80%,有效为≥25%但<50%,无效为<25%。	1.两组各项评分分值及总分值比较 见表3。治疗4周后， 电针组与治疗前自身相比，疼痛、僵直、日常活动难度评分都下 降，差异均有统计学意义(P<0.05,P<0.01), 西药组与治疗前自 身相比，疼痛、日常活动难度评分都下降，差异均有统计学意义 (P<0.05,P<0.01), 僵直评分无下降，差异无统计学意义，且电 针组明显优于西药组，差异有统计学意义(P<0.05,P<0.01)。 2.随访后各项评分分值及总分值比较 见表4。第12周随 访，电针组与治疗前自身相比，疼痛、僵直、日常活动难度评分 下降，差异均有统计学意义(P<0.05,P<0.01), 西药组与治疗前 自身相比，疼痛、日常活动难度评分下降，差异均有统计学意义 (P<0.01,P<0.0 5),僵直评分无下降，差异无统计学意义，且电 针组明显优于西药组，差异有统计学意义(P<0.05,P<0.01)。 3.两组治疗后疗效…	1.两组各项评分分值及总分值比较 见表3。治疗4周后， 电针组与治疗前自身相比，疼痛、僵直、日常活动难度评分都下 降，差异均有统计学意义(P<0.05,P<0.01), 西药组与治疗前自 身相比，疼痛、日常活动难度评分都下降，差异均有统计学意义 (P<0.05,P<0.01), 僵直评分无下降，差异无统计学意义，且电 针组明显优于西药组，差异有统计学意义(P<0.05,P<0.01)。 2.随访后各项评分分值及总分值比较 见表4。第12周随 访，电针组与治疗前自身相比，疼痛、僵直、日常活动难度评分 下降，差异均有统计学意义(P<0.05,P<0.01), 西药组与治疗前 自身相比，疼痛、日常活动难度评分下降，差异均有统计学意义 (P<0.01,P<0.0 5),僵直评分无下降，差异无统计学意义，且电 针组明显优于西药组，差异有统计学意义(P<0.05,P<0.01)。 3.两组治疗后疗效…	未报到
23	张子谦	电针治疗早期膝关节炎的近远期疗效观察	2011	RCT	unclear	unclear	unclear	unclear	high risk	low risk	unclear	32/32			广州医学院第一附属医院中医科	纳入标准(结合2007年版中华医学会骨科分 会《骨关节炎诊治指南》拟定):①反复单侧膝关节疼 痛1个月以上；②MRI 或 B 超示关节软骨纤维化、破 裂、溃疡、脱失。	纳入标准(结合2007年版中华医学会骨科分 会《骨关节炎诊治指南》拟定):①反复单侧膝关节疼 痛1个月以上；②MRI 或 B 超示关节软骨纤维化、破 裂、溃疡、脱失。	常规消毒后，针刺患侧膝关节局部穴 位，得气后留针20min, 并用上海华谊医用仪器公司生 产G6805-1A 治疗仪予连续波直流电刺激。取穴：血 海、梁丘、犊鼻、阳陵泉、阴陵泉、阿是穴。	N	每日1次	14d为1疗程	N	口服塞来昔布，200mg		qd×14d 为 1 个疗程	N	1 患者膝关节疼痛症状 患侧膝关节休息时疼 痛症状及活动时疼痛症状的 VAS(visual analysis score) 分值评分。治疗结束后随访6个月。 2 疗效标准 治愈：膝部疼痛 VAS 分值下降 至0;好转：膝部疼痛 VAS 分值下降，下降幅度≥30%; 未愈：膝部疼痛 VAS 分值无下降，或下降幅度<30%。	疗效标准 治愈：膝部疼痛 VAS 分值下降 至0;好转：膝部疼痛 VAS 分值下降，下降幅度≥30%; 未愈：膝部疼痛 VAS 分值无下降，或下降幅度<30%。	1 两组的近期疗效比较 经1个疗程治疗后，两组 患者的前后疼痛 VAS 值，经 t 检验差异有统计学意义 (P<0.05), 提示电针及塞来昔布对早期膝关节炎疼 痛的改善均有疗效，见表1。两组总有效率的差异，经 卡方检验显示无统计学意义(P>0.05), 提示电针组 总有效率与塞来昔布组相当，见表2。 2 两组的远期疗效比较 治疗后随访6个月，两组 有效患者的复发率比较，经卡方检验显示差异有统计学意义(P<0.05), 提示电针疗法的远期效果，优于口 服塞来昔布，见表3。	1 两组的近期疗效比较 经1个疗程治疗后，两组 患者的前后疼痛 VAS 值，经 t 检验差异有统计学意义 (P<0.05), 提示电针及塞来昔布对早期膝关节炎疼 痛的改善均有疗效，见表1。两组总有效率的差异，经 卡方检验显示无统计学意义(P>0.05), 提示电针组 总有效率与塞来昔布组相当，见表2。 2 两组的远期疗效比较 治疗后随访6个月，两组 有效患者的复发率比较，经卡方检验显示差异有统计学意义(P<0.05), 提示电针疗法的远期效果，优于口 服塞来昔布，见表3	未报到
24	蒋学余	从脾胃论治国医大师熊继柏膝痹经验方结合电针膝痹八穴治疗瘀血痹阻型老年性膝骨性关节炎的临床研究	2021	RCT	low risk	unclear	unclear	unclear	low risk	low risk	unclear	50/50	59.7±10.2:58.7±10.3	21:29/21:29	岳阳市中医医院	(1)符合上述诊断标准的KOA患者； (2)一个月内未使用治疗K0A的相关药物以及相关的治疗； (3)在自愿参加本项研究的基础上签署知情同意书; (4)经医院伦理委员会审批通过者。	年龄在50周岁以上的患者，且符合骨关节炎诊治指南(2007年版)中K0A西医诊断标准、符合膝骨关节炎中医诊疗指南(2020年版)中KOA中医诊断标准、符合瘀血痹阻证型膝痹的患者	对入组患者行电针治疗，根据多 年临床经验总结,选取从脾胃论治的膝痹八穴[阴 市、梁丘、血海、血海上(血海直上1寸)、内膝眼、外 膝眼、足三里、阴陵泉],穴位定位参照2006年中华人民共和国国家标准(GB/T 12346-2006)(踰穴名 称与定位》叫 操作:取上穴，嘱患者取仰卧位，穴位 局部皮肤常规消毒，采用安迪牌0.30 mm 1.5寸毫 针，直刺得气后提插捻转3次，以局部有酸胀得气 感为度。其中内、外膝眼相向进针，其余6穴直刺。 然后以血海和血海上，阴市和梁丘，内膝眼和阴陵 泉，外膝眼和足三里，分别为一组，连接电针仪，以 50 Hz频率连续波型，中等刺激强度，以病人耐受为 度，每次治疗30 min。,共治疗 10 do	N	以上操作每天1次	共治疗 10 d。	N	组给予双氯芬酸钠肠溶片(规格： 25 mg*30片/盒；厂家：北京诺华制药有限公司；国 药准号:H11021640),50 mg，口服	1日3次	共治 疗 10 d	N	1.疼痛程度评价在治疗前后采用美国国立卫 生研究所制定的疼痛视觉模拟量表(visual analogue scale, VAS)对患者进行疼痛程度评价。分值为0~10 分，分数越高，表明疼痛程度越深 2.膝关节结构和功能评价在治疗前后采用安 大略西部麦克马斯特大学骨关节炎指数(Western Ontario and Mcmaster Universities osteoarthritis in_x005f_x0002_dex, WOMAC)对患者进行膝关节结构和功能评价。该 量表由疼痛、僵硬、活动评分构成,分值为0~96分， 分值越高提示膝关节结构和功能受损程度越高 3.骨髓水肿面积在治疗前后对患者进行 MRI检查(深圳贝斯达1.5 T核磁共振共振成像仪， 型号:BTI-150),采用膝关节冠状位,扫描参数为间 距1.0 mm、厚度为4 mm,PDW 1压脂序列，记录 胫骨上段或股骨下段…	疗效评价 参照《中药新药临床研究指导原则》制定的修订 结合VAS评分改善率制定疗效标准问。痊愈:症状 消失，活动正常,VAS评分改善率>90%；显效:症状 消失，关节活动度不受限,70%<VAS评分改善率< 90%；有效:症状基本消失，关节活动轻度受限,30% <VAS评分改善率<70%；无效:症状与关节活动度无 明显改善,VAS评分改善率<30%。 VAS评分改善率=[(治疗前VAS评分-治疗后 VAS评分)/治疗前VAS评分]X100%。	1.4组患者VAS评分、W0MAC评分、脊髓水肿 面积比较 治疗前,4组VAS评分、W0MAC量表评分、脊 髓水肿面积比较,差异均无统计学意义(Q0.05),具 有可比性。治疗后,4组患者VAS评分、W0MAC评 分均较治疗前显著降低，脊髓水肿面积均较治疗前 显著减小(P<0.05)；且观察组、电针组、中药组VAS 评分、W0MAC评分、脊髓水肿面积低于西药组(P< 0.05),观察组、电针组VAS评分、W0MAC评分、脊 髓水肿面积低于中药组(P<0.05),观察组VAS评分、 W0MAC评分、脊髓水肿面积低于电针组(P<0.05)o 见表1O 2.4组患者膝关节液的炎性因子水平比较 治疗前,4组IL-ipjL-6,TNF-a水平比较，差异无统计学意义(只>0.05)。治疗后,4组IL-1队IL- 6、TNF-a水平均低于治疗前(P<0.05)；且观察组、 电针组、中药组IL-1队IL…	1.4组患者VAS评分、W0MAC评分、脊髓水肿 面积比较 治疗前,4组VAS评分、W0MAC量表评分、脊 髓水肿面积比较,差异均无统计学意义(Q0.05),具 有可比性。治疗后,4组患者VAS评分、W0MAC评 分均较治疗前显著降低，脊髓水肿面积均较治疗前 显著减小(P<0.05)；且观察组、电针组、中药组VAS 评分、W0MAC评分、脊髓水肿面积低于西药组(P< 0.05),观察组、电针组VAS评分、W0MAC评分、脊 髓水肿面积低于中药组(P<0.05),观察组VAS评分、 W0MAC评分、脊髓水肿面积低于电针组(P<0.05)o 见表1O 2.4组患者膝关节液的炎性因子水平比较 治疗前,4组IL-ipjL-6,TNF-a水平比较，差异无统计学意义(只>0.05)。治疗后,4组IL-1队IL- 6、TNF-a水平均低于治疗前(P<0.05)；且观察组、 电针组、中药组IL-1队IL…	未报到
25	杨丽	院外运动康复对老年膝骨关节炎患者生活质量和肌肉功能的影响	2022	RCT	low risk	unclear	unclear	unclear	low risk	low risk	unclear	40/40	62. 9±4. 0:63. 3±4. 3	16/24:17/23	宜宾市第一人民医院	①K－L 分级[6] 2 级或以下; ②无伴发 其他严重疾病，如高血压、糖尿病等; ③知情同意 。	符合《膝骨关节炎诊断与管理: 中医专家共识( 2015) 》[5] 对 KOA 的诊断 。	采用电针疗法进行物理治疗，穴位选择联合近 端和远端取穴，近端取外膝眼、内膝眼、鹤顶、足三里、阴陵泉、 阳陵泉、梁丘、血海、犊鼻、三阴交、悬钟等，远端取绝骨、太溪 穴等; 采用 0. 30 mm×40 mm 的一次性针灸针刺入选定穴位， 接上海华谊 G6805－1 针灸治疗仪，电针配对为梁丘配血海、内 膝眼配犊鼻、阴陵泉配阳陵泉，调用连续波，电流强度根据患 者耐受度调整，其余穴位采用平补平泻手法，留针约 20 min。	所有对象均进行常规健康教育，包括可能 出现的症状、日常生活中的注意事项等，尤其提醒适当运动， 但避免剧烈运动和高负荷运动，减少上下阶梯动作 。	2 次/ d	连续 1 个月	N	根据病情进行抗炎及镇痛治疗( 美洛昔康片，7. 5 mg / 片，上海勃林格殷格翰药业有限公司产品) ，必要时进行电疗或红外线等物理治疗，严重者行玻璃酸钠关节腔内注射等	1 片/ d		N	观察指标分为 3 类，即症状相关指标、生活 质量评价和肌肉功能测定，分别于治疗前、治疗后各评价1 次。 ①症状相关指标: 采用 Lysholm 膝关节评分量表( LKSS) 评估 患者膝关节功能，LKSS 评估包含跛行( 5、3、0 分) 、支撑( 5、2、 0 分) 、绞锁( 15、10、6、2、0 分) 、不稳 定( 25、20、15、10、5、0 分) 、疼痛( 25、20、15、10、5、0 分) 、肿 胀( 10、6、2、0 分) 、上 楼( 10、6、2、0 分) 和下蹲( 5、4、2、0 分) 共 8 个项目，按等级评 分，总评分为 100 分，分值越高说明膝关节功能越好[7] 。采用 骨性关节炎指数( WOMAC) 评分量表评估治疗效果，共包含 24 个条 目，分 别 从 疼 痛 ( 5 项) 、僵 硬 ( 2 项) 和 关 节 功 能( 17 项) 三个角度进行评估，采…	观察指标分为 3 类，即症状相关指标、生活 质量评价和肌肉功能测定，分别于治疗前、治疗后各评价1 次。 ①症状相关指标: 采用 Lysholm 膝关节评分量表( LKSS) 评估 患者膝关节功能，LKSS 评估包含跛行( 5、3、0 分) 、支撑( 5、2、 0 分) 、绞锁( 15、10、6、2、0 分) 、不稳 定( 25、20、15、10、5、0 分) 、疼痛( 25、20、15、10、5、0 分) 、肿 胀( 10、6、2、0 分) 、上 楼( 10、6、2、0 分) 和下蹲( 5、4、2、0 分) 共 8 个项目，按等级评 分，总评分为 100 分，分值越高说明膝关节功能越好[7] 。采用 骨性关节炎指数( WOMAC) 评分量表评估治疗效果，共包含 24 个条 目，分 别 从 疼 痛 ( 5 项) 、僵 硬 ( 2 项) 和 关 节 功 能( 17 项) 三个角度进行评估，采…	1.四组治疗前、治疗后症状相关指标比较: 四组患者治疗 前 LKSS 总评分及各维度评分差异无统计学意义( P＞0. 05) ， 四组治疗后 LKSS 总分均高于治疗前，且联合组 LKSS 总分、绞 锁、不稳定、疼痛、肿胀、上楼和下蹲评分均高于其他三组，差 异均有 统 计 学 意 义 ( P＜0. 05 ) ，见 表 2 。治 疗 前 四 组 患 者 WOMAC 总评分差异无统计学意义( P＞0. 05) ，干预后四组 WOMAC 总评分低于治疗前，且联合组低于其余三组，差异均 有统计学意义( P＜0. 05) 。见表 3 。 2.四组治疗后生活质量比较: 四组治疗前 AIMS2－SF 评分 差异无统计学意义( P＞0. 05) ; 治疗后四组 AIMS2－SF 总评分 及 5 个维度评分差异有统计学意义( P＜0. 05) 。见表 4 。 3.四组治疗后肌肉功能比较: 治疗前四组在30…	1.四组治疗前、治疗后症状相关指标比较: 四组患者治疗 前 LKSS 总评分及各维度评分差异无统计学意义( P＞0. 05) ， 四组治疗后 LKSS 总分均高于治疗前，且联合组 LKSS 总分、绞 锁、不稳定、疼痛、肿胀、上楼和下蹲评分均高于其他三组，差 异均有 统 计 学 意 义 ( P＜0. 05 ) ，见 表 2 。治 疗 前 四 组 患 者 WOMAC 总评分差异无统计学意义( P＞0. 05) ，干预后四组 WOMAC 总评分低于治疗前，且联合组低于其余三组，差异均 有统计学意义( P＜0. 05) 。见表 3 。 2.四组治疗后生活质量比较: 四组治疗前 AIMS2－SF 评分 差异无统计学意义( P＞0. 05) ; 治疗后四组 AIMS2－SF 总评分 及 5 个维度评分差异有统计学意义( P＜0. 05) 。见表 4 。 3.四组治疗后肌肉功能比较: 治疗前四组在30…	四组不良反应发生情况: 对照组有 4 例发生胃肠道不良 反应，发生率为 10. 0%; 电针组、中医组和联合组均无胃肠道 不良反应，但中医组和联合组各有 1 例发生轻度皮肤过敏 反应。
26	苏婉祯	伤科黄水联合电针治疗膝骨性关节炎急性发作 的临床观察	2018	RCT	low risk	unclear	unclear	unclear	low risk	low risk	unclear	30/30	61.27± 11.35:60.18±11.62	11/19:12/18	广州中医药大学针灸康复临床医学院	纳入标准:符合上述诊断标准 ;影像学分级 为I、Ⅱ、Ⅲ级者 ;患者知情同意并签署相关同意书 ;年 龄 40~75 岁 。	诊断标准参照美国风湿病学会 1995 年有关的膝骨性关节炎诊断标准及影像学分级标准进行拟定	电针操作:患者取仰 卧位 ,在膝关节下方垫一小枕 ,使膝关节屈曲 。穴位:按 照《中华人民共和国国家标准经穴部位》[5]选取患侧血 海 、梁丘 、犊鼻 、内膝眼 、阳陵泉 、阴陵泉 ,常规消毒后 , 选用环球牌 0.30 cmX40 cm 的管针常规针刺 , 其中犊 鼻和内膝眼朝向膝关节针刺 ,刺人 1~1.5 寸 ,行平补平 泻手法 ,得气为度 。其次在血海与梁丘、犊鼻与内膝眼、 阳陵泉与阴陵泉加用电针 ,选用 G6805-2A 型电针仪 , 选择密波 ,频率取 5 Hz ,强度以患者耐受为度 。	遵医嘱予以口服塞来昔布胶囊(国药准字 J20140072) ,每次 100 mg , 每日 1 次 ,疗 程 7 d ;硫酸氨基葡萄糖胶囊(国药准字 H20041316) , 每次 314 mg ,每日 3 次 ,疗程 7 d。均共治 2 个疗程 。 伤科黄水外敷操作:将本院院内制剂伤科黄水 80 mL 加人无 菌纱布 ,制成黄水纱 ,将黄水纱外敷患侧膝部 ,用绷带将黄水纱包裹好。敷药时间 20:00 至次日 8:00。每日 1 次 ,疗程 7 d ,2 个疗程后进行疗效评价 。	留针每 次 30 min ,每日 1 次	疗程 7 d ,治疗 2 个疗程 。	N	遵医嘱予以口服塞来昔布胶 囊(国药准字 J20140072) ,每次 100 mg , 每日 1 次 ,疗 程 7 d ;硫酸氨基葡萄糖胶囊(国药准字 H20041316) , 每次 314 mg。	每日 3 次	疗程 7 d。共治 2 个疗程 。	N	1) 疼痛评定 。 采用视觉模拟量表 （VAI)评价治疗前后膝关节疼痛 。 2)Lequesne 指数评 分 。采用 Lequesne 指数评价方法评价两组治疗前后关 节活动功能 ,包括关节休息痛 、压痛 、行走能力等 6 个 方面 ,满分 23 分 ,分数越高 ,膝关节功能越差 。 3)实验 室指标 。评价两组治疗前后关节液中白细胞介素 -6 （1L-6)和肿瘤坏死因子-α（TNF-α)水平 。	1) 疼痛评定 。 采用视觉模拟量表 （VAI)评价治疗前后膝关节疼痛 。 2)Lequesne 指数评 分 。采用 Lequesne 指数评价方法评价两组治疗前后关 节活动功能 ,包括关节休息痛 、压痛 、行走能力等 6 个 方面 ,满分 23 分 ,分数越高 ,膝关节功能越差 。 3)实验 室指标 。评价两组治疗前后关节液中白细胞介素 -6 （1L-6)和肿瘤坏死因子-α（TNF-α)水平 。	1 两组治疗前后 VAI、Lequesne 指数评分比较 见 表 1 。治疗过程中两组均无失访 。治疗后 ,两组 VAI、 Lequesne 指数评分均较治疗前明显降低（P < 0.05) :且 治疗组治疗后明显低于对照组（P<0.05)。 2 两组治疗前后实验室指标比较 见表 2。治疗后 , 两组的 1L-6、TNF-α 均较治疗前明显降低（P < 0.05) : 且治疗组治疗后 1L-6 、TNF- α 明显低于对照组（P < 0.05)。	1 两组治疗前后 VAI、Lequesne 指数评分比较 见 表 1 。治疗过程中两组均无失访 。治疗后 ,两组 VAI、 Lequesne 指数评分均较治疗前明显降低（P < 0.05) :且 治疗组治疗后明显低于对照组（P<0.05)。 2 两组治疗前后实验室指标比较 见表 2。治疗后 , 两组的 1L-6、TNF-α 均较治疗前明显降低（P < 0.05) : 且治疗组治疗后 1L-6 、TNF- α 明显低于对照组（P < 0.05)。	未报到
27	王芗斌	电针对膝骨性关节炎患者功能活动及登梯时空 参数的影响	2017	RCT	low risk	unclear	unclear	unclear	unclear	low risk	low risk	18/18	61.11±8.62:65.94±6.0	4/14:2/16	福建中医药大学附属康复医院	符合2003 年中华医学会风湿病学分会起草的 《骨关节炎诊治指南(草案)》所推荐的美国风湿病 学会1995 年诊断标准： ①近1个月大多数时间有膝 痛； ②X 线片示骨赘形成； ③关节液检查符合骨性关 节炎； ④年龄>40 岁； ⑤晨僵≤30 min; ⑥ 有骨摩擦音 满足①②条或①③⑤⑥条或①④⑤⑥条者可诊 断膝骨性关节炎；影像学诊断膝关节内侧间室骨赘 形成；年龄40～80岁；Kellgren/Lawrence(K/L)标准定为Ⅱ级(肯定骨赘和可能关节间隙狭窄)或Ⅲ级(中度多发性骨赘，肯定关节间隙狭窄、硬化和可 能骨端变形),无需帮助能独立行走6m以上及上下台阶；自愿参加并签署知情同意书。	符合2003 年中华医学会风湿病学分会起草的 《骨关节炎诊治指南(草案)》所推荐的美国风湿病 学会1995 年诊断标准： ①近1个月大多数时间有膝 痛； ②X 线片示骨赘形成； ③关节液检查符合骨性关 节炎； ④年龄>40 岁； ⑤晨僵≤30 min; ⑥ 有骨摩擦音 满足①②条或①③⑤⑥条或①④⑤⑥条者可诊 断膝骨性关节炎；影像学诊断膝关节内侧间室骨赘 形成；年龄40～80岁；Kellgren/Lawrence(K/L)标准定为Ⅱ级(肯定骨赘和可能关节间隙狭窄)或Ⅲ级(中度多发性骨赘，肯定关节间隙狭窄、硬化和可 能骨端变形),无需帮助能独立行走6m以上及上下台阶；自愿参加并签署知情同意书。	电针组干预方案 根据文献及本课题组的临床经验，选穴以膝关 节周围穴位为主，包括内膝眼、犊鼻、阳陵泉、阴陵 泉、血海、梁丘、足三里，符合 KOA 局部病变为主的 病理特点。采用内膝眼透向外上方、犊鼻透向内上 方的针刺方法，针身可深入关节囊直达病所，深度约 1.5寸。其他穴位直刺，深度约1.5寸，得气后，梁 丘与阳陵泉为一组，内膝眼与阴陵泉为一组，通过电 极接 G6805 电针仪，采用频率2Hz 的连续方波，持 续30 min 治疗。	N	第1 周 每 日 1 次，连续治疗5 d; 第2周、第3周均为隔天1次，每 周3次	治疗周期为3周，共计11 次。	N	针刺对照组(非经非穴浅刺)的干预方案 有研究提示，非经非穴针刺非无效刺激，主要用 于排除针灸的非特异性效应。选择距电针组穴位约 2 cm处的部位作为针刺点，且远离上述穴位所在的 经脉，亦尽量避开阿是穴部位。对照组选用的针具 与治疗组相同，但针刺深度仅为破皮不进行手法操 作，虽连接电针仪但不通电，留针30 min	第1 周 每 日 1 次，连续治疗5 d; 第2周、第3周均为隔天1次，每 周3次	治疗周期为3周，共计11 次。	N	1 功能状况评价 西安大略和麦克马斯特大学骨关节炎指数 (Western Ontario and McMaster Universities Arthritis Index,WOMAC )评价针灸治疗前后患者的疼痛、僵 硬、躯体活动情况，其中采用 Likert scale 的0～4级 分级用于 WOMAC 中各项的评分，评价各项功能障 碍的程度，0表示没有困难，1表示轻微，2 表示中 等，3表示非常，4表示极端 2 登梯时空参数 根据 CAST下肢模型说明在受试者身上放置好 荧光标记物(marker, 直径10 mm), 其部位包括双侧 骼前上棘、骼后上棘、股骨大转子、股骨内外上髁、内 外踝、第5趾骨头背侧缘、第2趾骨底背侧缘、第1 趾骨头背侧缘、足跟，用弹力绷带固定大腿、小腿部 位的荧光标记架(cluster) 于双下肢外侧，作为运动 过程中的动作追踪点。通过美国三维运动分析系统 (M…	1 功能状况评价 西安大略和麦克马斯特大学骨关节炎指数 (Western Ontario and McMaster Universities Arthritis Index,WOMAC )评价针灸治疗前后患者的疼痛、僵 硬、躯体活动情况，其中采用 Likert scale 的0～4级 分级用于 WOMAC 中各项的评分，评价各项功能障 碍的程度，0表示没有困难，1表示轻微，2 表示中 等，3表示非常，4表示极端 2 登梯时空参数 根据 CAST下肢模型说明在受试者身上放置好 荧光标记物(marker, 直径10 mm), 其部位包括双侧 骼前上棘、骼后上棘、股骨大转子、股骨内外上髁、内 外踝、第5趾骨头背侧缘、第2趾骨底背侧缘、第1 趾骨头背侧缘、足跟，用弹力绷带固定大腿、小腿部 位的荧光标记架(cluster) 于双下肢外侧，作为运动 过程中的动作追踪点。通过美国三维运动分析系统 (M…	表2显示，电针和浅刺治疗后 WOMAC 的总分 和3个亚量表的评分较治疗前下降(P<0.05或P<0.01)。电针治疗后，KOA 患者的上下梯步速和 步频均较治疗前明显增加，而步长时间、支撑时间、 摆动时间、步行周期及双侧支撑时间均较治疗前缩 短(P<0.05或 P<0.01), 但步宽、步长和跨步长治 疗前后比较差异无统计学意义(P>0.05) 。 但浅刺 组治疗后与治疗前各时空参数比较差异无统计学意 义(P>0.05),2组治疗后 WOMAC 评分及时空参 数比较差异无统计学意义(P>0.05)。 表3仅列出相关性有显著意义的参数，结果提示电针治疗前后、上梯时、WOMAC 总分差值与步宽 差值之间呈中度正相关(r=0.482,P<0.05),与 步 行 周 期 差 值 之 间 呈 中 度 正 相 关(r=0.337,P<0.05)。躯体功能评分差值与步频差值之间呈低度负相关(r=- …	表2显示，电针和浅刺治疗后 WOMAC 的总分 和3个亚量表的评分较治疗前下降(P<0.05或P<0.01)。电针治疗后，KOA 患者的上下梯步速和 步频均较治疗前明显增加，而步长时间、支撑时间、 摆动时间、步行周期及双侧支撑时间均较治疗前缩 短(P<0.05或 P<0.01), 但步宽、步长和跨步长治 疗前后比较差异无统计学意义(P>0.05) 。 但浅刺 组治疗后与治疗前各时空参数比较差异无统计学意 义(P>0.05),2组治疗后 WOMAC 评分及时空参 数比较差异无统计学意义(P>0.05)。 表3仅列出相关性有显著意义的参数，结果提示电针治疗前后、上梯时、WOMAC 总分差值与步宽 差值之间呈中度正相关(r=0.482,P<0.05),与 步 行 周 期 差 值 之 间 呈 中 度 正 相 关(r=0.337,P<0.05)。躯体功能评分差值与步频差值之间呈低度负相关(r=- …	未报到
28	特列克·胡瓦提	电针治疗膝骨关节炎的临床研究	2019	RCT	low risk	unclear	unclear	unclear	low risk	low risk	unclear	28/27	57.64±8.71:57.85±8.20	10/18:8/19	新疆维吾尔自治区中医院	（1）满足 KOA 在现代医学中的诊断标准； （2）满足痹证中医诊断标准； （3）年龄 40-75 岁； （4）自愿受试，了解知情同意书内容并签字。	1 西医诊断标准 参照 CMA 骨科学分会在 2007 年确立的《骨关节诊治指南》诊断标准进 行诊断。 （1）近 1 个月内反复膝关节疼痛 （2）X 线片（站立或负重位）示关节间隙变窄、软骨下骨硬化和（或）囊 性变、关节缘骨赘形成 （3）关节液（至少 2 次）清亮、黏稠，WBC＜2000 个／m1 （4）中老年患者（≥40 岁） （5） 晨僵小于 30 分钟 （6）活动时有骨擦音（感） 综上，同时满足以上条目中第（1）与（2）或符合（1）、（3）、（5）、 （6）或符合（1）、（4）、（5）、（6），即可明确诊断 KOA。 2 中医诊断标准 中国中医药管理局在一九九四年确立的《中医病证诊断疗效标准》中 对于痹病的形容中提到： （1）早期多出现关节疼痛，活动欠利等症状，一定程度的活动后可以缓解， 寒冷加重，病情易反复。 （2）起病隐匿，进展缓慢，中老年多见。 （3）可见一定程度关节肿胀，活…	试验用具 针灸针具：环球牌无菌不诱钢毫针（0.25×40mm）；长城牌脉冲电疗 仪（KWD-808I 型），（输入 220 伏/50 赫兹输出 DC9 伏/0.5 毫安）。 治疗组 取穴：依据中国中医药出版社 2007 年出版的新世纪第二版全国高等中医药院校规划教材《针灸治疗学》当中关于痹症的治疗处方。 取穴情况：内膝眼穴（EX-LE4）、外膝眼穴（ST35），血海穴（SP10），梁丘穴（ST34），阳陵泉穴（GB34），阴陵泉穴（SP9）。 操作方法：患者采取仰卧位，使用百分之七十五医用酒精浸泡过的消毒棉球进行常规消毒,按照穴位常规此法进行针刺，针刺得气后分别至接线 于梁丘穴（ST34）、血海穴（SP10），内（EX-LE4）、外膝眼穴（ST35），起始电极采用正极在上，负极在下，接通电疗设备，波形选用密波，强度按照患者耐受程度而调整	N	疗程之间相隔 2 日	治疗时长为 30 分钟，单疗程时长设置为 7 日，治疗时长共两个疗程，两疗程治疗结束后统计疗效。	N	取穴情况：相同于治疗组 操作方法：相同于治疗组但不采用电针治疗仪。	疗程之间相隔 2 日	治疗时长为 30 分钟，单疗程时长设置为 7 日，治疗时长共两个疗程，两疗程治疗结束后统计疗效。	N	1.主要指标：西安大略与麦克马斯特大学骨关节炎评分（WOMAC）。评 分标准详见附表。 2.次要指标：1 疼痛评分：主观视觉模拟评分法（VAS）详见附表；2 膝关节活动度：根据美国骨科协会的建议，采用中性点零位法记录膝关节 的运动范围，将关节的中性点位置设置为 0 度，记录膝关节屈伸的运动范 围。 3 膝关节周径：以膝关节中点为测量点，测量膝关节维度。 4.其他指标：年龄性别等。 5.安全性指标：不良事件发生率。	疗程前总评分并以百分率表示。 临床控制：症状消失的同时膝关节活动能力恢复患病前水平，疗效百分率减少百分之九十五以上； 显效：临床表现大致消失的同时患者膝关节整体功能恢复近似正常水准，疗效百分率减少大于百分之七十，小于百分之九十五； 有效：膝关节疼痛改善、膝关节功能恢复至一定水平，疗效百分率减少大于等于百分之三十； 无效：症状改善不及有效标准，疗效百分率减少不足百分之三十。	计算各组有效率及 95％CI，与优效界值 10％进行对比，可以认为电针治疗组有效率高于寻常针刺组。 两组 WOMAC 评分比较 1.WOMAC 总症状总评分表 经统计分析：治疗组治疗前后 WOMAC 总评分经总评分经配对 t 检验，t=13.68，P=0.00，P＜0.05 有统计学意义；对照组治疗前后 WOMAC 总评分经配对 t 检验，t=17.04，P=0.00，P＜0.05，有统计学意义，推测治疗组和对照组在治疗后改善总症状上优于治疗前；两组前后总评分差值经近似t 检验，t=6.241，P=0.00，P＜0.05 有统计学意义，推测治疗组在改善总症状上优于对照组。 2 两组单项症状评分比较 经统计分析：治疗组疼痛评分治疗前后评分经配对 t 检验，t=15.727，P=0.00，P＜0.05 有统计学意义；关节僵硬治疗前后评分经配对 t 检验，t=3.67，P=0.001，P＜0.…	计算各组有效率及 95％CI，与优效界值 10％进行对比，可以认为电针治疗组有效率高于寻常针刺组。 两组 WOMAC 评分比较 1.WOMAC 总症状总评分表 经统计分析：治疗组治疗前后 WOMAC 总评分经总评分经配对 t 检验，t=13.68，P=0.00，P＜0.05 有统计学意义；对照组治疗前后 WOMAC 总评分经配对 t 检验，t=17.04，P=0.00，P＜0.05，有统计学意义，推测治疗组和对照组在治疗后改善总症状上优于治疗前；两组前后总评分差值经近似t 检验，t=6.241，P=0.00，P＜0.05 有统计学意义，推测治疗组在改善总症状上优于对照组。 2 两组单项症状评分比较 经 统 计 分 析 ： 对 照 组 治 疗 前 后 疼 痛 单 项 评 分 经 配 对 t 检 验 ， t=11.91，P=0.00，P＜0.05 有统计学意义；关节僵硬治疗前后评分经配对 t…	未报到
29	刘琳	电针对刺配合局泥治疗膝骨关节炎临床观察	2012	RCT	unclear	unclear	unclear	unclear	low risk	low risk	unclear	32/31	54.0±7.5:55.6±6.9	9/23:11/20	鞍山市汤岗子医院	(1) 符 合 上 述 KOA 的 诊 断 标 准，年 龄 介 于 38~80 岁 者； (2) 至 少 1 个月前未曾经过非 甾 体 抗 炎 药 、激 素 等药物或其他治疗方法治疗者； (3) 能接受和坚持电 针 和 局 泥 治 疗，并配合本研究者 。	参 考 1995 年美国风湿病学会临床分类标 准 [1] ： (1) 有 膝 关 节 中等程度的疼痛； (2) 包 括 以 下 指 标 中 的 3 项 以 上：晨 僵 在30min以 内 、运动时髌骨有摩擦音 、关 节 轻 度肿 胀 、X 线检查有骨质增生 、关节无触及的发热 。	取 穴：患 者 先 仰 卧 位，患 膝 屈 曲 成 70~90°，局 部 取 患 膝 内 、外 侧 膝 眼 、梁 丘 、血 海 、阳 陵 泉 、膝 阳 关 。操 作：局 部 常 规 消 毒 后，内 、外 侧 膝眼采用华佗牌直径 0．35mm、长 50mm不 锈 钢 毫 针，两 针 尖 相对的方向直刺，得气后行平补平 泻 手 法，余 穴 均 采 用 华 佗 牌 直 径0．35mm、长40mm不 锈 钢 毫 针，直刺得气后行平补平泻 手 法，每 次 选 取 内 、外 膝 眼 1 对 、血 海 、梁 丘 1 对 共 4 穴 接 G6805－2A 型 电 针 仪，选 用 连 续 波，强 度 以患者能耐受为度，余 穴 常 规 刺 法，留 针30min 。	局泥治疗方法同对照组 。	每 日 1 次，每 次20min	10 次 为 1 疗 程，疗 程 间 隔 3~4 天，共 治 疗 2 个 疗 程 后 观 察 疗 效	N	在床上放上相当于治疗部位(膝) 大 小 的 塑 料 布，在 上 面 放 上 4~6cm厚的以白布盛好的搅拌均匀的 适 宜 温 度的汤岗子医院特产热矿泥，温 度 达 46~52℃，然 后 令 病 人 暴 露患膝部位局部包裹，后 将 防 水 塑 料 布 包 好，上 面 盖 好 毛 巾 被 保 温	每 次15min，每 天 1 次	10 次 为 1 个 疗 程，疗 程 间 休 息 3 ~4 天，连 续 治 疗 2 个 疗 程	N	1 Lysholm 膝 关 节 评 分 量 表 评 分 [2] 对受试者治疗前 后的膝关节运动予以评分，包 括 有 无 跛 行(5~0 分) 、是 否 需 要 支 持 物(5~0 分) 、有 无 绞 锁(15~0 分) 、有 无 关 节 不 稳(25~0 分) 、有 无 疼 痛(25~0 分) 、有 无 肿 胀(10~0 分) 、上 下 楼 梯 有 无 困 难(10~0 分) 、下 蹲 有 无 困 难(5~0 分) 、分数与症状成反 比(见 表 2) 。 2 视 觉 模 拟 评 分(VAS) 受 试 者 在 1 条 长10cm的 横 线 上以竖线标记 疼 痛 程 度，然后评价者测量其长度并记 录 具 体 数 字(0 为 无 痛，10 为 最 痛，精确到小数点一位) ，即 位 该 项 目 的 得 分(见 表 3) 。 3 世界卫生组织生存质量测定表( WHOQOL－BREF) 评分[2] …	根 据 国 家中医药管理局颁布的《 中 医 病 症诊断疗效标准》[3] 制 定 疗 效 标 准：显 效：疼 痛 等 症 状 消 失，关 节 活 动 不 受 限；有 效：疼痛等症状基本消除，关节活动轻度受 限；无 效：疼痛等症状与关节活动无明显改善(见 表 5) 。	通 过 63 例 KOA 患者的临床观察，电 针 对 刺 配合局泥观察组 和 单纯局泥对照组 在 治 疗 KOA 方 面 均 取 得 良 好 疗 效，且电针对刺配合局泥获得了更好的疗效 。	通 过 63 例 KOA 患者的临床观察，电 针 对 刺 配合局泥观察组 和 单纯局泥对照组 在 治 疗 KOA 方 面 均 取 得 良 好 疗 效，且电针对刺配合局泥获得了更好的疗效 。	未报到
30	张虹	电针对膝关节骨性关节炎的临床疗效 及血清 GRO-α 、VEGF 的影响	2018	RCT	low risk	unclear	unclear	unclear	low risk	low risk	low risk	39/39	62.08±2.46:61.36±2.24	15/24:13/36	武汉市第一医院、武汉市中心医院、 武汉市第五医院	①符合以上诊断标准； ②年龄50～70岁； ③患者 在随机化以前同意参加试验并签署知情同意书。	参照美国风湿协会(American College of Rheuma- tology,ACR)制定的诊断标准。若患者以下7项诊断 标准中符合任意3项即可诊断为KOA: ①年龄≥50 岁； ②发病期间晨僵≤30 min; ③膝部检测提示骨性肥 大； ④关节活动时发出咿呀响声； ⑤有骨压痛； ⑥无明 显滑膜升温； ⑦放射学检查有骨赘形成。	电针治疗取穴：内膝眼(EX-LE5)、 犊鼻(ST35)、 梁丘(ST34) 和血海(SP10) 。 操作：患者平卧位屈膝，双膝下方垫一个枕头。穴位局部常规消毒后，使用长 度为0.25 mm×40mm 的一次性不锈钢毫针[苏食药 监械(准)字2012 第2270864号]进行针刺。针刺内 膝眼穴时，从前内向后外与额状面成45°角斜刺 20mm; 针刺犊鼻穴时，向后内斜刺30 mm;血海及梁 丘穴直刺30 mm。捻转得气后，接韩氏穴位神经刺激 仪(HANS-100 型，北京),内膝眼和犊鼻接同一输出 的2个电极；梁丘和血海接同一输出的2个电极。电 流强度为2～5 mA,直流电2 Hz,0.5 ms 波宽，留针 30 min。	N	治疗6次为1个疗程，每个疗程间隔1天	共 治疗2个疗程	N	予以常规西药对症治疗，口服美洛昔康分散片 (7.5mg/ 片，江苏亚邦爱普森药业有限公司，国药准 字：H20010108)	每次1片，每日1次	连续治疗2周	N	1 临床疗效判定 1.1 疼痛视觉模拟评分 疼痛视觉模拟评分(Vis- ual Analogous Scale,VAS)中0表示无疼痛，10表示所 能忍受的最大疼痛，用来描述过去24 h 内 KOA 的最 大疼痛值。 1.2 情绪评分 情绪评分(Emotional Scale,ES)由 于疼痛可以影响患者的心情，ES 评分用来评价疼痛对 患者心情的影响：0～2心情极好；3～5 心情较好；5～8 心情一般；8～10心情很差。分数越高心情越差。 1.3 西安大略和麦克马斯特大学骨关节炎调查表 评分 西安大略和麦克马斯特大学骨关节炎调查表评 分(Western Ontario and McMaster Universities Osteoar- thritis Index,WOMAC)(3)是临床上普遍使用的用来评 价 KOA 功能及疼痛的评分，包含疼痛、肿胀、僵硬3个 部分，总共24个项目，…	1 临床疗效判定 1.1 疼痛视觉模拟评分 疼痛视觉模拟评分(Vis- ual Analogous Scale,VAS)中0表示无疼痛，10表示所 能忍受的最大疼痛，用来描述过去24 h 内 KOA 的最 大疼痛值。 1.2 情绪评分 情绪评分(Emotional Scale,ES)由 于疼痛可以影响患者的心情，ES 评分用来评价疼痛对 患者心情的影响：0～2心情极好；3～5 心情较好；5～8 心情一般；8～10心情很差。分数越高心情越差。 1.3 西安大略和麦克马斯特大学骨关节炎调查表 评分 西安大略和麦克马斯特大学骨关节炎调查表评 分(Western Ontario and McMaster Universities Osteoar- thritis Index,WOMAC)(3)是临床上普遍使用的用来评 价 KOA 功能及疼痛的评分，包含疼痛、肿胀、僵硬3个 部分，总共24个项目，…	两组患者治疗前VAS、WOMAC、ES 功能评分 组间无统计学差异(P>0.05),具有可比性； 与治疗前相比，治疗后两组患者VAS、WOMAC、ES评分均降低，具有统计学意义(P<0.05或 P<0.01);与对照组相比，治疗组 VAS、WOMAC、ES 评分显著下降(P<0.01)。见表2。 两组患者治疗前后血浆 GRO-α及 VEGF 浓 度变化比较 两组患者治疗前 GRO-α、VEGF 浓度 比较差异无统计学意义(P>0.05),具有可比性；与治 疗前相比，治疗后两组患者 GRO-α、VEGF 浓度明显 降低，差异有统计学意义(P<0.05 或 P<0.01); 与对 照组相比，治疗组 GRO-α 、VEGF 浓度明显降低，差 异有统计学意义(P<0.01) 。 见表3。	两组患者治疗前VAS、WOMAC、ES 功能评分 组间无统计学差异(P>0.05),具有可比性； 与治疗前相比，治疗后两组患者VAS、WOMAC、ES评分均降低，具有统计学意义(P<0.05或 P<0.01);与对照组相比，治疗组 VAS、WOMAC、ES 评分显著下降(P<0.01)。见表2。 两组患者治疗前后血浆 GRO-α及 VEGF 浓 度变化比较 两组患者治疗前 GRO-α、VEGF 浓度 比较差异无统计学意义(P>0.05),具有可比性；与治 疗前相比，治疗后两组患者 GRO-α、VEGF 浓度明显 降低，差异有统计学意义(P<0.05 或 P<0.01); 与对 照组相比，治疗组 GRO-α 、VEGF 浓度明显降低，差 异有统计学意义(P<0.01) 。 见表3。	为期 两周的治疗过程中，治疗组有2例出现晕针，2例出现 轻微的皮下出血；对照组未出现明显不适。不良反应 均较轻，不影响患者进行治疗。
31	黄乐辉	膝关节骨性关节炎肌力训练疗效的临床效果分析	2018	RCT	low risk	unclear	unclear	unclear	low risk	low risk	unclear	100/100	59.52±7.62:60.52±7.27	60/40:59/41	西蔵自治区林芝市察隅县人民医院	(1) X 线确诊为 KOA。 (2) 得到伦理委员会批准。 (3) 研究前， 家属、患者均知情， 并对《知情同意书》予以签字。	X 线确诊为 KOA。	①股四头肌：协助患者采取仰卧位，伸直 下肢的膝关节、髋关节，牵拉髌骨，收缩股四头肌，不断的 移动至近心端，持续 3 ~ 10s，逐渐增强强度，时间控制在 3min 左右，连续 3 ~ 5 次。②训练坐位抗阻伸膝：协助患者 采取端坐位，每次以 1/2 的 IRM 值训练坐位抗阻伸膝，间隔 10s，用 3/4 的 IRM 值训练坐位抗阻伸膝，间隔 10s，而后以 全面的 IRM 值训练坐位抗阻伸膝	N	分别训练 3 次	疗程为 2 个月	N	选取患者的阿是穴、髀关、伏兔、梁丘、足 三里、外膝眼、内膝眼等穴位，常规消毒，用 0.3mm×50mm 的无菌针灸针进行针刺，连接华佗牌电针治疗仪，设置疎密 波刺激档，频率为 1/50Hz，逐渐增大电流刺激，强度以患者 耐受为主，留针 15 分钟	每日一次	疗程为 2 个月	N	1 治疗效果 用 Lysholm 评分表对治疗效果予以评定， 100 分的总分。优在 80 分以上；良在 70 以上，79 分以下； 中在 60 分以上，69 分以下；差在 60 分以下。优 + 良 = 优良 率 [4]。 2 临床指标 2 月后，抽取患者的空腹静脉血 5ml，检 验 ESR(血沉)、CRP(C 反应蛋白)、RF(类风湿因子)。 1.5.3 症状积分 根据中医症候积分评定患者肿胀、压痛、 休息痛以及晨僵症状的积分，分值的高低与患者症状的轻重 成反比。	1 治疗效果 用 Lysholm 评分表对治疗效果予以评定， 100 分的总分。优在 80 分以上；良在 70 以上，79 分以下； 中在 60 分以上，69 分以下；差在 60 分以下。优 + 良 = 优良 率 [4]。 2 临床指标 2 月后，抽取患者的空腹静脉血 5ml，检 验 ESR(血沉)、CRP(C 反应蛋白)、RF(类风湿因子)。 1.5.3 症状积分 根据中医症候积分评定患者肿胀、压痛、 休息痛以及晨僵症状的积分，分值的高低与患者症状的轻重 成反比。	1 比较治疗效果 治疗效果：观察组的(97%)远比对照组的(83%)高， 差异突出，P<0.05，见表 1。 2 比较临床指标 ESR、CRP、RF 指标：观察组的均比对照组的低，差异 突出，P<0.05，见表 2。 3 比较症状积分 观察组的 肿胀、压痛、休息痛以及晨僵症状积分远比对 照组的低，差异突出，P<0.05，见表 3。	1 比较治疗效果 治疗效果：观察组的(97%)远比对照组的(83%)高， 差异突出，P<0.05，见表 1。 2 比较临床指标 ESR、CRP、RF 指标：观察组的均比对照组的低，差异 突出，P<0.05，见表 2。 3 比较症状积分 观察组的 肿胀、压痛、休息痛以及晨僵症状积分远比对 照组的低，差异突出，P<0.05，见表 3。	未报到
32	邓超	电针对膝骨性关节炎患者血清中IL-8、MCP-1 含量的影响	2017	RCT	low risk	unclear	unclear	unclear	low risk	low risk	unclear	40/40			武汉市第一医院、武汉市中心医院、武汉市第 五医院	①符合 KOA 诊断标准； ②自愿接受本项研究及签署知情同 意书； ③3个月内未接受其他 KOA 相关治疗者。	参照中华医学会骨科学分会《骨关节炎诊治指南(2007 版)》3提出的KOA诊断标准评定。 ①1个月内多次发生膝关 节疼痛； ②X线片(站立或负重位)显示关节间隙变窄，软骨下 骨硬化和/或囊性变，关节缘骨赘形成； ③关节液(至少2次)清 亮黏、黏稠，WBC<2000 个/mL; ④ 年龄≥40岁； ⑤晨僵≤ 30 min; ⑥活动时有骨摩擦音(感)。 同时符合上述①②或①③ ⑤⑥或①④⑤⑥即可诊断为 KOA。	取穴：患侧梁丘、犊鼻、血海、内膝眼。操作方法：患者平卧 位，于患肢腘窝下垫一枕头，使膝关节轻度屈曲，局部皮肤用 75%乙醇常规消毒后，采用毫针(华佗牌0.25mm×50 mm)进 行针刺，得气后，连接韩氏穴位刺激仪(型号：LH202H), 设置频 率为2Hz的直流电，波形为疏密波，将犊鼻与梁丘接连在同一 对电极，血海与内膝眼接连在同一对电极，依据患者的耐受程度 设置电流强度。	N	30 min/次/d,6d 为1疗程，疗程间休息1d	共 治疗2个疗程	N	患者服用西乐葆，200mg/d	6d 为1疗程，疗程间休息1d	共治疗2个疗程	N	1 疼痛视觉模拟量表评分(4|(visual analogue scale,VAS) 画一条长10cm 的水平直线，两端分别为0分端和10分 端，0分表示无疼痛，10分表示最疼，要求患者在治疗前及2个疗程后分别在直线上标出代表其膝关节疼痛程度的位置，然后 根据其所选位置进行测量距离后予以量化，并进行计分。 2 情绪评分15](Emotional scale,ES)将患者情绪分成4级，1 级表示患者情绪良好，面容平静， 应答自如，记为0分～2分；2级表示患者情绪一般，安静，面容 淡漠，指令回答，记为3分～5分；3级表示患者情绪焦虑或抑 郁，轻度痛苦面容，勉强应答，记为6分～8分；4级表示患者痛 苦面容，呻吟不止，强迫体位，无法应答，记为9分~10分。 3 血清中IL-8 、MCP-1 含量的测定2 分别在治疗前及2个疗程后抽取患者静脉血4mL置入氟化 锂负压抗凝采血管中，然后使用程序为40…	1 疼痛视觉模拟量表评分(4|(visual analogue scale,VAS) 画一条长10cm 的水平直线，两端分别为0分端和10分 端，0分表示无疼痛，10分表示最疼，要求患者在治疗前及2个疗程后分别在直线上标出代表其膝关节疼痛程度的位置，然后 根据其所选位置进行测量距离后予以量化，并进行计分。 2 情绪评分15](Emotional scale,ES)将患者情绪分成4级，1 级表示患者情绪良好，面容平静， 应答自如，记为0分～2分；2级表示患者情绪一般，安静，面容 淡漠，指令回答，记为3分～5分；3级表示患者情绪焦虑或抑 郁，轻度痛苦面容，勉强应答，记为6分～8分；4级表示患者痛 苦面容，呻吟不止，强迫体位，无法应答，记为9分~10分。 3 血清中IL-8 、MCP-1 含量的测定2 分别在治疗前及2个疗程后抽取患者静脉血4mL置入氟化 锂负压抗凝采血管中，然后使用程序为40…	患者治疗前后的VAS评分和 ES评分的变化： 试验组和对 照组2个疗程治疗后，患者VAS评分及 ES评分均较治疗前明显下降，差异具有统计学意义(P<0.01),两组治疗后VAS 评分及ES评分进行比较不具有显著差(P>0.05) 。 提示电针治 疗KOA 患者疗效确切，治疗效果类似于消炎镇痛药西乐葆。 患者治疗前后血清中IL-8、MCP-1 含量的变化：经过2 个疗程的电针治疗后，试验组血清中IL-8、MCP-1 的含量较 治疗前明显降低(P<0.01), 而对照组IL-8 较治疗前显著降 低，MCP-1 较治疗前改善不明显，试验组比起对照IL-8 降低 程度相当(P>0.05), 而在降低MCP-1 方面具有显著优势 (P<0.01) 。 提示电针可以显著降低 KOA 患者血清中IL-8、 MCP-1 的含量，相比于对照组，作用更好。见表1。	患者治疗前后的VAS评分和 ES评分的变化： 试验组和对 照组2个疗程治疗后，患者VAS评分及 ES评分均较治疗前明显下降，差异具有统计学意义(P<0.01),两组治疗后VAS 评分及ES评分进行比较不具有显著差(P>0.05) 。 提示电针治 疗KOA 患者疗效确切，治疗效果类似于消炎镇痛药西乐葆。 患者治疗前后血清中IL-8、MCP-1 含量的变化：经过2 个疗程的电针治疗后，试验组血清中IL-8、MCP-1 的含量较 治疗前明显降低(P<0.01), 而对照组IL-8 较治疗前显著降 低，MCP-1 较治疗前改善不明显，试验组比起对照IL-8 降低 程度相当(P>0.05), 而在降低MCP-1 方面具有显著优势 (P<0.01) 。 提示电针可以显著降低 KOA 患者血清中IL-8、 MCP-1 的含量，相比于对照组，作用更好。见表1。	本研究中的试验组40例患者在治疗过程中均未发生与电 针治疗相关的不良反应，而对照组40例患者在服用西乐葆过程 中有两名患者出现胀气、便秘等轻度不良反应。两种治疗方法 均较安全。
33	朱艳玲	电针治疗结合优质综合护理干预对膝骨关节炎患者康复疗效的研究	2018	RCT	low risk	unclear	unclear	unclear	low risk	low risk	unclear	40/40	56.86±10.49:57.07±11.25	16/24::17/23	佛山市第五人民医院	①根据《骨关节炎诊断及治疗指南》进行临床诊断[7]；②晨僵＜30min，关节活动时有骨响声，意识清晰，膝部检查有骨性肥大；③放射学检查提示有骨赘形成，无语音表达、读写障碍；④经本院伦理委员会批准，所有患者知情并签署同意书。	《骨关节炎诊断及治疗指南》	电针治疗:患者常规消毒穴位（外膝眼、鹤顶、血海、箕门、梁丘、足三里、阴陵泉等穴），而后对上述穴位进行直刺（深度1.0～1.5寸），得气后，内、外膝眼、血海、箕门接长城牌KWD-808Ⅱ全能脉冲电疗仪，采用连续波，频率20Hz，电流强度以患者能耐受为度，余穴平补平泻，每次接受电针治疗的时间为30min。	每周治疗3次，隔日1次，	优质综合护理干预	治疗1个月。	2th、8th week	常规护理干预措施	治疗1个月。	治疗1个月。	2th、8th week	⑴运用关节炎生活质量 测量量表 2-短卷（Arthritis Impact Measurement Scale 2 Short Form，AIMS2-SF; ⑵采用视觉模拟评 分（Visual Analogue Scale，VAS）	⑴运用关节炎生活质量 测量量表 2-短卷（Arthritis Impact Measurement Scale 2 Short Form，AIMS2-SF; ⑵采用视觉模拟评 分（Visual Analogue Scale，VAS）	1. 两组患者AIMS2-SF评分比较两组护理干预前AIMS2-SF评分比较差异无统计学意义（P＞0.05）；护理干预后两组AIMS2-SF评分均明显升高，但观察组工作维度、躯体维度、情绪维度、症状维度、社交维度评分均明显高于对照组（P＜0.05）;两组患者AIMS2-SF评分比较两组护理干预前AIMS2-SF评分比较差异无统计学意义（P＞0.05）；护理干预后两组AIMS2-SF评分均明显升高，但观察组工作维度、躯体维度、情绪维度、症状维度、社交维度评分均明显高于对照组（P＜0.05）	1. 两组患者AIMS2-SF评分比较两组护理干预前AIMS2-SF评分比较差异无统计学意义（P＞0.05）；护理干预后两组AIMS2-SF评分均明显升高，但观察组工作维度、躯体维度、情绪维度、症状维度、社交维度评分均明显高于对照组（P＜0.05）;两组患者AIMS2-SF评分比较两组护理干预前AIMS2-SF评分比较差异无统计学意义（P＞0.05）；护理干预后两组AIMS2-SF评分均明显升高，但观察组工作维度、躯体维度、情绪维度、症状维度、社交维度评分均明显高于对照组（P＜0.05）	N
34	甘有忠	仙灵骨葆胶囊结合电针治疗膝关节骨性关节炎疗效观察	2019	RCT	unclear	unclear	unclear	unclear	low risk	low risk	unclear	55/55	43~72:42~71	22/33:23/32	中国	诊断标准：西医诊断符合《骨关节炎诊治指南》(中 华医学会骨科学分会2007年10月最新版) 作为西医诊断标 准 [1] 。①膝关节疼痛反复发作1个月或以上； ②DR检查 示膝关节间隙变窄、关节面骨赘形成；③年龄大于等于40 岁；④膝关节肿胀；⑤晨僵不超过30min；⑥活动膝关节有 骨摩擦音。同时满足以上①③⑤⑥条或①②条或①④⑤⑥ 条可以诊断为膝骨关节炎。中医诊断符合《中医病证诊断 疗效标准》 [2] 和《中药新药临床研究指导原则》	诊断标准：西医诊断符合《骨关节炎诊治指南》(中 华医学会骨科学分会2007年10月最新版) 作为西医诊断标 准 [1] 。①膝关节疼痛反复发作1个月或以上； ②DR检查 示膝关节间隙变窄、关节面骨赘形成；③年龄大于等于40 岁；④膝关节肿胀；⑤晨僵不超过30min；⑥活动膝关节有 骨摩擦音。同时满足以上①③⑤⑥条或①②条或①④⑤⑥ 条可以诊断为膝骨关节炎。中医诊断符合《中医病证诊断 疗效标准》 [2] 和《中药新药临床研究指导原则》	电针： 仰卧 位或坐位， 双膝屈曲约90°， 仰卧位时腘窝下可垫1个软 枕。穴位以局部取穴及辨证取穴，双侧内外膝眼穴、血海 穴、阴陵泉穴、阳陵泉穴、太冲穴。毫针(苏州医疗用品 有限公司，规格0.25 mm×40mm)。所有穴位常规消毒局 部皮肤。内外膝眼穴位于髌韧带两侧凹陷处， 内侧为內膝 眼穴，外侧为外膝眼穴，向对侧膝眼穴透刺0.5~1寸；血海 穴位于髌底内上侧上2寸，当股四头肌内侧头的隆起处，直刺1~1.2寸，阴陵泉穴在小腿内侧，当胫骨内侧髁后下方凹 陷处，向阳陵泉穴方向透刺1~2寸；阳陵泉穴在小腿外侧， 当腓骨头前下方凹陷处，向阴陵泉方向透刺0 .8~1 .2寸； 太冲穴位于足背侧，第1、2跖骨结合部之前凹陷处，直刺 0.5~0.8寸。捻转使产生酸、麻、胀、重感，得气后平补平 泻，接电针仪，双膝眼穴1组，血海穴、阴陵泉穴1组，阳 陵泉穴、太冲穴1组，选用密波，频率30Hz，电流强度…	①仙灵骨葆胶 囊(贵州同济堂生产，国药准字Z20025337)3粒，日2次， 口服。10天为一疗程， 连续服用3个疗程。	隔日1次，5次为一疗 程	连续治疗3个疗程	N	予双氯芬酸钠肠溶片(白云山汤阴东泰药业有 限责任公司，国药准字H41024221)2片，每日3次，口服； 骨肽片(黑龙江江世药业有限公司， 国药准字S20053019)	每次2片，每日3次，口服。	10天为一疗程，连续服用3个疗 程。	N	用美国国家卫生研究所制定的视觉模拟标尺法(VAS 评分法) [4] 。②用西安大略和克马斯特大学骨关节炎指数 评分量表(WOMAC) [5] 进行评价。从疼痛、关节功能、 僵硬3个维度，24个条目来计算总得分，最低得分为0分， 最高得分为96分，分值越高说明膝关节损伤越重。	参照《中医病证诊断疗效标准》。无效：膝关节活动 功能无任何改善或者加重，膝关节肿胀、疼痛均无减轻。 好转：膝关节活动功能好转，膝关节肿胀、疼痛基本上消 失，但受天气影响偶会发作。治愈：膝关节活动功能恢复 正常，膝关节肿胀、疼痛消失，实验室检查正常。	两组VAS评分比较见表1。 两组WOMAC评分比较结果如表2。 两组临床疗效比较如表3	两组VAS评分比较见表1。 两组WOMAC评分比较结果如表2。 两组临床疗效比较如表3	未报到
35	周帅亮	经皮穴位电刺激结合运动疗法治疗膝骨关节炎的临床研究	2020	RCT	low risk	unclear	unclear	unclear	low risk	low risk	unclear	33/33	65.00±8.20:64.80±8.16	15/18:16/17	上海中医药大学附属光华医院	1) 符合上述临床诊断标准以及影像学分级 Ⅳ级标 准； 2) 年龄 ≥40 岁，性别不限； 3) 近 1 周内未使用药物 及其他疗法治疗者； 4) 同意参与本项研究，签署知情同 意书 。	参照 2018 年中华医学会骨科学会制定《骨关节炎 诊断指南》[4] 。具体诊断标准如下所示： 1) 近 1 个月反 复出现膝关节疼痛； 2) X 线片(站立位或负重位) 发现 关节间隙一定程度变窄 、并有软骨下骨囊性变或(和) 骨硬化 、以及 关 节 边 缘 骨 赘 等 问 题； 3) 年 龄 ≥50 岁； 4) 晨僵时 间 不 大 于 30 min； 5) 活 动 时 有 骨 摩 擦 音 (感) 。 符合 1)2) 条或者 1)4)5) 条或者 1)3)4)5) 条， 即可确诊为膝骨关节炎 。	治疗组(经皮穴位电刺激结合运动疗法) 1) 经皮穴位电刺激疗法 (1) 经皮穴位电位刺激法的关键在于对穴位的选 择，本次研究中所选穴位满足《针灸治疗法》的规定，具 体来说，选择梁丘 、膝眼 、阿是穴作为主穴 。 (2) 操作：患者采取坐位或 者是仰卧位，均取患侧穴位，主穴每次必用，随证型加 配穴 。 随后消毒，待干贴上电极片 。打开电源，调节参 数，连续波，频 率 设 定 10 Hz，强 度 设 定 20 mA，时 间 30min． (3) 仪 器：韩 氏 穴 位 神 经 刺 激 仪(LY202H ，北 京华卫公司) 。	运动疗法 运动疗法在膝骨关节炎治疗中广泛应用 。经皮穴 位电位刺激治疗完成以后开始进行运动疗法，采取仰卧 位姿势牵伸腘绳肌，该动作完成后进行股四头肌训练 。 (1) 腘绳肌的牵伸 ①首先患者采取仰卧位，后患者抬高右下肢并且 尽可能保持膝关节处于伸直状态，治疗师以前后脚的 方式站立，一 只手压住患者的髌骨，另 一 只手压足部， Chinese J Trad Med Traum ＆ Orthop，Feb．2020，Vol．28，No．2 该操作提供了腘绳肌收缩的对抗阻力 。②治疗时开始 把患者足跟向床面方向下压，收缩腘绳肌的时间大约 为 5 s，治疗师下压时应进行语音提示 。③压腿训练结 束以后，应让患者进行几次深呼吸，使其处于一种放松 的状态，随后将右下肢放回到起始位置，并休息 30s． ④上述运动为 1 次训练，左右腿交替完成为 1 组，总共 需要完成 5 组，每组训练之间需休息 1 m…	每隔 1 d治疗 1 次	每 3 周为 1 个疗程	N	对照组(单纯药物组) 口服双氯芬酸钠双 释放肠溶胶囊 75mg	1 次／d	共服药 3 周	N	两组 VAS评分比较、两组患者 WOMAC评分比较	两组 VAS评分比较、两组患者 WOMAC评分比较	1.两组 VAS评分比较 两组 KOA患者治疗前后 VAS评分比较，两组组 内比较差异均有 统 计 学 意 义(P＜0．05) ，说 明 这 两 种 治疗方法对膝骨性关节炎患者的 VAS评分都具有改 善作用；两组组间比较差异有统计学意义，可以说明相 比于对照组 来 说，治 疗 组 患 者 的 镇 痛 感 显 著 降 低，见 表 2． 2.两组患者 WOMAC评分比较 两组 KOA患者治疗前后 WOMAC评分比较，组 内比较差异均有 统 计 学 意 义(P＜0．05) ，说 明 这 两 种治疗方法对 KOA 患 者 的 WOMAC 评 分 都 具 有 改 善 作用；组间比 较 差 异 有 统 计 学 意 义，说 明 治 疗 组 改 善 WOMAC评分更优于对照组(见表 3) 。	1.两组 VAS评分比较 两组 KOA患者治疗前后 VAS评分比较，两组组 内比较差异均有 统 计 学 意 义(P＜0．05) ，说 明 这 两 种 治疗方法对膝骨性关节炎患者的 VAS评分都具有改 善作用；两组组间比较差异有统计学意义，可以说明相 比于对照组 来 说，治 疗 组 患 者 的 镇 痛 感 显 著 降 低，见 表 2． 2.两组患者 WOMAC评分比较 两组 KOA患者治疗前后 WOMAC评分比较，组 内比较差异均有 统 计 学 意 义(P＜0．05) ，说 明 这 两 种治疗方法对 KOA 患 者 的 WOMAC 评 分 都 具 有 改 善 作用；组间比 较 差 异 有 统 计 学 意 义，说 明 治 疗 组 改 善 WOMAC评分更优于对照组(见表 3) 。	未报到
36	杨孝敏	等长运动配合经皮电刺激对膝关节炎肌电讯号研究	2014	RCT	unclear	unclear	high risk	unclear	low risk	low risk	unclear	30/30	66.55±9.73:68.10±6.86	6/24:7/23	中国	凡符合以下全部条件者，方可纳入为观察病例： (1)符合上述 ACR 标准； (2)年龄在38-80岁之间； (3)一星期内没有服用任何相关疾病的药物和治疗方法者； (4)意识清楚，能配合实验采集数据者； (5)知情同意，愿意受试者。	1.西医诊断标准 采1995年美国风湿协会(American College of Rheumatology,ACR)修订的诊断 诊断标准。 2.中医诊断标准 根据1994年国家中医药管理局颁布的《中医病证诊断疗效标准》中“骨痹”的 诊断标准，见下文： (1)初起多见腰腿、腰脊、膝关节等隐隐作痛，屈伸、俯仰、转侧不利，轻微活动稍缓解，气候变化加重，反复缠绵不愈。 (2)起病隐袭，发病缓慢，多见于中老年。 (3)局部关节可轻度肿胀，活动时关节常有喀刺声或摩擦声。严重者可见肌肉萎缩、 关节畸形、腰弯背驼。 (4)X 线摄片检查：示骨质疏松，关节面不规则，关节间隙狭窄，软骨下骨质硬化， 以及边缘唇样改变，骨赘形成 (5)查血沉、抗“0”、粘蛋白、类风湿因子等与风湿痹、正痹相鉴别。	治疗组：取穴髀关、伏兔、梁丘、血海、风市、中渎将虹泰HT66经皮电刺激器 放于上述六穴位，输出功率为50Hz。进行穴位经皮电刺激治疗同时，要配合以 等长肌力训练运动方法为主。即步骤如下 2.①让患者仰躺，请患者分别在屈膝30°、60°、90°三组情况下，每组进行伸展和 屈曲交互作用持续每次10秒，休息30秒后再继续，每组进行10次。 ② 让患者俯躺， 一脚膝关节往后弯曲， 一手将后脚跟尽量往臀部拉近。每次持 续30秒，如此重复动作三次。 ③ 让患者站立，重复②的动作。如关节活动度已有受限的患者，请患者从站姿 改坐姿，脚后跟尽量往后伸拉，直到股四头肌觉得紧或到极限为止。每次持 续30秒，如此重复动作三次。 ④ 请患者坐着，将双腿伸直往前，尽量将膝关节伸到最直来维持股四头肌上的 肌力，每次6秒，连续重复10次，中间休息10秒钟。	接受 等长伸展股四头肌群的运动康复训练	一周三次， 一次六穴位电刺激最多20分钟配合每组等长肌力训练 时间，每组10次，每次10秒	连续训练四~六周	N	对照组：取穴髀关、伏兔、梁丘、血海、风市、中渎将虹泰HT66 经皮电刺激器 放于上述六穴位，输出功率为2Hz。进行穴位伪经皮电刺激治疗同时，要配合以 等长肌力训练运动方法为主。即步骤如下： ① 让患者仰躺，请患者分别在屈膝30°、60°、90°三组情况下，每组进行伸展和 屈曲交互作用持续每次10秒，休息30秒后再继续，每组进行10次。 ② 让患者俯躺， 一脚膝关节往后弯曲， 一手将后脚跟尽量往臀部拉近。每次持 续30秒，如此重复动作三次。 ③ 让患者站立，重复②的动作。如关节活动度已有受限的患者，请患者从站姿 改坐姿，脚后跟尽量往后伸拉，直到股四头肌觉得紧或到极限为止。每次持 续30秒，如此重复动作三次。 ④ 请患者坐着，将双腿伸直往前，尽量将膝关节伸到最直来维持股四头肌上的 肌力，每次6秒，连续重复10次，中间休息10秒钟。 并接受 等长伸展股四头肌群的运动康复训练	一周三次， 一次六穴位电刺激最多20分钟配合每组等长肌力训练 时间，每组10次，每次10秒	连续训练四~六周	N	(1)WOMAC 评 分 WOMAC 评 分 表 就 是 The Westem Ontario and McMaster Universities 0steoarthritis Index (如附表一)是由Bellamy 和其同事发展针对髋膝关节炎的评 分系统量表，1988年首先提出。这个评分是根据病患有关症状和体征来评估关节炎 的损伤程度和治疗疗效。是目前学术上认为最客观的评量表。内容描述主要是针对 下肢，并且从疼痛、僵硬、关节功能来评估髋关节和膝关节的严重程度、结构和功 能。内容含全部骨关节炎的基本症状和身体功能状态；总共有24个参数，疼痛方面 的参数占5个、僵硬部分有2个、关节功能有17个。在做评估的时候，可以使用整 分量表或挑选其中需要的部分即可。纪录分数的时候就可以使用VAS(visal analog scale) 尺度或Likert 0-4五级尺度。本实验采0-4五级尺度。 …	(1)WOMAC 评 分 WOMAC 评 分 表 就 是 The Westem Ontario and McMaster Universities 0steoarthritis Index (如附表一)是由Bellamy 和其同事发展针对髋膝关节炎的评 分系统量表，1988年首先提出。这个评分是根据病患有关症状和体征来评估关节炎 的损伤程度和治疗疗效。是目前学术上认为最客观的评量表。内容描述主要是针对 下肢，并且从疼痛、僵硬、关节功能来评估髋关节和膝关节的严重程度、结构和功 能。内容含全部骨关节炎的基本症状和身体功能状态；总共有24个参数，疼痛方面 的参数占5个、僵硬部分有2个、关节功能有17个。在做评估的时候，可以使用整 分量表或挑选其中需要的部分即可。纪录分数的时候就可以使用VAS(visal analog scale) 尺度或Likert 0-4五级尺度。本实验采0-4五级尺度。 …	1.WOMAC评分比较(x±s) 结果---用*表示方法来表示比较结果：*即为p<0.05, 表示在统计学上有显 着的差异。其实验结果分析比较整理如下表14 从上表14观察统计结果其分析如下 ① 0周即治疗前： 60名患者所有项目计分统计结果，均无统计学意义(P>0.05), 即两组患者具有可比性。 ② 4周和6周： 实验组和治疗组的所有项目比较结果，都是有显着差异的。 ③ 4周 vs.6周： 所有项目在6周的比较表现和4周比，均有呈现统计学上显着变化，唯独在僵硬功 能方面的结果只有数学上的差异并无统计学上的显着变化。 2.HSS评分(x±s) 结果---用*表示方法来表示比较结果：*即为p<0.05, 表示在统计学上有显着的差 异。其实验结果分析比较整理如下表15 ① 0周即治疗前： 60名患者所有项目计分统计结果，均无统计学意义(P>0.05), 即两组患者具有 可比性。 ② 4周和…	1.WOMAC评分比较(x±s) 结果---用*表示方法来表示比较结果：*即为p<0.05, 表示在统计学上有显 着的差异。其实验结果分析比较整理如下表14 从上表14观察统计结果其分析如下 ① 0周即治疗前： 60名患者所有项目计分统计结果，均无统计学意义(P>0.05), 即两组患者具有可比性。 ② 4周和6周： 实验组和治疗组的所有项目比较结果，都是有显着差异的。 ③ 4周 vs.6周： 所有项目在6周的比较表现和4周比，均有呈现统计学上显着变化，唯独在僵硬功 能方面的结果只有数学上的差异并无统计学上的显着变化。 2.HSS评分(x±s) 结果---用*表示方法来表示比较结果：*即为p<0.05, 表示在统计学上有显着的差 异。其实验结果分析比较整理如下表15 ① 0周即治疗前： 60名患者所有项目计分统计结果，均无统计学意义(P>0.05), 即两组患者具有 可比性。 ② 4周和…	未报到
37	展嘉文	经皮穴位电刺激治疗膝骨关节炎的临床研究	2019	RCT	low risk	unclear	unclear	unclear	low risk	low risk	unclear	25/25	54.27±7.66:55.07±6.36	11/14:12/13	中国中医科学院望京医院	1) 符合以上诊断标准，临床表现为轻 中 度 。 2) Kellgren-Lawrence分级属于 Ⅰ ~ Ⅱ级 。 3) 年龄 40~ 75岁 。4) 签署知情 同 意书 。 5) 能接受本项 目研 究方 案中的治疗方法，且能完成疗程 。 6) 如果已经接受过 其他保守治疗，需经过 5d以上 的洗脱期 。 7) 不符合 病例排除标准。	临床诊断根据 中华 医学会骨科学分会[4]（骨关节 炎诊治指南 2007年版），分期标准采用 Kellgren-Law- rance(K-L) 分级法[5] 。	经皮穴位 电刺激：采用荷兰 EN-Stim4神 经肌 肉 刺激仪治疗，将刺激电极分别置于委中穴、血海穴 。采 用 1~100 Hz的刺激频率进行 电刺激治疗 。 参数为： 频率 1~20 Hz , 电 流 0~20 mA , 脉 冲 宽 度 10 ~ 200 μs. 治疗时根据患者情况随时调节刺激电流强度， 每增加 1次，电流增加 0.2mA. 每次治疗持续30min	主功能锻炼同前期研究[6] 包括：1) 股 四头肌等 长训练，10次为 1组，每 日早 晚各做 3组 。 2) 下肢运 动锻炼，包括 外旋运动、内 旋运动、侧蹬 训 练、后伸 训 练 。3) 坐位放松，6次为 1组，每日早晚各做 3组。	2次/d	3次／周	Y	自主功能锻炼同前期研究[6] 包括：1) 股 四头肌等 长训练，10次为 1组，每 日早 晚各做 3组 。 2) 下肢运 动锻炼，包括 外旋运动、内 旋运动、侧蹬 训 练、后伸 训 练 。3) 坐位放松	股 四头肌等 长训练:10次为1组 坐位放松:6次为一组	股 四头肌等 长训练:每 日早 晚各做 3组 坐位放松:每日早晚各做 3组。	Y	疼痛程度：采用 VAS观察膝关节 疼痛积分 。 功 能评价：采用 Lysholm 膝关节评分，对 治疗前后膝关节功 能进行评价 。 于治疗前、治疗后 2 周、4周、随访时（疗程结束后 1个月）进行观察。	参 照《中 医病证诊 断疗 效标 准》[7] 和 Lysholm膝关节评分[8] 制定总体疗效标准对 疗效进行评价：临床控制为症状消失，关节活动恢复正 常，膝关节功能评分＞85分；显效为症状基本消失，关 节活动趋于正常，膝关节功 能评分 76~85分；有效为 症状基本消 失，关节活动轻度 受 限，膝 关节 功 能评 分 60~75分；无效为症状无显著改善，关节功 能评分< 60分 。 愈显率为 临床控制和显效例数占纳入病例 比 率的总和。	1.两组患者治疗前后膝关节疼痛程度比较 两组患者治疗 后 至随访时与治疗前 VAS比较， 重复测量方差分析结果显示差异均有统计学意义(P < 0.05),说明 VAS评分有随时间变化的趋势 。进一步 LSD法多重比较显示，治疗组治疗后及随访时与治 疗前比较差异有统计学意义(P< 0.01),治疗后 4周 较治疗后 2周差异有统计学意义(P< 0.01), 随访与 治疗后 4周比较差异无统计学意义(P>0. 05)。 两组间比较治疗后至随访时治疗组较对照组差异有统计学 意义，见表 2. 2.两组 患 者 治疗 前后功能改善程度 (Lysholm 评分）比较 患者治疗后至随访时与治疗前相比，两组时间效应 差异有统计学意义(P< 0.05)。 治疗组治疗后 2周、4 周与随访均与治疗前差异有统计学意义(P<0. 001),随 访 1个月与治疗后 4周 比较差异无统计学意义(P> 0. 05)。…	1.两组患者治疗前后膝关节疼痛程度比较 两组患者治疗 后 至随访时与治疗前 VAS比较， 重复测量方差分析结果显示差异均有统计学意义(P < 0.05),说明 VAS评分有随时间变化的趋势 。进一步 LSD法多重比较显示，治疗组治疗后及随访时与治 疗前比较差异有统计学意义(P< 0.01),治疗后 4周 较治疗后 2周差异有统计学意义(P< 0.01), 随访与 治疗后 4周比较差异无统计学意义(P>0. 05)。 两组间比较治疗后至随访时治疗组较对照组差异有统计学 意义，见表 2. 2.两组 患 者 治疗 前后功能改善程度 (Lysholm 评分）比较 患者治疗后至随访时与治疗前相比，两组时间效应 差异有统计学意义(P< 0.05)。 治疗组治疗后 2周、4 周与随访均与治疗前差异有统计学意义(P<0. 001),随 访 1个月与治疗后 4周 比较差异无统计学意义(P> 0. 05)。…	未报到
38	滕博学	经皮穴位电刺激结合运动疗法治疗膝骨关节炎的疗效 分析		RCT	low risk	unclear	high risk	unclear	low risk	low risk	unclear	31/31	57.1±1.1:57.6±1.4	12/19:17/14	中国			（1）经皮穴位电刺激： 所采用的治疗仪 器是韩氏穴位神经刺激仪，结合患者的病情以及舒适 情况选择坐位或者是平躺的方式接受治疗。在患者的 患肢侧选取阿氏穴、梁丘穴以及膝眼穴。选取上述的 穴位作为主穴，然后可以结合患者的症状以及中医辨 证分型进行配穴的选择[5]。所有的穴位确定后，对皮肤 进行消毒，连接电极片，开通电源后，分别调整电极 刺激的强度以及电波的频率，两项参数分别是设置为 20MA 和 10Hz，治疗时长设置为半个小时[6]	运动疗法： a 牵伸腘绳肌。 患者在病床上平躺， 将患者的患侧肢体抬高，伸直患者的膝关节，治疗人 员的双手分别压住或者的髌骨以及脚面，将患者的脚 面向下压，使腘绳肌，可以收缩，而在这收缩的过程 中，患者的腘绳肌会出现抗阻，压腿时间保持 5 秒左 右，放松患者的患肢。然后让患者休息 20 到 30 秒钟， 调整呼吸，促进身体的放松，另一侧下肢再次重复该 动作， 双腿均完成一次收缩训练作为 1 组，每次 5 组， 早晚各一次。b 牵伸股四头肌。患者俯卧在病床上， 患 侧膝关节弯曲，尽量让脚跟能够贴上下臀线，治疗人 员要抵住患者胫骨，从而产生等长的股四头肌收缩抗 阻，持续 5 秒钟后缓慢放下肢体， 完成一次后可以放 松 20 到 30 秒钟，然后交替另外一条腿重复动作，在 训练过程的关键要领要使患者的髋部始终都保持与病 床呈现贴紧的状态，避免髋部离开床面[7]。双腿均完成 一次后为 1 组，每…	每间隔一天开展一次	治疗时间是 28 天	N	所采用的药物是双氯芬酸钠双释放肠溶 胶囊， 每次剂量是 75 毫克	每天口服一次	治疗时间 是 28 天	N	观察两组治疗前后的膝关节功能以及疼痛情况， 使用 WOMAC 骨关节炎指数对膝关节功能来评价， 分值 在 0-100 分之间，包括疼痛、僵硬和日常活动 3 个维 度，分值越高膝关节功能越差重。使用 VAS 评分来进 行疼痛评价， 0 到 10 分，分值越高疼痛越重。	观察两组治疗前后的膝关节功能以及疼痛情况， 使用 WOMAC 骨关节炎指数对膝关节功能来评价， 分值 在 0-100 分之间，包括疼痛、僵硬和日常活动 3 个维 度，分值越高膝关节功能越差重。使用 VAS 评分来进 行疼痛评价， 0 到 10 分，分值越高疼痛越重。	治疗前两组膝关节指标对比无明显差异（P ＞ 0.05），治疗后观察组 WOMAC 评分和 VAS 评分均低于 对照组（P＜0.05）。见表 1.	治疗前两组膝关节指标对比无明显差异（P ＞ 0.05），治疗后观察组 WOMAC 评分和 VAS 评分均低于 对照组（P＜0.05）。见表 1.	N
39	M.M.L. NG	The Effects of Electro-Acupuncture and Transcutaneous Electrical Nerve Stimulation on Patients with Painful Osteoarthritic Knees: A Randomized Controlled Trial with Follow-Up Evaluation	2003	RCT	high risk	unclear	low risk	low risk	low risk	low risk	unclear	45146	84.38±6.48:85.88±5.96		Fung Yiu King Hospital in Hong Kong	The inclusion criteria were: (1) knee pain for most days of the preceding month; (2) crepitus on active joint motion; (3) morning stiffness less than 30 minutes in duration; (4) bony enlargement of the knee on examination; and (5) stabilized condition on a present regime of arthritis medication (Flores and Hochberg, 1998).	The inclusion criteria were: (1) knee pain for most days of the preceding month; (2) crepitus on active joint motion; (3) morning stiffness less than 30 minutes in duration; (4) bony enlargement of the knee on examination; and (5) stabilized condition on a present regime of arthritis medication (Flores and Hochberg, 1998).	The acupuncture points chosen were ST-35 (Dubi) and EX-LE-4 (Neixiyan) because they are common local points for treating knee problems (Christensen et al, 1992; Takeda and Wessel, 1994). Skin was cleansed with an alcoholic swab. Sterile needles were inserted 0.5–1.0 cun (10–15mm) into the two acupuncture points. A de qi (a needle sensation of heaviness, numbness, soreness, or paresthesia) sensati…	N	Treatment was carried out on alternate days for 8 sessions	within 2 weeks	N	Subjects received general education on osteoarthritic knee care only.				There were three sessions of evaluation for each subject: prior to the first treatment (T1); after eight sessions of treatment (T2); and 2 weeks after the last treatment session (T3). All evaluations were performed by the same assessor who was not informed about the group assignment of the subjects. Evaluations were taken at approximately the same time of the day, and subjects were asked to maint…	There were three sessions of evaluation for each subject: prior to the first treatment (T1); after eight sessions of treatment (T2); and 2 weeks after the last treatment session (T3). All evaluations were performed by the same assessor who was not informed about the group assignment of the subjects. Evaluations were taken at approximately the same time of the day, and subjects were asked to maint…	1.Change in mean NRS of knee pain The change in mean NRS of knee pain across the study period for each group is presented in Figure 1. For the EA group, there was a significant reduction of mean NRS of knee pain (229%) after eight sessions of treatment (p , 0.01), and the treatment effect was well maintained (231%) at the 2-week follow-up evaluation (p , 0.01). Similarly, a reduction of mean NRS …	1.Change in mean NRS of knee pain The change in mean NRS of knee pain across the study period for each group is presented in Figure 1. For the EA group, there was a significant reduction of mean NRS of knee pain (229%) after eight sessions of treatment (p , 0.01), and the treatment effect was well maintained (231%) at the 2-week follow-up evaluation (p , 0.01). Similarly, a reduction of mean NRS …	N
40	黄冬娥	电针干预对膝骨关节炎患者关节液中转化生长因子 - β1 及白细胞介素－1 的影响	2016	RCT	unclear	unclear	unclear	unclear	high risk	low risk	unclear	30/30	40~70:40~70	13/17:14/16	南京军区福州总医院	凡符合西医诊断标准及中医证型标准、膝关 节正侧位 X 线片符合上述临床分期Ⅰ~ Ⅲ期标准、1 个月内未服用糖皮质激素、非甾体类抗炎药及软骨 保护剂等药物及其他疗法并签署知情同意书者。	1 西医诊断标准 依照《骨关节炎诊治指南 (2007 年版) 》［4］确定。 2 中医证型标准 依照国家中医药管理局 《中医病证诊断疗效标准》骨关节炎中确定为肝肾 不足、筋脉瘀滞证型［5］。	电针组 穴位取 内膝 眼、外膝 眼、血海、梁 丘，其定位根据《中华人民共和国国家标准·经穴 部位》( GB12346 －90) ［6］ 确定。选用华佗牌 0．30 × 50 mm 一次性针灸针。患者取坐位，屈膝，穴位 常规消毒，进针深度为 2 ～3 cm，行平补平泻手法， 中度刺激，得气后接 G6805 - Ⅱ型电针仪(一组接 血海与内膝眼穴，另一组接梁丘与外膝眼穴) ，连 续波，频率 2 HZ，强度以以局部酸胀、患者可忍受 为度，治疗 30 min	N	每周治疗 3 次	连续治疗 4 周	N	口服西药西乐葆( 普强苏州制药有 限公司生产)	每日晚饭后 30 min 服用 1 次，每次 0．2 g	连服 4 周	N	1 Lysholm 评分 依据膝关节症状与体征 8 个项目，每项 0 ～5 分专人积分。 2 关节液中 IL －1、TGF - β1 含量测定 分别 于治疗前、治疗 1 个疗程后抽取患膝关节液采用酶 联免疫吸附试验法(ELISA 法) 测定。实验数据计量 资料以 x ± s 表示，SPSS16．0 统计学软件统计分析。	1 Lysholm 评分 依据膝关节症状与体征 8 个项目，每项 0 ～5 分专人积分。 2 关节液中 IL －1、TGF - β1 含量测定 分别 于治疗前、治疗 1 个疗程后抽取患膝关节液采用酶 联免疫吸附试验法(ELISA 法) 测定。实验数据计量 资料以 x ± s 表示，SPSS16．0 统计学软件统计分析。	患者膝关节功能评分及对 IL －1、TGF - β1 的影响 见表 1、2 。表 1、2 说明两种治疗方法对膝骨性关节炎患 者膝关节功能评分均有显著改善(P＜0．05) ，对膝 关节液中 IL －1、TGF - β1 的含量影响明显(P < 0．05) ，而治疗后2 组间均无差异(均 P＞0．05) ，说明 电针的作用与常用的西药— 西乐葆基本一致。	患者膝关节功能评分及对 IL －1、TGF - β1 的影响 见表 1、2 。表 1、2 说明两种治疗方法对膝骨性关节炎患 者膝关节功能评分均有显著改善(P＜0．05) ，对膝 关节液中 IL －1、TGF - β1 的含量影响明显(P < 0．05) ，而治疗后2 组间均无差异(均 P＞0．05) ，说明 电针的作用与常用的西药— 西乐葆基本一致。	未报到
41	王骐	电针对膝骨关节炎关节功能主客观评价指标的影响	2022	RCT	low risk	unclear	unclear	unclear	high risk	low risk	unclear	30/30	62±9:62±7	9/21:12/18	护国寺中医医院	①符合上述诊断标准;②年龄为 45～75 岁,性别 不限;③签署知情同意书;④6个月以内 K-L分级属于 2 级 或 3 级 ; ⑤ 膝 痛 程 度 数 字 评 分 法 (numerical rating scale, NRS)评分≥4 分;⑥单/双侧膝痛病程 ≥6 个月。	1.参照 1995 年美国风湿病学会的膝骨关节炎诊断标准[2]。①近 1 个月大多数时间有膝痛;②膝关节活动时有骨擦感;③膝关节晨僵≤30 min;④年龄≥40 岁;⑤X 线检查示膝关节骨端边缘有骨赘形成;⑥有骨性膨大。具备①⑤或①②③④或①②⑥或①④⑥可诊断为膝骨关节炎。 2.按照 K-L分级标准分级,0级为正常;1级为可疑的关节间隙狭窄和可能的骨赘唇样变;2 级为明确的骨赘和可能的关节间隙狭窄;3 级为多发的骨赘,明确的关节间隙狭窄、骨质硬化,可能的骨性畸形;4 级为大量骨赘,明显的关节间隙狭窄,严重的骨硬化,明显的骨性畸形。	首先选取固定穴,分别为犊鼻、内膝眼、曲泉、膝阳关、阿是穴。再根据患者感知膝痛所在位置,选取 3个配穴。当患者感知膝关节前侧疼痛时,选择分布于足阳明经的配穴;当患者感知膝关节外侧疼痛时,选择分布于足少阳经的配穴;当患者感知膝关节后侧疼痛时,选择分布于足太阳经的配穴;当患者感知膝关节内侧疼痛时,选择分布于足三阴经的配穴;当感知膝关节多处疼痛时,可由针灸医师在所有相应经脉配穴中自主选取 3 个配穴。穴位定位依据世界卫生组织国际穴位定位标准。循经配穴包括,足阳明胃经取梁丘、足三里、伏兔、丰隆、鹤顶;足少阳胆经取风市、外丘、阳陵泉、悬钟、足临泣;足太阳膀胱经取委阳、委中、承山、昆仑;足三阴经取膝关、阴陵泉、血海、阴谷、公孙、三阴交、太冲、太溪。根据所选穴位确定消毒位置,用75%乙醇棉球局部消毒,使用一次性无菌不锈钢毫针(苏州华佗医疗器械有限公司生产,0.30 mm×40～50 mm),根据针刺操作…	两组均每隔 1～2 d 治疗 1 次,每周 3 次,共治疗 8 周。	N	N	Y	选择 8 个非穴[3-4]进行浅刺,其位置分别为髌骨上缘上 6 寸(脾胃经之间)、髌骨上缘上 5 寸(脾胃经之间)、髌骨上缘上 4 寸(脾胃经之间)、阳陵泉与足三里连线中点、阳陵泉下 3 寸(胆经和膀胱经之间)、外踝上 2 寸(胆经和胃经之间)、内踝上 2 寸(胫骨内侧面正中,不触及骨膜)、丘墟与解溪连线中点。消毒过程及针具使用同电针组。浅刺皮下至 2～3 mm,保证针体不会掉落,同时不会产生得气感觉,不进行行针操作。针刺操作后由专门的电针安装员进行电针接线,选择 4个非穴(两对电极)连接 HANS-200A 穴位神经刺激仪,波形及频率同电针组,但将电源线中间剪断,外表和电针组电针仪一样,显示接通状态,实际未通电。留针 30 min,其间注意患者隐私保护及保暖。	两组均每隔 1～2 d 治疗 1 次,每周 3 次,	共治疗 8 周。	Y	1.两组治疗后有效应答率比较;2.两组治疗前后 TUG 比较;3.两组治疗前后 AROM 及 PROM 比较;4.两组治疗前后股四头肌肌力分级评分比较;5.两组治疗前后股二头肌、半腱肌、半膜肌肌群肌力分级评分比较;6.两组治疗前后 9-SCT 及 Lequesne 指数比较	1.计时起立-步行测验(timed up and go test, TUG)[8-9]及有效应答率[10]:TUG 为令患者从标准的扶手座椅(坐高约 46 cm,扶手高 65 cm)上站起,然后向前基本沿直线走 3 m 后,转身回来再走到椅子前方,最后坐下。患者以自我感觉安全舒适的速度进行测试。记录全程所用时间。两次测试中所用时间最少的 1 次被记录为最终数据结果,观察患者步速、步态平衡等关节功能情况。测量时的时间点(如针刺治疗后 1～3 d 内)及地点应保持一致。第 8 周治疗结束时 TUG 较基线下降 1.14 s 的患者比例为有效应答率。 2.关节活动度评价 参考美国骨科学会关节运动委员会的中立位测量方法 ,测量膝关节主动最大屈曲活动度 ( a c t i v e maximum flexion knee range of motion, AROM)和膝关节被动最大屈曲活动度(pa…	1.意向性分析,与假针组相比,电针组有效应答率显著增加(P＝0.010)。符合方案集分析,与假针组相比,电针组有效应答率显著增加(P＝0.018)。 2.通过重复测量设计的方差分析(意向性分析),两组治疗前 TUG 比较,差异无统计学意义(P＞0.05)针组治疗后及治疗后 8、18 周 TUG 均显著降低,与假针组比较,差异均具有统计学意义(P＜0.01)。 3.通过重复测量设计方差分析(意向性分析),两组治疗前 AROM 及 PROM 比较,差异无统计学意义(P＞0.05)。电针组治疗后 AROM 及 PROM 及治疗后 8 周 PROM明显大于假针组(P＜0.01,P＜0.05)。 4.通过重复测量设计方差分析(意向性分析),两组治疗前股四头肌肌力分级评分比较,差异无统计学意义(P＞0.05)。以治疗前股四头肌肌力分级评分为协变量,分别对治疗后各时间点两组股四头肌肌力分级评分进行协方…	1.意向性分析,与假针组相比,电针组有效应答率显著增加(P＝0.010)。符合方案集分析,与假针组相比,电针组有效应答率显著增加(P＝0.018)。 2.通过重复测量设计的方差分析(意向性分析),两组治疗前 TUG 比较,差异无统计学意义(P＞0.05)针组治疗后及治疗后 8、18 周 TUG 均显著降低,与假针组比较,差异均具有统计学意义(P＜0.01)。 3.通过重复测量设计方差分析(意向性分析),两组治疗前 AROM 及 PROM 比较,差异无统计学意义(P＞0.05)。电针组治疗后 AROM 及 PROM 及治疗后 8 周 PROM明显大于假针组(P＜0.01,P＜0.05)。 4.通过重复测量设计方差分析(意向性分析),两组治疗前股四头肌肌力分级评分比较,差异无统计学意义(P＞0.05)。以治疗前股四头肌肌力分级评分为协变量,分别对治疗后各时间点两组股四头肌肌力分级评分进行协方…	两组患者在试验全程中均无不良反应。针刺后出 现轻度皮下血肿 3 例,数小时内自行消退。
42	范 琰	电针陆氏健膝穴治疗老年膝骨关节炎成本效果分析	2011	RCT	unclear	unclear	unclear	unclear	low risk	low risk	unclear	75/73	68.12±5.36:67.38±6.41	32/43:31/42	上海市静安区江宁路街道社区卫生服务中 心	①符合诊断标准者；②签署知情同意书 者。	根据中华医学会修订的 《骨关节炎诊治指南》（2007 版）①近 1 个月内反复膝 关节疼痛。②X 线片（站立或负重位）示关节间隙变窄、 软骨下骨硬化和（或）囊性变、关节缘骨赘形成。③关 节液（至少 2 次）清亮、黏稠，WBC＜2 000 /ml。④老 年患者（≥60 岁）。⑤晨僵≤3 min。⑥活动时有骨摩擦 音（感）。 综合临床、实验室及 X 线检查，可诊断膝关节骨关 节炎。	①患者仰卧位，取穴：根据文献检索使用频率最高的取穴，犊鼻、内膝眼、血海、梁丘、阳陵泉、阴陵泉、足三里、鹤顶。 ②针刺入穴位得气后使用上海华谊产 BT701～1A 电针仪。用低频电流（8 Hz）电针 20min。	隔日 1 次。10 次为 1 个疗程。	③伤科手法：推拿提捏髌骨和膝关节周围， 提拉屈伸膝关节。④施氏中药外敷：通过对患者的体检 及辨证，膝关节肿甚者予以消肿膏，热甚者予以金黄膏， 肿热均不甚，以痛为主者予以壮骨续筋膏。	隔日 1 次。10 次为 1 个疗程。	N	口服使用新型非甾体消炎、解热、 止痛药新格非（尼美舒利分散片）天一制药 50mg×24 片。	每日 2 次，每次 2 片。24d 为 1 个疗程。	24d 为 1 个疗程。	N	1.三组病例总体疗效和不良反应情况;2.三组成本情况;3.成本效果分析	按照膝关节功能测定评分表，采用 计分的方法对治疗效果进行评定。总分 100 分。临床痊 愈：治疗后总分≥85 分，或提高＞25 分者；显效：治疗 后总分≥70 分，或提高＞15 分者；有效：治疗后总分≥ 55 分，或提高＜15 分者；无效：治疗后总分＜55 分， 或未有提高者。	1.A，B，C 三组间治疗有效率经 χ2检验，总体来说差异有统计学意义（χ2=17.867，P＞0.000 1）；A，B组间有效率经 Fisher's 确切概率法检验，差异无统计学意义（P＞0.05），（有两个理论频数小于 5，分别为 4.62，4.38）。不良反应发生率经 χ2 检验，差异有统计学意义（χ2=6.085 1，P＜0.05）；B，C 组间有效率经 χ2检验，差异有统计学意义（χ2 =7.751，P＜0.01）。不良反应发生率经 χ2检验，差异有统计学意义（χ2=15.082，P＜0.05）；A，C 组间有效率经 χ2 检验，差异有统计学意义（χ2=14.183，P＜0.000 1）。 2.本次分析以最低效果试验 C 组为 参照，其他两组实验组与之比对计算试验 A 组、试验 B 组的ΔC／ΔE。	1.A，B，C 三组间治疗有效率经 χ2检验，总体来说差异有统计学意义（χ2=17.867，P＞0.000 1）；A，B组间有效率经 Fisher's 确切概率法检验，差异无统计学意义（P＞0.05），（有两个理论频数小于 5，分别为 4.62，4.38）。不良反应发生率经 χ2 检验，差异有统计学意义（χ2=6.085 1，P＜0.05）；B，C 组间有效率经 χ2检验，差异有统计学意义（χ2 =7.751，P＜0.01）。不良反应发生率经 χ2检验，差异有统计学意义（χ2=15.082，P＜0.05）；A，C 组间有效率经 χ2 检验，差异有统计学意义（χ2=14.183，P＜0.000 1）。 2.本次分析以最低效果试验 C 组为 参照，其他两组实验组与之比对计算试验 A 组、试验 B 组的ΔC／ΔE。	不良反应发生率经 χ2检验，差异无统计学意义（χ2=2.117 6，P＞0.05）。
43	阮慧红	电针配合盐酸氨基葡萄糖胶囊治疗膝关节骨性关节炎的 疗效观察	2014	RCT	unclear	unclear	unclear	unclear	low risk	low risk	unclear	45/43	54． 7 ± 9． 8:52． 4 ± 9． 0	21/24:21/22	广州市番禺区慢性病 防治站	符合上述诊断标准; 年龄 40 － 75 岁; 近 1 个月未服用激素类 药物治疗者; 愿意接受本治疗方法并保证依从性良好。	参照美国风湿病学会推荐的“膝关节骨性关节炎的临 床诊断标准”［4］: ① 1 个月里大多数时间膝痛; ② X 线片示关节 边缘骨赘; ③ 关节液检查符合骨性关节炎; ④ 年龄大于 40 岁; ⑤晨僵小于 30min; ⑥关节活动时骨响声。具备以上①②或①③ ⑤⑥或①④⑤⑥者即可诊断。	梁丘、血海、阳陵泉、足三里、阴陵泉、悬钟、阿是穴。操作方法: 取 仰卧位，于膝下腘窝处垫一枕头，使膝关节屈曲。常规皮肤消毒 后，取 30 号 1． 5 寸毫针，快速进针，针尖透向膝关节中心，得气后 接 G6805 电针仪，采用疏密波，刺激量以患者能耐受为度，每次 30min。隔日 1 次，	每周治疗 3 次，4 周为 1 个疗程，共治疗 2 个疗 程。	给予盐酸氨基葡萄糖胶囊( 山西中远威药 业有限公司生产，商品名: 葡立，批准文号: 国药准字 H20020306) 口服，每次 240mg，	每天 3 次，4 周为 1 个疗程，共治疗 2 个疗程。	N	给予盐酸氨基葡萄糖胶囊( 山西中远威药 业有限公司生产，商品名: 葡立，批准文号: 国药准字 H20020306) 口服，每次 240mg，	每天 3 次，4 周为 1 个疗程，	共治疗 2 个疗程。	N	两组临床疗效比较	参照国家中医药管理局《中医病证诊断疗效标准》［5］拟定。 临床治愈: 临床症状、体征消失，局部无压痛，活动自如; 显效: 临 床症状消失，体征明显改善，疼痛明显减轻，活动时仍有轻微疼 痛; 有效: 临床症状、体征改善，疼痛时轻时重; 无效: 症状及体征 无明显改善。			N
44	裘敏蕾	电针膝眼穴治疗膝骨性关节炎的临床研究	2006	RCT	low risk	unclear	unclear	unclear	low risk	low risk	unclear	30/30	56．07:55．37	5/25:4/26	上海市中医医院	①符合膝关节骨关节炎诊断标准者。② 年龄40～65岁性别不限。③骨伤科门诊病人。④1周内未 服用其他相关治疗药物或采用相关治疗方法者。	依照美国风湿病协会对膝骨性关节炎的 诊断标准〔2〕：①一个月里大多数日子膝痛；②X 线片示关节边 缘骨赘；③关节液检查符合骨性关节炎；④年龄大于40岁；⑤ 晨僵小于30分钟；⑥关节活动时骨响声。具备以上①②或① ③⑤⑥或①④⑤⑥者即可诊断膝关节 OA。	①选穴：取患膝内、外侧膝眼穴,患者平卧伸膝位髌尖两侧凹陷中即为内、外膝眼穴。 ②操作步骤〔3〕：75％酒精常规消毒取直径0．45mm长0．75mm 的针灸针（瑞琪尔牌无菌针灸针型号 N3015批号3－30705－3）2枚分别经内、外膝眼斜向刺入约2～2．5寸使患膝有酸胀感予平补平泻手法。然后接通韩氏穴位神经刺激仪（北京医科大学韩济生院士研制北京华卫公司生产型号 LH202H）采用2／100Hz 等幅疏密波强度为8mA时间每次30分钟。	每周治疗2次（每次间隔3～4天）4周为1个疗程	N	N	N	口服扶他林缓释片（北京诺华制药有限公 司,批号03008,每片75mg）,	每天1次,每次1片	连服4周	N	①WOMAC 患者结果问卷调查（治疗0、2、4周后各作1次记录）； ②不良反应（在治疗前后各次随访）：疼痛加重、上腹部疼痛、泛酸等。	①WOMAC 患者结果问卷调查（治疗0、2、4周后各作1次记录）； ②不良反应（在治疗前后各次随访）：疼痛加重、上腹部疼痛、泛酸等。	电针组患者经过治疗后WOMAC 总分、疼痛、僵硬等症状及日常活动都有明显改善经t 检验分析 P＜0．01有非常显著意义。由表2可见治疗2周时电针组对僵硬的改善优于扶他林组而扶他林组在疼痛的改善上优于电针组经 t（或 t’）检验 P＜0．05有显著意义。在 WOMAC 总分与日常活动的改善上两组无明显差异（ P＞0．05）。由表3可见治疗4周后电针组对 WOMAC 总分、僵硬与日常活动的改善优于扶他林组经 t （或 t’）检验 P＜0．05有显著意义。在疼痛的改善上两组无显著性差异（ P＞0．05）。由表4可见患者与医生对治疗的总体评价的差异无显著性意义。	电针组患者经过治疗后WOMAC 总分、疼痛、僵硬等症状及日常活动都有明显改善经t 检验分析 P＜0．01有非常显著意义。由表2可见治疗2周时电针组对僵硬的改善优于扶他林组而扶他林组在疼痛的改善上优于电针组经 t（或 t’）检验 P＜0．05有显著意义。在 WOMAC 总分与日常活动的改善上两组无明显差异（ P＞0．05）。由表3可见治疗4周后电针组对 WOMAC 总分、僵硬与日常活动的改善优于扶他林组经 t （或 t’）检验 P＜0．05有显著意义。在疼痛的改善上两组无显著性差异（ P＞0．05）。由表4可见患者与医生对治疗的总体评价的差异无显著性意义。	治疗期间电针组出现不良反应2例（局部血肿）,扶他林组出现不良反应共有9例（上腹不适、泛酸）。发生率分别为6．67％与30％显著低于扶他林组（ P＜0．05）。均未出现严重不良反应。
45	戚世雄	电针治疗退行性膝关节炎 65 例疗效观察	2017	RCT	low risk	unclear	unclear	unclear	low risk	low risk	unclear	65/60	55. 8 ±3. 2:52. 5 ±4. 8	26/39:22/38	广东省江门市五邑中医院	(1) 符合上述膝骨性关节炎诊断 标准; ( 2) 年龄 40 ～ 80 岁; ( 3) 自愿签署知情同 意书。	参照《中药新药临床研究指导原 则》［2］拟定。( 1) 前 1 个月大多数日子有膝痛; ( 2) X 线示关节边缘有骨赘; ( 3) 实验室检查符合骨性 关节炎; ( 4) 年龄≥40 岁; ( 5) 晨僵≤30min; ( 6) 关 节活动时有骨擦音。	采用电针治疗。取穴: 膝眼、梁丘、 阳陵泉、阴陵泉、膝阳关、足三里、肾俞、关元、太冲、 昆仑。常规针刺，平补平泻，得气后接电针治疗仪， 采用连续波，每天治疗1 次，每次30min，	10 次为1 个 疗程，连续治疗 6 个疗程。	N	N	N	采用硫酸氨基葡萄糖胶囊治疗。硫 酸氨基葡萄糖胶囊( Ｒottapharmltd 生产，批准文号: 国药准字 H20090797) 口服，每次2 粒，	每天3 次，。	连 续服用 60d	N	观察比较 2 组治疗前后膝关节疼 痛、晨僵、功能活动的改善。	参照《中药新药临床研究指导原 则》［2］拟定。治愈: 关节疼痛等症状消失，功能活动 正常; 有效: 关节疼痛等症状基本消失，功能活动基 本正常，能参加正常生活和工作; 无效: 关节疼痛及 肿胀未见改善，活动功能仍受限，影响正常生活。	2 组综合疗效比较，总有效率治疗 组为 80. 0% ，对照组为 65. 0% ，组间比较，差异有统 计学意义。(	2 组综合疗效比较，总有效率治疗 组为 80. 0% ，对照组为 65. 0% ，组间比较，差异有统 计学意义。(	N
46	阮春鑫	电针治疗膝骨关节炎疗效及对股四头肌表面肌电信号的影响	2014	RCT	low risk	high risk	unclear	unclear	low risk	low risk	unclear	38/34	43～68 岁,平均 55 岁: 42～70 岁,平均 55 岁	22:16/17:17	浙江省金华市中心医院	参照 1995 年美国风湿病学会提出的膝骨关节炎 诊断标准[2]。①1 个月以来大多数日子膝痛;②关节活 动时有骨响声;③膝关节晨僵＜30 min;④年龄≥38 岁; ⑤膝检查有骨性肥大;⑥X 线摄片示关节边缘骨赘。符 合①②③④或①④⑤或①②⑤或①⑥者,可诊断为膝骨关节炎。	参照 1995 年美国风湿病学会提出的膝骨关节炎 诊断标准[2]。①1 个月以来大多数日子膝痛;②关节活 动时有骨响声;③膝关节晨僵＜30 min;④年龄≥38 岁; ⑤膝检查有骨性肥大;⑥X 线摄片示关节边缘骨赘。符 合①②③④或①④⑤或①②⑤或①⑥者,可诊断为膝骨关节炎。	患者取坐位或仰卧位,膝关节屈曲近 90°,取内膝眼、阴陵泉、曲泉、血海、犊鼻、足三里、膝阳关、梁丘、鹤顶、伏兔和阿是穴。局部皮肤常规消毒后,运用 0.30 mm×50 mm 一次性针灸针针刺以上穴位,针刺深度为 1.0～1.5 寸。进针得气后行平补平泻,接通KWD-808 型电针仪,选择 2 个穴位为 1 组,共 3 组,分别为阴陵泉与血海、足三里与梁丘及鹤顶与伏兔,用疏密波,电流强度以患者感觉舒适为宜,留针 30 min。	每日1 次,7 d 为 1 个疗程,连续治疗 3 个疗程,疗程间休息2 d。	N	N	N	口服盐酸氨基葡萄糖片(江苏正大清江制药有限 公司生产,批号 H20060647),每次 750 mg,	每日 2 次,	连服 4 星期。	N	①应用 Lequesne指数[3], ②比较两组治疗前后积分肌电值(IEMG)和中位频率 (MF)的变化情况。	参照《中药新药临床研究指导原则》[5]中相关标 准制定。 治愈:临床症状消失,功能活动恢复正常。 显效:全部症状消除或主要症状消除,关节功能基 本恢复,能参加正常的工作和劳动。 有效:主要症状基本消除,关节功能基本恢复或有 明显进步,生活不能自理转为能够自理;或者失去工作 或劳动能力转为工作和劳动能力有所恢复。 无效:与治疗前相比较各方面均无进步。	1.两组治疗均有效,但治疗组疗效优于对照组(P＜0.05),结果表明电针治疗膝骨关节炎疗效优于盐酸氨基葡萄糖片治疗。 2.治疗组治疗后股直肌和股外侧肌的积分肌电值和位频率改善优于对照组(P＜0.05);股内侧肌的积分肌电值和中位频率较对照组无明显改变。 3.两组治疗后 Lequesne 指数评分明显下降(P＜0.05),表明两组均能改善患者膝关节功能;治疗组治疗后 Lequesne 指数评分与对照组比较差异有统计学意义(P＜0.05)	1.两组治疗均有效,但治疗组疗效优于对照组(P＜0.05),结果表明电针治疗膝骨关节炎疗效优于盐酸氨基葡萄糖片治疗。 2.治疗组治疗后股直肌和股外侧肌的积分肌电值和位频率改善优于对照组(P＜0.05);股内侧肌的积分肌电值和中位频率较对照组无明显改变。 3.两组治疗后 Lequesne 指数评分明显下降(P＜0.05),表明两组均能改善患者膝关节功能;治疗组治疗后 Lequesne 指数评分与对照组比较差异有统计学意义(P＜0.05)	N
47	吴志宏	电针治疗膝骨关节炎临床对照试验	2008	RCT	unclear	unclear	unclear	unclear	high risk	low risk	unclear	20/20	62.50±9.23：61.15±6.75	8/12:7/13	中国医学科学院中国协和医科大学北京协和医院	符合美国风湿病学会 1986 年提出的膝骨关 节炎的诊断标准: 诊断为膝骨关节炎 6 个月以上, 年龄>50 岁,在过去 1 个月里有明显关节疼痛, 且自愿参加本观察者。	符合美国风湿病学会 1986 年提出的膝骨关 节炎的诊断标准: 诊断为膝骨关节炎 6 个月以上, 年龄>50 岁,在过去 1 个月里有明显关节疼痛, 且自愿参加本观察者。	取患侧内、外膝眼, 鹤顶, 血海, 箕门, 梁丘, 足 三里, 阴陵泉等穴。得气后, 内、外膝眼, 血海, 箕门接长城牌 KWD- 808Ⅱ全能脉冲电疗仪, 采用连续波, 电流强度以患者 能耐受为度, 余穴平补平泻, 留针 20 min。	每周治疗 3 次, 隔日 1 次, 治疗 1 个月。	N	N	N	口服双氯芬酸钠 25 mg,	每日 3 次,	连服 1 个 月。	N	两组治疗前后 Lysholm 评分比较		电针组除支撑外, 其余各项评分与疗前比较 差异均有统计学意义( P<0.01 或 P<0.05) ; 对照组疼痛度及交 锁、膝软与疗前比较差异有统计学意义( P<0.01 或 P<0.05) , 其余各项差异无统计学意义( P>0.05) 。两组疗后评分在交锁、 膝软、肿胀、爬楼梯和下蹲方面差异有统计学意义( P<0.05) , 而跛行、支撑和疼痛度评分差异无统计学意义( P>0.05) 。	电针组除支撑外, 其余各项评分与疗前比较 差异均有统计学意义( P<0.01 或 P<0.05) ; 对照组疼痛度及交 锁、膝软与疗前比较差异有统计学意义( P<0.01 或 P<0.05) , 其余各项差异无统计学意义( P>0.05) 。两组疗后评分在交锁、 膝软、肿胀、爬楼梯和下蹲方面差异有统计学意义( P<0.05) , 而跛行、支撑和疼痛度评分差异无统计学意义( P>0.05) 。	N
48	靳春兰	“直抬腿”配合电针对膝骨关节炎患者的临床疗效观察	2020	RCT	low risk	unclear	unclear	unclear	low risk	low risk	unclear	45/45	69.27±4.02:70.18±4.99	45/0:45/0	上海市普陀区石泉街道社区卫生服务 中心	纳入标准：①符合膝骨关节炎病诊断 标准者；②年龄在60～75岁之间的男性； ③关节退变放射学病情分级在2～3级者； ④签署知情同意书。	纳入标准：①符合膝骨关节炎病诊断 标准者；②年龄在60～75岁之间的男性； ③关节退变放射学病情分级在2～3级者； ④签署知情同意书。	取血海、梁丘、鹤顶、内膝眼、外膝眼、足三里、阳陵泉、阴陵泉、阿是穴。针刺得气后内膝眼、外膝眼接电针仪，血海、梁丘接电针仪，用连续波，电流强度以患者耐受不引起疼痛为宜。留针20分钟，	一周5次，10次为一疗程，观察4个疗程。	N	N	Y	①患者仰卧位，踝背屈，尽量把膝关节伸直，缓慢抬高患肢，最大限度收缩股四头肌及腓肠肌。 ②交替抬高下肢，使髋关节屈曲90度，膝关节0度，踝背屈。③患者侧卧，下面的腿屈曲，上面的腿抬高30度。以上训练肌肉等长收缩时间为5s，放松5s，每组10～40次，每天两组。	10次为一疗程，	观察4个疗程。	Y	三组治疗前后WOMAC评分比较	WOMAC量表评分 是膝骨关节炎目前较为常用的评价疗效的评价量表。该量表指标分为3个方面：①疼痛；②僵硬；③功能困难。有24个得分项组成。以0分（没有疼痛），1分（轻度疼痛），2分（中等疼痛），3分（严重疼痛），4分（非常严重疼痛），总分最低为0分，最高为96分，得分越高提示病情越重，在治疗前、后进行评估。	三组 治疗前WOMAC评分相比，差异无统计学 意义（P＞0.05）；三组治疗后WOMAC评 分与治疗前相比，差异有统计学意义（P ＜0.01）；治疗后2个月，“直抬腿”配合 电针治疗组WOMAC评分与电针治疗组、 “直抬腿”治疗组相比，差异有统计学意 义（P＜0.05）。	三组 治疗前WOMAC评分相比，差异无统计学 意义（P＞0.05）；三组治疗后WOMAC评 分与治疗前相比，差异有统计学意义（P ＜0.01）；治疗后2个月，“直抬腿”配合 电针治疗组WOMAC评分与电针治疗组、 “直抬腿”治疗组相比，差异有统计学意 义（P＜0.05）。
49	刘滨	电针配合注射玻璃酸钠治疗膝骨关节炎临床观察	2010	RCT	high risk	high risk	low risk	low risk	low risk	low risk	unclear	60/60	56±8:54±9	15/45:17/43	哈尔滨医科大学附属第四医院	符合上述诊断标准。所有患者近 2 个月内没有接 受过膝关节局部注射治疗及针灸治疗。	按照 1995 年美国风湿病协会修订有关膝、手、髋关节骨关节炎分类标准[1]。①近 1 个月大多数时间有膝痛;②X 线摄片示骨赘形成;③关节液检查符合骨关节炎;④年龄≥38 岁;⑤晨僵≤30 min;⑥有骨摩擦音。有以上①②或①③⑤⑥或①④⑤⑥即可确诊。	针刺取患侧穴位,主穴为犊鼻、内膝眼、足三里、梁丘、血海、阴陵泉及阿是穴。配穴为鹤顶、委中、阳陵泉、膝关。每次取 2～3 配穴。患者取仰卧位,微屈膝,穴位局部皮肤常规消毒。用 0.30 mm×40 mm 毫针快速针刺,犊鼻、内膝眼向关节腔内斜刺,鹤顶向髌骨下斜刺,余穴直刺;诸穴均采用平补平泻手法,行针得气后接长城牌 KWD-808Ⅱ电针仪,第 1 组电针接犊鼻穴与内膝眼;第 2 组电针接梁丘与血海;另外两组电针接阿是穴。选用疏密波,电流强度以患者耐受为宜,每次 30 min。	每 星期 5 次,25 次为 1 个疗程。	于 关节腔内玻璃酸钠药物注射	持续5周	N	于 关节腔内玻璃酸钠药物注射	每星 期 1 次,	连续 5 次为 1 个疗程	N	1.两组患者治疗前后膝关节功能评分比较; 2.两组患者疗效比较	于治疗前及治疗 5 星期后采用膝关节功能评分法[2],对各项指标进行结果评定。①疼痛,无痛(30 分);轻度,不影响工作、生活(25 分);运动痛,用药后能坚持工作(20 分);运动痛,用药后不能坚持工作(10 分);严重疼痛(0 分)。②肿胀、关节积液,无(5 分);轻度(3 分);明显(0 分)。③股四头肌萎缩,无(5 分);3 cm(3分);3 cm以上(0分)。④活动范围,正常(10分),每减少10°少 1 分。⑤跛行,无(5 分);轻度(3 分);显著(0分)。⑥支具,无需(5分);单拐(3分);双拐(0分)。⑦运动,行走正常(20 分),1 km(15 分),500 m(5 分),＜500 m(0 分)。⑧上下楼梯,无困难(10 分);轻度困难(5 分);困难(0 分)。⑨下蹲,无困难(5 分);轻度困难(3 分);困难(0 分)。⑩跑步,无困难(5 分);轻度困难(3 分)…	1.两组患者治疗 5 星期后膝关节功能总分较治疗前均显著升高(P＜0.05);治疗组治疗后膝关节功能总分与对照组比较,差异具有统计学意义(P＜0.05),提示两种治疗方法均能有效改善膝关节功能,且治疗组膝关节功能总分优于对照组。 2.治疗组总有效率为 96.7%;对照组总有效率为 88.3%;两组总有效率比较差异具有统计学意义(P＜0.05)	1.两组患者治疗 5 星期后膝关节功能总分较治疗前均显著升高(P＜0.05);治疗组治疗后膝关节功能总分与对照组比较,差异具有统计学意义(P＜0.05),提示两种治疗方法均能有效改善膝关节功能,且治疗组膝关节功能总分优于对照组。 2.治疗组总有效率为 96.7%;对照组总有效率为 88.3%;两组总有效率比较差异具有统计学意义(P＜0.05)	N
50	GUO Jie-mei	Chinese Medicine Involving Triple Rehabilitation Therapy (中医三联康复疗法) for Knee Osteoarthritis in 696 Outpatients: A Multi-Center, Randomized Controlled Trial	2021	RCT	low risk	unclear	low risk	low risk	low risk	low risk	low risk	361/361	50.6±3.9：50.9±2.8	64/297：85/276	The patients were recruited from 38 community health service centers in Fuzhou, Guangzhou, Foshan, and Chengdu, with 19 patients from each community.	The inclusion criteria were as follows: (1) patients met the diagnostic criteria; (2) patients were aged 40 to 75 years old; (3) patients were diagnosed with an early or mid-stage KOA; (4) patients accompanied by knee pain, swelling, stiffness, or a decline in the strength and endurance of muscles around the knee leading to motor dysfunction; and (5) patients agreed to participate in this study a…	The diagnostic criteria was based on the Chinese Orthopaedic Association, "Diagnosis guide of osteoarthritis (2007)",(4) Kellgren-Lawrence (K-L) grading standard,(5) and Bone and Joint Injury (2007 edition)	Patients were placed in a comfortable position after which the lower limb of the affected side was routinely disinfected. The acupuncture points were selected as Dubi (ST 35), Neixiyan (EX-LE 4), Liangqiu (ST 34), Zusanli (ST 36), Xuehai (SP 10), Yanglingquan (GB 34), Yinlingquan (SP 9), and Ashi points. Sterile disposable steel needles (φ 0.3 mm× 40 mm, Suzhou Medical Appliance Factory, Suzhou, …	once every other day, 3 times a week for 4 weeks.	(1) Health education: Face-to-face teaching between the doctors and patients and educational pamphlets were used. (2) Drug therapy: pain was assessed in both groups during treatment. If the visual analog scale (VAS) scores were 4 points, dispersible oral meloxicam tablets (7.5 mg once daily) were administered. Along with basic treatment, patients in the treatment group received CM involving tripl…	(1) ,Chinese Medicinal Herb Fumigating-Washing: once every other day, 3 times a week for 4 weeks. (2)Traditional Exercises:once daily, 6 days a week, for 4 weeks.	Y	(1) Health education: Face-to-face teaching between the doctors and patients and educational pamphlets were used. (2) Drug therapy: pain was assessed in both groups during treatment. If the visual analog scale (VAS) scores were 4 points, dispersible oral meloxicam tablets (7.5 mg once daily) were administered. Along with basic treatment, patients in the treatment group received CM involving tripl…	N	N	Y	1.Primary Outcomes: (1) Lequesne index: the Lequesne index was used to score the severity and functional status of KOA patients,(8) incluing the total score of Lequesne index, the effective rate of improving the total score of Lequesne index and the improvement rate of Lequesne index total score. (2) VAS: the VAS score was used to assess the intensity of pain 2.Secondary Outcomes: (1) Assessment …	1.Primary Outcomes: (1) Lequesne index: the Lequesne index was used to score the severity and functional status of KOA patients,(8) incluing the total score of Lequesne index, the effective rate of improving the total score of Lequesne index and the improvement rate of Lequesne index total score. (2) VAS: the VAS score was used to assess the intensity of pain 2.Secondary Outcomes: (1) Assessment …	1.Comparison of Lequesne Index between Groups:At 4 weeks of treatment, the treatment group showed better result regard to the effective rate of improving the total score of Lequesne index than the control group (P<0.01, Figure 2B) and the improvement rate of Lequesne index total score. 2.Comparison of VAS Scores between Groups: the improvement was more obvious in the treatment group than in the c…	1.Comparison of Lequesne Index between Groups:At 4 weeks of treatment, the treatment group showed better result regard to the effective rate of improving the total score of Lequesne index than the control group (P<0.01, Figure 2B) and the improvement rate of Lequesne index total score. 2.Comparison of VAS Scores between Groups: the improvement was more obvious in the treatment group than in the c…	No adverse reactions were encountered in this study. Throughout the study, three patients suffered from palpitations, cold sweats, and other symptoms due to improper posture and mental tension during the electro- acupuncture treatment. However, they all felt better after taking a break. During electro-acupuncture treatment, patients were kept in the supine position and told to stay calm and relax…
51	Zheng-tao Lv	Effects of intensity of electroacupuncture on chronic pain in patients with knee osteoarthritis: a randomized controlled trial	2019	RCT	unclear	unclear	unclear	unclear	low risk	low risk	unclear	145/75	64.6±10.2：61.9±9.5	39/106：15：60	the Combined Traditional Chinese and Western Medicine Hospital affiliated to Tongji Medical College of Huazhong University of Science and Technology; the Third Hospital of Wuhan; Central Hospital of Wuhan; Union Hospital affiliated to Tongji Medical College of Huazhong University of Science and Technology; and the Fifth Hospital of Wuhan.	People aged 50 years or older who met the clin- ical criteria for KOA formulated by the American Lv et al. Arthritis Research & Therapy College of Rheumatology (ACR) were deemed eligible for inclusion [18].	clin- ical criteria for KOA formulated by the American Lv et al. Arthritis Research & Therapy College of Rheumatology (ACR)	During the 30-min stimulation period, participants were in a supine position with a pillow under each knee for support. Sterile disposable needles (30 gauge with an outer diameter of 0.32 mm and a length of 40 mm; Hwato, Suzhou, China) were used. Participants in the strong and weak EA groups received treatment at the same four acupoints of Neixiyan (EX-LE 5), Dubi (ST 35), Liangqiu (ST 34), and X…	ten 30-min ses- sions over 2 weeks	N	N	N	In the sham EA group, the number of acupoints, EA apparatus, and stimulation parameters were the same as for the true EA groups. However, the needles used in the sham EA group were fine and short (35-gauge needle with an outer diameter of 0.20 mm and a length of 25 mm; Hwato, Suzhou, China). The needles were inserted only superficially into non-acupoint sites, each 2 cm lat- eral to each of the f…	ten 30-min ses- sions	over 2 weeks	N	Participants completed questionnaires before treatment, after 1 week and after 2 weeks. Primary outcome mea- sures were pain visual analog scale (VAS), CPM value, and Chinese translations of the Western Ontario and McMaster Universities Osteoarthritis Index (WOMAC)	The VAS used in this study was a 10-cm line ran- ging from 0 (no pain) to 10 (pain as bad as it could be) that assessed peak pain intensity over the last 24 h. The WOMAC index consists of three domains, namely pain (5 items), stiffness (2 items), and physical function (17 items), and each item is scored based on a 5-point Likert numerable rating scale representing different degrees of intensity (…	Primary and secondary outcomes For the primary outcome, the mean of CPM function score was 9.49 at baseline and 24.34 at week 2 in the strong EA group, 9.86 at baseline and 14.61 at week 2 in the weak EA group, and 9.46 at baseline and 10.89 at week 2 in the sham EA group (Additional file 1: Table S1). The change in CPM function score differed signifi- cantly among the three groups at 2 weeks aft…	Primary and secondary outcomes For the primary outcome, the mean of CPM function score was 9.49 at baseline and 24.34 at week 2 in the strong EA group, 9.86 at baseline and 14.61 at week 2 in the weak EA group, and 9.46 at baseline and 10.89 at week 2 in the sham EA group (Additional file 1: Table S1). The change in CPM function score differed signifi- cantly among the three groups at 2 weeks aft…	During the 2-week trial, 10 participants experienced ser- ious AEs (5 coronary heart disease, 1 stroke, 1 fracture, 1 pulmonary embolism, 1 lung infection, and 1 nephritis). All individuals were admitted to a hospital, and their con- ditions were considered unrelated to the study or inter- vention. Among 145 participants (15.2%) who received at least 1 week of strong EA treatment, 22 AEs were re-…
52	邹文静	电针联合双氯芬酸钠缓释片治疗膝骨关节炎的临床疗效	2018	RCT	low risk	unclear	unclear	unclear	low risk	low risk	unclear	50/50	47.71±5.67：46.62±4.22	28/22：26/24	陕西省中西医结合医院	纳入标准：符合中华医学会风湿病学分会 2010 年修订出 版的《骨关节炎诊治指南》[4]标准，即 1 个月内膝关节疼痛反复出 现，且合并以下临床表现 4 种中至少 2 种：活动时有关节骨摩擦 感；关节晨僵感小于 30 分；年龄 40 岁以上；膝关节骨端肥大且 骨质增生。	合中华医学会风湿病学分会 2010 年修订出 版的《骨关节炎诊治指南》[4]标准，即 1 个月内膝关节疼痛反复出 现，且合并以下临床表现 4 种中至少 2 种：活动时有关节骨摩擦 感；关节晨僵感小于 30 分；年龄 40 岁以上；膝关节骨端肥大且 骨质增生	治疗组采用双氯芬酸钠缓释片联合穴位电针治疗方法，穴 位取患侧血海、内膝眼、犊鼻、伏兔、三阴交、阴陵泉、髀关、阳陵 泉。使用规格为 0.25 mm×0.50 mm 毫针直刺穴位，得气后将电针 仪套于内膝眼、犊鼻两穴的针柄上。电流强度选择以患者耐受为准。 治疗 30 min/次，	，1 次/d，8 周治疗结束	口服双氯芬酸钠缓释片（厂家：浙江迪耳药业有限 公司；批准文号：国药准字 H20083921；规格：0.1 g）进	，0.1 g/次，1 次/d，治疗 8 个星期	N	口服双氯芬酸钠缓释片（厂家：浙江迪耳药业有限 公司；批准文号：国药准字 H20083921；规格：0.1 g）进	，0.1 g/次，1 次/d，	治疗 8 个星期	N	（1）观察两组患者临床疗效。疗效评价标准：治愈为患者 临床症状及体征消失，关节活动度正常，无晨僵，未见骨摩擦 音；显效为临床症状减轻，关节活动度显著改善，关节未见肿 痛，无明显晨僵，局部轻度压痛；好转为症状有所改善，关节活 动度好转，局部疼痛明显减轻，关节活动度有所改善；无效为 症状及体征无任何改善或有加重。总有效率＝1－无效率。 （2）采用 WOMAC（膝骨关节炎自评量表）量表评估治疗前 及治疗 4、8 周后两组患者关节疼痛、关节僵硬、关节功能评分的改善情况[5]。分值越低，提示患者症状越轻；膝关节超声检测 采 用 型 号 ALOKA，SSD -a10 原 产 彩 色 超 声 仪 ，检查频率 10~15 MHz，治疗前及治疗 4、8 周后分别进行超声检查，测量 关节腔积液厚度、滑膜厚度及血流信号变化。根据 Newman 分 级标准将血流信号分为 4 级[6]，Ⅰ级：膝关节血流信号完全消…	（1）观察两组患者临床疗效。疗效评价标准：治愈为患者 临床症状及体征消失，关节活动度正常，无晨僵，未见骨摩擦 音；显效为临床症状减轻，关节活动度显著改善，关节未见肿 痛，无明显晨僵，局部轻度压痛；好转为症状有所改善，关节活 动度好转，局部疼痛明显减轻，关节活动度有所改善；无效为 症状及体征无任何改善或有加重。总有效率＝1－无效率。 （2）采用 WOMAC（膝骨关节炎自评量表）量表评估治疗前 及治疗 4、8 周后两组患者关节疼痛、关节僵硬、关节功能评分的改善情况[5]。分值越低，提示患者症状越轻；膝关节超声检测 采 用 型 号 ALOKA，SSD -a10 原 产 彩 色 超 声 仪 ，检查频率 10~15 MHz，治疗前及治疗 4、8 周后分别进行超声检查，测量 关节腔积液厚度、滑膜厚度及血流信号变化。根据 Newman 分 级标准将血流信号分为 4 级[6]，Ⅰ级：膝关节血流信号完全消…	2.1 两组患者临床疗效比较 治疗组患者治愈 22 例，显效 15 例，好转 10 例，无效 3 例， 总有效率为 94.0％。对照组患者治愈 16 例，显效 10 例，好转 13 例，无效 11 例，总有效率为 78.0％，治疗组的治疗总有效率高 于对照组，差异有统计学意义（P＜0.05）。 2.2 两组患者治疗前及治疗 4、8 周后关节疼痛、关节僵硬及膝 关节功能评分比较 治疗 4 周后，治疗组患者的关节疼痛、关节僵硬及膝关节 功能评分均显著下降，且显著低于对照组（P＜0.05）；治疗 8 周 后，两组患者的关节疼痛、关节僵硬及膝关节功能评分均显著 下降，且治疗组显著低于对照组（P＜0.05，表 2）。2.3 治疗组治疗前、后超声检测结果比较 治疗组患者关节腔积液及滑膜厚度随治疗时间延长呈 逐渐减小，趋势显著（P<0.05）。治疗组治疗前、后血流信号分 级变化无统计学差异（P>0.0…	2.1 两组患者临床疗效比较 治疗组患者治愈 22 例，显效 15 例，好转 10 例，无效 3 例， 总有效率为 94.0％。对照组患者治愈 16 例，显效 10 例，好转 13 例，无效 11 例，总有效率为 78.0％，治疗组的治疗总有效率高 于对照组，差异有统计学意义（P＜0.05）。 2.2 两组患者治疗前及治疗 4、8 周后关节疼痛、关节僵硬及膝 关节功能评分比较 治疗 4 周后，治疗组患者的关节疼痛、关节僵硬及膝关节 功能评分均显著下降，且显著低于对照组（P＜0.05）；治疗 8 周 后，两组患者的关节疼痛、关节僵硬及膝关节功能评分均显著 下降，且治疗组显著低于对照组（P＜0.05，表 2）。2.3 治疗组治疗前、后超声检测结果比较 治疗组患者关节腔积液及滑膜厚度随治疗时间延长呈 逐渐减小，趋势显著（P<0.05）。治疗组治疗前、后血流信号分 级变化无统计学差异（P>0.0…	2.4 两组患者不良反应发生情况比较 对 照 组 和 治 疗 组 均 有 1 例 患 者 出 现 轻 度 恶 心 ，不 良 反 应 总发生率均为 2.50%，两组不良反应总发生率无统计学 差异（P>0.05）
53	严伟	穴位变频电针治疗老年膝关节骨性关节炎的疗效观察	2010	RCT	unclear	unclear	low risk	unclear	high risk	low risk	低风险	60/60	76.32 ±6.22：75.79 ±5.87	28/32：24/36	浙江省人民医院针灸科	共选取 2007 年至 2009 年期间在我院治疗的 KOA患者 120 例	1995 年美国风湿病学会制订的 KOA 诊断标准:1.1 个月内大多数时间膝痛:2。X 线片显示关节边缘骨赘形成:3.关节液检查符合 OA 特征:4.年龄 >40 岁;5.晨僵时间 <30 min;6.关节活动时有骨响声,具备以上12或1356或1456者均可确诊患有 KOA	治疗组患者给予变频电针治疗,针刺穴位包括患侧内膝眼、外膝眼、足三里、梁丘、伏兔、关、阿是穴等.六位周围皮肤经常规消毒后.选用瑞琪尔牌无菌针灸针(规格为 0.3 mm x50 mm)快速刺入穴位将刺激内、外膝眼及相邻阿是穴的针灸针与华佗牌电针治疗仪相连.设置疏密波刺激档,频率为 2/100 Hz,电流刺激强度逐渐增大,以患者耐受为度,治疗 15 min 后将电针治疗仪与刺激足三里-梁丘、伏兔-关这两组穴位的针灸针相连,设置疏密波刺激档.频率为 2/15 Hz,电流刺激强度逐渐增大.直至针体、患者腿部肌肉有细微颤动为度,留针 15 min	每日治疗 1次,每周治疗 5 d,连续治疗 8 周	N	N	N	对照组患者则重点针对股四头肌肌力进行训练包括:1.股四头肌等长收缩训练,患者取仰卧位,下肢髓、膝关节伸直,嘱患者收缩患侧股四头肌牵拉骸骨向近心端移动,每次等长收缩时间持续 3 ~ 10 s,肌肉收缩强度逐渐增大,中间休息 2 ~3 min,反复训练 3 ~5次; 2.坐位抗阻伸膝训练,首先嘱患者取端坐位,患肢踝背部负重并要求抗阻伸膝至最大限度,该动作维持10 s 所能承受的最大负荷称 1 次最大重复值(1 repeti-tion maximum,1RM),每次训练时先以 1/2 的 1RM 进行抗阻伸膝训练并维持 10 s.休息 10 s 后接着以 3/4的 1RM 重复以上训练,休息 10 s,最后以 1RM 全量抗阻伸膝并维持 10 s,此为 1 组训练,重复进行 3 组训练,每组训练结束后休息 1 min	每日训练 3 组,每周训练5 d.	连续训练 8 周	N	1.膝关节功能评定:采用 Lysholm 膝关节评分标准,包括行(5 分)、支撑(5 分)交锁(15 分)、膝软(25 分)疼痛(25 分)、肿胀(10 分)、爬楼梯( 10分)、下蹲(5 分)共8 项评定内容,满分为 100 分,得分越高代表受试者膝关节功能越理想 2.膝关节伸直位最大负荷量评定:受试者取端坐位,取一定重量沙包绑于踝背处.嘱受试者抬高患肢呈伸膝、屈髓位并保持 10 s.若受试者能顺利完成该动作则逐渐增加负重量,直至受试者不能按要求完成上述动作为止,每次增加踝背处负荷前休息 1 min,以最大负重量作为受试者股四头肌肌力指标， 3.静态平衡功能测定.在睁眼及闭眼两种状态下检测受试者平衡功能.采用常州产 PH-A 型平衡功能检测仪平衡功能检测指标包括摆幅指数(sway index.SI)、动摇轨迹长(length,LNG)、外周面积( coveredarea,AREA)、矩…	1.膝关节功能评定:采用 Lysholm 膝关节评分标准,包括行(5 分)、支撑(5 分)交锁(15 分)、膝软(25 分)疼痛(25 分)、肿胀(10 分)、爬楼梯( 10分)、下蹲(5 分)共8 项评定内容,满分为 100 分,得分越高代表受试者膝关节功能越理想 2.膝关节伸直位最大负荷量评定:受试者取端坐位,取一定重量沙包绑于踝背处.嘱受试者抬高患肢呈伸膝、屈髓位并保持 10 s.若受试者能顺利完成该动作则逐渐增加负重量,直至受试者不能按要求完成上述动作为止,每次增加踝背处负荷前休息 1 min,以最大负重量作为受试者股四头肌肌力指标， 3.静态平衡功能测定.在睁眼及闭眼两种状态下检测受试者平衡功能.采用常州产 PH-A 型平衡功能检测仪平衡功能检测指标包括摆幅指数(sway index.SI)、动摇轨迹长(length,LNG)、外周面积( coveredarea,AREA)、矩…	一、治疗前、后 2 组患者膝关节功能比较：治疗前、后 2 组患者膝关节 Lysholm 各项评分及总分结果详见表 2,表中数据显示.治疗前 2 组患者Lysholm各项评分及总分组间差异均无统计学意义(P>0.05):分别经8 周治疗后,发现治疗组除支撑外,其余各项评分及总分均较治疗前显著改善,差异均有统计学意义(P<0.05);对照组行、交锁、膝软、疼痛爬楼梯及总分亦较治疗前明显改善(P< 0.05);进一步分析发现.治疗组交锁、疼痛、肿胀、爬楼梯、下蹲及总分的改善幅度相对较显著.与对照组比较,组间差异均有统计学意义(P <0.05)。二、治疗前、后 2 组患者股四头肌肌力比较：入选时治疗组及对照组患膝关节伸直位最大负荷量分别为(7.86土1.98)kg 和(7.93土2.02 )kg,组间差异无统计学意义(P >0.05);分别经8周治疗后,发现2 组患者患膝关节伸直位最大负荷量分别…	一、治疗前、后 2 组患者膝关节功能比较：治疗前、后 2 组患者膝关节 Lysholm 各项评分及总分结果详见表 2,表中数据显示.治疗前 2 组患者Lysholm各项评分及总分组间差异均无统计学意义(P>0.05):分别经8 周治疗后,发现治疗组除支撑外,其余各项评分及总分均较治疗前显著改善,差异均有统计学意义(P<0.05);对照组行、交锁、膝软、疼痛爬楼梯及总分亦较治疗前明显改善(P< 0.05);进一步分析发现.治疗组交锁、疼痛、肿胀、爬楼梯、下蹲及总分的改善幅度相对较显著.与对照组比较,组间差异均有统计学意义(P <0.05)。二、治疗前、后 2 组患者股四头肌肌力比较：入选时治疗组及对照组患膝关节伸直位最大负荷量分别为(7.86土1.98)kg 和(7.93土2.02 )kg,组间差异无统计学意义(P >0.05);分别经8周治疗后,发现2 组患者患膝关节伸直位最大负荷量分别…	N
54	Ronald W Jubb	A blinded randomised trial of acupuncture (manual and electroacupuncture) compared with a non-penetrating sham for the symptoms of osteoarthritis of the knee	2015	RCT	unclear	unclear	unclear	unclear	low risk	low risk	unclear	34/34	64.1 ± 1.6:66.1 ± 1.9	5/29:8/26	Department of Rheumatology University Hospital Birmingham NHS Trust Birmingham, UK	Patients, over 18 years old, who had symptomatic and radiological osteoarthritis of the knee for more than six months with an inadequate response to one or more conventional medical treatments, were recruited. They were attending a hospital rheumatology department and were not on a surgical waiting list. Exclusions included any previous acupuncture, pregnancy, other forms of arthritis and the usu…	Patients, over 18 years old, who had symptomatic and radiological osteoarthritis of the knee for more than six months with an inadequate response to one or more conventional medical treatments, were recruited.	Electrical stimulation was given to the anterior part of the knee for 10 minutes and then 10 minutes for the posterior part using a battery-operated, four- channel, ‘AS Super 4’ Electrostimulator (RDG Medical, Surrey UK) which generated low frequency, square-wave (2-10Hz) pulses of 1 millisecond duration for 10 minutes.34 In both groups, the apparatus was attached to needles at the two Xiyan poin…	twice weekly, on Monday and Wednesday, from baseline visit to week five.	The patient first lay supine with a pillow under both knees for treatment of the anterior part of the knee, and then turned face down for treatment of the posterior aspect. Based on the theory for treating Bi syndrome, a combination of local and distal acupuncture points were used: LI 4, SP 10, Xiyan (‘Eyes of the knee’), SP9, GB 34, ST 36, LIV 3, BL 40, and BL 57. The acupuncture needles used fo…	twice weekly, on Monday and Wednesday, from baseline visit to week five.	Y	The sham needle was secured to the skin with a plastic ring covered by a sticking plaster. The ringand plaster system was also used for those having genuine acupuncture.	twice weekly, on Monday and Wednesday	, from baseline visit to week five.	Y	The primary end point for the study was the change in pain after a course of 10 treatments as measured by the WOMAC pain subscale.Secondary end points: WOMAC stiffness and function;Visual analogue scale for pain;EuroQol;Patient’ s perception of treatment group;β-endorphin concentrations	Validated self assessment questionnaires were used: the WOMAC;26 a visual analogue scale (V AS) for pain;37 and the EuroQol.28 The WOMAC results presented here have not been normalised and represent the total scores in each category. The questionnaires were completed at baseline, after the 10 sessions of treatment (week five) and one month after treatment (week nine).	The primary end point was the change in pain as measured by the WOMAC between baseline and the end of the course of acupuncture at week five. The comparison between the acupuncture and the sham group showed a statistically significant (P=0.035) improvement in favour of the acupuncture group. Within the acupuncture group there was a highly significant improvement in the pain score (P=0.001) that w…	The primary end point was the change in pain as measured by the WOMAC between baseline and the end of the course of acupuncture at week five. The comparison between the acupuncture and the sham group showed a statistically significant (P=0.035) improvement in favour of the acupuncture group. Within the acupuncture group there was a highly significant improvement in the pain score (P=0.001) that w…	Four patients withdrew during the study but only one was related to treatment. Ten adverse events were reported during the study; four in the acupuncture group and six in the sham group. One patient had a flare of synovitis of the study knee and withdrew; the synovitis was not septic.
55	张金库	关节腔注射玻璃酸钠联合金骨莲胶囊、电针治疗膝骨 关节炎患者的临床疗效及其对运动功能的影响	2022	RCT	low risk	unclear	unclear	unclear	high risk	low risk	unclear	50/50	６２． ３７ ± ４． ２１：６３． ２９ ± ４． ２６	27:23/28:22	辽宁省营口市中西医结合医院	（１）符合上述 ＫＯＡ 中西医诊断标准；（２）对本研究治疗方法耐受且单侧病变者；（３）患者签署知情同意书。排除标准：（１）存在严重膝关节外伤骨折史、硬化性病变或明显畸形患者；（２）存在严重内外科疾病、妊娠、气血严重亏虚者；（３）患有类风湿性关节炎等类似疾病者。	参照《膝骨关节炎中西医结合诊疗指南》［６］中有关 ＫＯＡ 诊断标准进行判断：存在关节疼痛、肿胀、僵硬（晨僵时间≤３０ ｍｉｎ）等症状；活动过程发出骨摩擦音，经 Ｘ 线检查证实为 ＫＯＡ。 中医诊断标准：风寒湿痹型：主症为关节酸楚疼痛，或刀割疼痛／ 肿胀变形；次症为关节活动欠灵活，遇冷加剧，舌质淡苔白腻等	电针操作如下：于玻璃酸钠关节腔注射 ２ ｄ 后进行，选择穴位：主穴（包括阿是穴及相应的反阿是穴），配穴（包括内外膝眼、阳陵泉、阴陵 泉、膝关、三阴交、梁丘、血海等穴），引导患者取仰卧位，对穴位区域进行严格消毒后，应用 ０． ３ ｍｍ × ４０ ｍｍ毫针直刺 ２５ ～ ３５ ｍｍ，得气后采用平补平泻法，每次留针 ３０ ｍｉｎ，选择阴、阳陵泉、梁丘、血海 ４ 个穴位连接电子针疗仪（生产厂家：苏州医疗用品厂，型号：华佗牌 ＳＤＺ⁃Ｕ 型），交替选择疏密波，初始强度为频率６０ Ｈｚ，电流 ８ ｍＡ；根据患者耐受情况调节强度，以患者下肢肌肉轻微收缩为宜	１ 次／ ｄ，以 １０ ｄ 为 １ 个疗 程，间隔 ２ ｄ 进入下 １ 个疗程	常规基础治疗，包括健康教育、体质量控制、运动疗法等。 给予关节腔注射玻璃酸钠（生产厂家：日本明治制果药业株式会社 小 田 原 工 厂， 国 药 准 字 Ｈ２０１２０５０７， 规 格：２． ５ ｍｌ ∶ ２５ ｍｇ ／ 支），以膝关节髌骨下外侧作为穿刺点，对穿刺点及周围部位进行消毒，并给予 ２％ 利多卡因局部麻醉起效后，应用 １０ ｍｌ 空针配合 ７ 号针头实施穿刺及抽液操作，当出现强烈针尖突破感时说明穿刺成功，抽尽关节液（回抽无血）后，对关节腔内缓慢注射玻璃酸钠 ２０ ｍｌ ／ 次，１ 次／ 周。 金骨莲胶囊钠（生产厂家：贵州民族药业股份有限公司，国药准字 Ｚ２００２５１０２，规格：０． ２５ ｇ ／ 粒）。	连续治疗 １ 个月	N	常规基础治疗，包括健康教育、体质量控制、运动疗法等。 给予关节腔注射玻璃酸钠（生产厂家：日本明治制果药业株式会社 小 田 原 工 厂， 国 药 准 字 Ｈ２０１２０５０７， 规 格：２． ５ ｍｌ ∶ ２５ ｍｇ ／ 支），以膝关节髌骨下外侧作为穿刺点，对穿刺点及周围部位进行消毒，并给予 ２％ 利多卡因局部麻醉起效后，应用 １０ ｍｌ 空针配合 ７ 号针头实施穿刺及抽液操作，当出现强烈针尖突破感时说明穿刺成功，抽尽关节液（回抽无血）后，对关节腔内缓慢注射玻璃酸钠 ２０ ｍｌ ／ 次，１ 次／ 周。	１ 次／ 周	连续治疗 １ 个月	N	（１） 比较 ２ 组治疗前后西大略 湖 麦 克 马 斯 特 大 学 提 出 的 骨 关 节 炎 指 数（ＷＯＭＡＣ）。 于治疗前、治疗 １ 个月后采用 ＷＯＭＡＣ评估患者膝关节康复情况，该量表包括疼痛（５ 个项目）、僵硬（２ 个项目）、关节功能（１７ 个项目）３ 个维度 （２４ 个项目），转换为百分制计算，评分越高表明患者膝关节康复越差。 （２） 比较 ２ 组运动功能指标［８］。采用 等 速 肌 力 测 试 系 统 （ 来 源： 德 国 ＤＲ 公 司，ＩＳＯＭＥＤ⁃２０００）检测 ６０°的等速肌力指标，包括左右侧平均膝关节伸直、屈曲肌力峰力矩（ＰＴ），并记录单脚站立时间。 （３）观察 ２ 组不良反应发生情况，不良反应主要包括肢体局部麻木、 无力、 皮疹、 胃肠道反应等。	参照《骨关节炎诊疗指南（２０１８ 年版）》［７］制定临床疗效判定标准：关节酸楚疼痛或刀割疼痛／ 肿胀变形等临床症状及体征消失，膝 关节功能恢复正常为痊愈；关节酸楚疼痛或刀割疼痛／ 肿胀变形等临床症状及体征有所缓解，膝关节功能基本恢复为显效；上述临床症状及体征有所缓解，膝关节功能有所改善为有效；上述临床症状及体征、膝关节功能均无改善甚或恶化为无效。 总有效率 ＝痊愈率 ＋ 显效率 ＋ 有效率。	1.观察组总有效率为 ９６． ００％ 2.治疗前，２ 组 ＷＯＭＡＣ 比较，差异无统计学意义（Ｐ ＞ ０． ０５）；治疗 １ 个月后，２ 组 ＷＯＭＡＣ低于治疗前，且观察组 ＷＯＭＡＣ 低于对照组，差异有统计学意义（Ｐ ＜ ０． ０１），见表 ２ 3.治疗前，２ 组膝关节伸直、屈曲肌力峰力矩及单脚站立时间比较，差异无统计学意义（Ｐ ＞ ０． ０５）；治疗 １ 个月后，２ 组膝关节伸直、屈曲肌力峰力矩高于治疗前，单脚站立时间长于治疗前，且观察组膝关节伸直、屈曲肌力峰力矩高于对照组，单脚站立时间长于对照组，差异有统计学意义（ Ｐ ＜０􀆰 ０１）。	对照组总有效率为 ８２． ００％	观察组不良反应发生率为 ８． ００％ ，与对照组的 １０． ００％ 比较，差异无统计学意义（ χ ２＝０． １２２，Ｐ ＝ ０． ７２７）
56	孙 鹤	经皮神经电刺激治疗膝骨关节炎疗效观察	2018	RCT	low risk	unclear	unclear	unclear	low risk	low risk	unclear	98/96	N	N	江苏省常州市中医医院钟楼院区	诊断标准参照美国风湿病学会于 1995 年提出的膝骨关节炎诊断标准，排出有其他膝关节外伤、畸形、血管神经损伤等患者	诊断标准参照美国风湿病学会于 1995 年提出的膝骨关节炎诊断标准，排出有其他膝关节外伤、畸形、血管神经损伤等患者	经皮神经电刺激疗法，采用河南省安阳市翔宇医疗设备有限责任公司生产的 XY－K－SJD－ C 经皮神经电刺激仪 ( 注 册 证 编 号: 豫 械 注 准20162260513) ，选择 75～ 100 Hz 电极，电极置于膝眼，方波宽 0. 1ms，电流强度调至有明显震动感	每 次 治 疗 时 长 30min，每周一、三、五各一次，	氨基酸葡萄糖联合康复训练疗法	连续治疗 8 周	治疗结束后 6 个月电话或门诊随访患者期间复发情况，计算复发率作为远期疗效的评价指标。	对照组采用氨基酸葡萄糖联合康复训练疗法，口服硫酸氨基葡萄糖胶囊( 浙江海正药业股份有限公司生产，批准文号: 国药准字 H20041316，规格: 0. 314g* 12 粒* 2 板)同时进行康复训练，康复训练主要包括股四头肌肌力训练和步行、慢跑等有氧训练。	药物0. 628 /次，2 次/日，餐后服用，8 周为 1 疗程。每次训练 20 ～ 30min，每天 1 次，连续做8 周	连续治疗 8 周	治疗结束后 6 个月电话或门诊随访患者期间复发情况，计算复发率作为远期疗效的评价指标。	采用治疗前后 WOMAC 量表分值变化评价纳入研究者膝关节炎的改善情况。	改善率 = ( 治疗前 WOMAC 评分－治疗后 WOMAC 评分) /治疗前 WOMAC 评分* 100%，显效:改善率＞75%; 有效: 75%＞改善率＞50%; 好转: 50%＞改善率＞30%; 无效: 改善率＜30%。总有效率 = ( 显效+有效+好转) /( 显效+有效+好转+无效) * 100%。	观察组治疗结束后总有效率高达 95. 9%。 对于治疗 8 周后有效的患者治疗结束后 6 个月内进电话或行门诊随访，随访结果显示，观察组只有 2 例复发，复发率仅为 2. 1%	总有效率显著高于对照组的 70. 8%，差异具有统计学意义。 对照组有 12 例复发，复发率为 17. 6%	N
57	周运峰	推拿配合电针治疗退行性膝关节炎临床研究	2015	RCT	low risk	unclear	unclear	unclear	high risk	low risk	unclear	30/30	56． 47 ± 2． 24：53． 90 ± 2． 16	14/16:13/17	河南中医学院第三附属医院针推门诊部	①髌骨下疼痛: 主动伸屈膝关节时可引起髌骨下摩擦音及疼痛，被动伸屈时关节摩擦音，有的出现关节交锁现象，髌骨压痛和研磨试验阳性。 ②关节反复肿胀，畸形: 可出现内翻或外翻畸形，多合并有关节积液，浮髌试验阳性等。 ③X 线检查: 膝关节周缘骨质增生，部分骨质疏松或硬化，软骨下有时可见小的密度减低区而周围致密，关节面毛糙或不平，胫骨髁间隆突变尖，不光滑，关节腔变窄或内窄外宽改变。 ④化验检查: 血、尿常规、血沉、抗“O”一般均在正常范围，关节积液可见有白细胞，但均无细菌生长。	①髌骨下疼痛: 主动伸屈膝关节时可引起髌骨下摩擦音及疼痛，被动伸屈时关节摩擦音，有的出现关节交锁现象，髌骨压痛和研磨试验阳性。 ②关节反复肿胀，畸形: 可出现内翻或外翻畸形，多合并有关节积液，浮髌试验阳性等。 ③X 线检查: 膝关节周缘骨质增生，部分骨质疏松或硬化，软骨下有时可见小的密度减低区而周围致密，关节面毛糙或不平，胫骨髁间隆突变尖，不光滑，关节腔变窄或内窄外宽改变。 ④化验检查: 血、尿常规、血沉、抗“O”一般均在正常范围，关节积液可见有白细胞，但均无细菌生长。	电针治疗: 患者仰卧位，暴露患膝，用 0． 30 mm × 40． 00mm 毫针( 无锡佳健医疗器械有限公司生产) ，取穴: 血海、梁丘、阴市、内外膝眼、阳陵泉、膝阳关、鹤顶、阴陵泉、足三里及膝部痛点。 操作要点: 血海、阴市略向上刺入 0． 8 ～ 1． 3 寸，内外膝眼采用向对侧刺入的方法进针 1． 0 ～ 1． 3 寸，其余穴位直刺进针 0． 8 ～ 1． 3 寸。采用 BT701 － 1B 型电针仪( 上海华谊医用仪器有限公司生产) ，每次通电 2 个穴位( 阳陵泉、血海; 阳陵泉、痛点; 血海、痛点) ，留针 30 min 后起针，结束治疗。	每日行电针 1 次，每次共计 30 min，10 d 为 1 个疗程。	推拿治疗:患者仰卧位，如膝关节不能伸直者在膝关节下垫以软枕。用小鱼际扌衮法或掌指关节扌衮法①沿大腿股直肌、股中间肌上端向下操作至髌骨上缘、髌骨及髌韧带; ②股外侧肌向下经膝关节外侧副韧带至小腿外侧;③股内侧肌向下经膝关节内侧副韧带至小腿内侧。往返操 作 1 ～ 2 min。	10 d 为 1 个疗程, 2 个疗程后进行疗效评定。	N	按照常规推拿治疗方法治疗。患者仰卧位，医者先以点法点按穴位( 内膝眼、外膝眼、梁丘、血海、阴陵泉、阳陵泉、足三里、委中、承山、太溪) ，再以扌衮法、按揉法、拿捏法作用于大腿股四头肌及膝髌周围，直至局部发 热为度。医者站在患膝外侧，用双拇指将髌骨向内推挤，同时垂直 按压髌骨边缘压痛点，力量由轻逐渐加重。后用单手掌根按揉髌骨下缘，反复多次。做膝关节摇法，同时配合膝关节屈伸、内旋、外旋的动活动，最后在膝关节周围行擦法。	治疗每日 1 次，每次 30 min。10 为 1 个疗程。	10 d 为 1 个疗程, 2 个疗程后进行疗效评定。	N	临床有效率	临床治愈: 临床症状完全消失，功能恢复正常，行走和蹲、起自如; 显效: 临床症状消失，功能基本恢复正常，遇天气变化或劳累后即感隐痛; 好转: 关节疼痛减轻，功能活动部分恢复; 无效: 治疗前后症状及功能活动无明显改变。 有效率 = ( 临床治愈 + 显效 + 好转) /n × 100%	两组治疗对退行性膝关节炎均有很好的疗 效，治疗组有效率为 96. 67% 。	对照 组 的 有 效 率 达 到 了 80． 00% ，	N
58	李益军	八段锦联合电针推拿治疗早中期膝骨关节炎的临床效果	2023	RCT	low risk	unclear	unclear	unclear	low risk	low risk	unclear	43/45	57. 1±5. 5：56. 8±5. 4	14/29：14/31	东莞市石碣医院康复医学科	纳入标准:①符 合诊断标准;②年龄 45 ~ 70 岁;③符合疾病分期中 的早中期(按 K-L 的放射学标准〔10〕 ,将骨关节炎按 严重程度分为 0 ~ Ⅳ级,本研究只纳入 K-L 分级为 0 ~ 域级者;④自愿加入本研究并签署知情同意书。	诊断标准:依照中华医学会骨科分 会制定的 2018 年版诊疗指南〔7〕 :①近 1 个月膝痛反 复发作;②立位 X 线片显示关节间隙变窄,骨囊性 变、硬化,骨赘形成;③年龄≥50 岁;④晨僵时间≤ 30 min;⑤可扪及骨摩擦音。 若符合①+(②③④⑤ 条中任意两条) 即可诊断为 KOA。	电针治疗:取患膝周围内外膝眼、 阴阳陵泉、血海、梁丘、足三里及阿是穴等腧穴,针刺 得气后接 KWD-808 I 型电针仪,选择疏密波,频率 为 10 / 50 Hz,强度均以患者能耐受为度,	20 min / 次, 5 次/ w,疗程 4 w。	推拿治疗包括对患膝进行局部推 拿和对患者整体力线的调整:以点按、弹拨、分筋等 手法施于膝关节前后的经络及经筋(分布于股四头 肌、腘绳肌、胫骨前肌、腓肠肌等处);拿捏髌骨 10 次;继之对膝关节施以拔伸牵引和屈伸旋转法,局部 治疗最后以按揉、掌擦法收尾。 查看患者整体姿 态,纠正长短腿、骨盆倾斜、脊柱不正及高低肩等 力线异常。 每次 20 ~ 30 min	,5 次 / w,共 4 w。	Y	口服塞来 昔布胶囊+盐酸氨基葡萄糖胶囊。 塞来昔布胶囊 (辉瑞制药有限公司)0. 2 g / d,餐后口服;盐酸氨基 葡萄糖胶囊 0. 75 g / 次,	2 次/ d,	均连续服用 4 w。	Y	分别于治疗前、治疗 2 w、治疗 4 w 时、疗程结束随访 1 个月时由同一名不参与治疗的 医师对纳入患者进行评估。 在前 3 个时间点,检测 疼痛程度、WOMAC 指数、Lysholm 膝关节功能评分、 血清炎症因子水平;随访时只询问疼痛程度及部分 Lysholm 功能评分	疼痛程度:采用视觉模拟评分(VAS) 〔12〕 ,在 10 cm 线 段 上 标 注 数 字 0 ~ 10 来 表 示 疼 痛 程 度, 0 表示无痛,10 代表最痛,患者根据自觉疼痛程度在 其中挑选一个数字,分值越高则疼痛症状越严重。 西大略湖、麦克马斯特大学(WOMAC) 骨关节炎评 分:主要从痛、僵、功能 3 个维度对膝关节进行评估, 具体包括 5 项疼痛、2 项僵硬、17 项日常生活的关节 功能等共 24 个项目,包含整个骨关节炎的基本症状 和体征,以患者完成相关项目难度为衡量标准,每个 项目 0 ~ 4 分,分别表示无困难、轻度、中度、重度、极 度困难,总分 96 分,分数越高功能越差、病情越重。 Lysholm 评分〔13〕 :主要包括膝关节有无疼痛、肿胀、 交锁,行走扶拐与否、是否跛行、有无打软腿(关节 不稳)现象,上楼梯或下蹲是否困难等 8 个项目,总 分为 100 分,…	2. 1 3 组治疗前后膝关节 VAS 比较 治疗前 3 组 VAS 无显著差异(P>0. 05);治疗 2 w、4 w 及随诊 时,3 组明显降低(P<0. 05);治疗 2 w、4 w 时,3 组 均无显著性差异(P>0. 05);随访 1 个月时,C 组<B 组<A 组,有显著差异(P<0. 05),见表 2。 2. 2 3 组治疗前后 WOMAC 评分比较 治疗前 3 组 WOMAC 评分无显著性差异(P>0. 05);治疗 2 w 时,A 组与治疗前无显著差异(P>0. 05),B、C 组与 治疗前比较有显著差异(P<0. 05),且与 A 组之间 有显著差异(P<0. 05);治疗 4 w 时,与治疗前比较, 3 组均有显著差异(P<0. 05),B、C 两组与 A 组有显 著性差异(P<0. 05),见表 2。 2. 3 3 组治疗前后 TNF-α、IL-1β、IL-6 水…	2. 1 3 组治疗前后膝关节 VAS 比较 治疗前 3 组 VAS 无显著差异(P>0. 05);治疗 2 w、4 w 及随诊 时,3 组明显降低(P<0. 05);治疗 2 w、4 w 时,3 组 均无显著性差异(P>0. 05);随访 1 个月时,C 组<B 组<A 组,有显著差异(P<0. 05),见表 2。 2. 2 3 组治疗前后 WOMAC 评分比较 治疗前 3 组 WOMAC 评分无显著性差异(P>0. 05);治疗 2 w 时,A 组与治疗前无显著差异(P>0. 05),B、C 组与 治疗前比较有显著差异(P<0. 05),且与 A 组之间 有显著差异(P<0. 05);治疗 4 w 时,与治疗前比较, 3 组均有显著差异(P<0. 05),B、C 两组与 A 组有显 著性差异(P<0. 05),见表 2。 2. 3 3 组治疗前后 TNF-α、IL-1β、IL-6 水…	N
59	刘祥安	除痹强骨汤联合电针治疗在膝骨关节炎中的应用	2023	RCT	low risk	unclear	unclear	unclear	low risk	low risk	unclear	90/90	58.23±5.17:58.91±5.26	58:32/53:37	福建省南安市中医院	（1）符合 KOA 临床诊断标准，以《中国骨关节炎诊疗指南（2021 年版）》 为诊断标准 [4]。（2）近 1 个月没有接受电针等相关治疗者。 （3）患者知晓该研究并自愿签署知情同意书。	《中国骨关节炎诊疗指南（2021 年版）》	电针治疗，患者呈仰卧位，取内膝眼穴、外膝眼穴、阴陵泉穴、阳陵泉穴、足三里穴、鹤顶穴，给予患者皮肤常规消毒，采用一次性无菌针进行针刺，以产生酸胀感为得气，得气后留针，连接电针治疗仪（上海华谊集团公司，G6805-2A），选择疏密波型，以 2 Hz/10 Hz 为治疗频率，以患者可耐受，有明显酸胀感为宜，留针 25 min，	每天 1 次。两组均治疗 30 d。	1.口服硫酸氨基葡萄糖胶囊（浙江海正药业股份有限公司，国药准字 H20041316，规格 ：0.314 g/ 粒），餐后口服，每日 3 次，每次 2 粒。 2.除痹强骨汤药方为附子、桂枝、独活、羌活、秦艽、威灵仙、细辛、当归、红花、杜仲、川牛膝、金毛狗脊、白术、甘草各 15 g，混合加冷水至 300 mL，浸泡 20 min，大火迅速煮沸后，改用小火煎 20 min，口服，每日 1 剂，早晚各1 次。	两组均治疗 30 d。	N	口服硫酸氨基葡萄糖胶囊（浙江海正药业股份有限公司，国药准字 H20041316，规格 ：0.314 g/ 粒），餐后口服，每日 3 次，每次 2 粒。	每日 3 次，每次 2 粒。	两组均治疗 30 d。	N	（1）骨关节炎指数 ：于治疗前、治疗 30 d 后采用西安大略和麦克斯特大学骨关节炎指数（western ontario and mcmaster universities osteoarthritis index，WOMAC） 评 分 对患者进行评估，包括患者疼痛（5 个条目）、僵硬（2 个条目）、日常生活受限（17 个条目），采用 0~4 分计分法，得分与骨关节功能障碍呈负相关 （2）关节功能 ：于治疗前、治疗 30 d 后采用 lysholm膝关节评分（lysholm knee score scale，LKSS）对患者关节功能进行评估，该量表包括患者跛行、关节肿胀、上下楼梯有无困难等 8 项，总分 100 分，得分与患者膝关节功能呈正相关 [6]。 （3）超声指标 ：于治疗前、治疗 30 d 后采用多普勒超声仪对患者内外缘关节间隙（posterior joint space，PJS…	（1）骨关节炎指数 ：于治疗前、治疗 30 d 后采用西安大略和麦克斯特大学骨关节炎指数（western ontario and mcmaster universities osteoarthritis index，WOMAC） 评 分 对患者进行评估，包括患者疼痛（5 个条目）、僵硬（2 个条目）、日常生活受限（17 个条目），采用 0~4 分计分法，得分与骨关节功能障碍呈负相关 （2）关节功能 ：于治疗前、治疗 30 d 后采用 lysholm膝关节评分（lysholm knee score scale，LKSS）对患者关节功能进行评估，该量表包括患者跛行、关节肿胀、上下楼梯有无困难等 8 项，总分 100 分，得分与患者膝关节功能呈正相关 [6]。 （3）超声指标 ：于治疗前、治疗 30 d 后采用多普勒超声仪对患者内外缘关节间隙（posterior joint space，PJS…	2.1 两组治疗前后 WOMAC 评分比较治疗 30 d 后，观察组患者疼痛、僵硬、日常生活受限评分低于对照组（P ＜ 0.05）。见表 1。 2.2 两组治疗前后 LKSS 评分、PJS 值、MRD 值比较治疗 30 d 后，两组患者 LKSS 评分、PJS 值较治疗前均显著提高，且观察组高于对照组，两组患者 MRD值较治疗前显著降低，且观察组低于对照组（P ＜ 0.05）。见表 2。 2.3 两组治疗前后血清炎性因子水平比较治疗 30 d 后，两组血清炎性因子 IGF-1、TGF-β1 水平较治疗前升高，且观察组高于对照组，两组 IL-6 水平较治疗前降低，且观察组低于对照组（P ＜ 0.05）。见表 3。	2.1 两组治疗前后 WOMAC 评分比较治疗 30 d 后，观察组患者疼痛、僵硬、日常生活受限评分低于对照组（P ＜ 0.05）。见表 1。 2.2 两组治疗前后 LKSS 评分、PJS 值、MRD 值比较治疗 30 d 后，两组患者 LKSS 评分、PJS 值较治疗前均显著提高，且观察组高于对照组，两组患者 MRD值较治疗前显著降低，且观察组低于对照组（P ＜ 0.05）。见表 2。 2.3 两组治疗前后血清炎性因子水平比较治疗 30 d 后，两组血清炎性因子 IGF-1、TGF-β1 水平较治疗前升高，且观察组高于对照组，两组 IL-6 水平较治疗前降低，且观察组低于对照组（P ＜ 0.05）。见表 3。	N
60	胡婉玲	电针透刺联合 Mulligan 动态关节松动术治疗 轻中度膝骨关节炎的随机对照研究	2023	RCT	low risk	unclear	unclear	unclear	low risk	low risk	unclear	30/30	62.73±6.14:63.58±5.46	14/16:12/18	长沙市中心医院	（1）符合上述诊断标准； （2）年龄在 50~80 岁； （3）KOA 分期为早、中期，X 线显示符合Ⅰ~ Ⅲ级改变，属轻中度病变； （4）患者依从性好，签署知 情同意书。	参考中华医学会骨科学分会《骨 关节诊治指南》（2018 年版）中的 KOA 诊断标准[8]。病 情的轻重度参照 Kellgren-Lawrence 影像分级方法	电针透刺组 患者取仰卧位 ，屈曲患侧膝关 节，在腘窝部垫适当大小的枕头，取穴为梁丘、血海、 鹤顶、膝阳关、内膝眼、外膝眼、阳陵泉、阴陵泉、足三 里 。常规消毒后，选用 0.30 mm×75 mm 一次性针灸 针，予以梁丘透刺血海 、阳陵泉透刺阴陵泉 、内/外膝 眼穴向膝关节腔透刺，进针深度 1.5～2 寸；其他穴位 选用 0.3 mm×40 mm 一次性针灸针直刺，深度为 1~ 1.2 寸。均以局部酸胀得气为度，再选取梁丘与鹤顶、 足三里与阳陵泉、内膝眼与外膝眼各为一组，接通电 针仪，选用疏密波，频率为 2 Hz/10 Hz，强度以患者 耐受为宜，留针 30 min	每天 1 次 ，每周 持 续治疗 5 d、间断 2 d 为 1 个疗程	进行指南推荐的常规康复治疗 ，包 括对患者进行同等的健康教育指导、体重管理、物理 因子治疗、关节活动训练等	共 治 疗 6 个 疗程	N	关节松动组 患者予以 Mulligan MWM 手法 治疗。 （1）患者取端坐位，治疗师先对患侧膝关节周 围肌肉及韧带进行放松手法按摩 ，约 3 min； （2）长 轴牵引：将软垫置于患者腘窝下，治疗师握住脚踝上 处的胫骨远端，将其往足侧缓慢、柔和、持续牵拉，每 次约 1 min，进行 1~2 次； （3）滑动手法：患者取俯卧 位，治疗师将 MWM 专用松动带一端系于自身腰部， 另一端系于患腿胫骨近端关节处 ，指导患者主动屈曲膝关节，借助松动带进行内外侧滑动。每次持续时 间约 10 s，进行 5~7 次； （4）旋转手法：患者取仰卧 位，治疗师握住小腿中上部，指导患者主动屈曲膝关 节大于 90° , 辅助患者屈曲时做胫骨内旋动作，伸展 时做外旋动作； （5）治疗师运用松动 4 级手法上下 、左 右滑动髌骨，每个方向手法持续 15～20 s。手法治疗每 次约 30 min，完成后予以患侧膝…	每天 1 次 ，每周 持 续治疗 5 d、间断 2 d 为 1 个疗程	共 治 疗 6 个 疗程	N	入组患者在治疗前和治疗 6 周后 ，由未参与分 组和治疗的康复医师和治疗师采用如下指标进行临 床疗效评估。 1 量表评估 （1）疼痛视觉模拟评分法(visual analogue scale, VAS)[11]：分为无痛（0 分）、轻度疼痛 （1～3 分）、中度疼痛（4～6 分）、重度疼痛（7～10 分）； 由患者根据自身疼痛程度判定分值，分值越高，疼痛 越明显。 （2）西安大略和麦克马斯特大学骨关节炎 指数（ Western Ontario and McMaster Universities arthritis index, WOMAC)[12]：包括膝关节僵硬（8 分)、 疼痛（20 分)和日常活动难度（68 分)，总分 96 分 ，从 僵硬 、疼痛和功能 3 个方面评价膝关节的结构和功 能情况，分值越高，膝关节炎病情越重。 （3）Lysholm 膝 关 节 功 能 评 估 量 表[…	疗效评定 参照《中药新药临床研究指导原 则》，采用尼莫地平评分法计算 WOMAC 膝关节评 分总评分的改善率[14] 。疗效指数=[（治疗前积分－治 疗后积分）/治疗前积分]×100％。疗效评价标准如下， 临床痊愈：疼痛等症状消失 ，关节活动正常 ，疗效指 数=90%；显效：疼痛等症状基本消失 ，关节活动不 受限，70%≤疗效指数＜90%；有效：疼痛等症状大幅 减轻，关节活动轻度受限，30%≤疗效指数＜70%；无 效：疼痛等症状与关节活动无明显改善，疗效指数< 30% 。总有效率=（痊愈例数+显效例数+有效例数）/ 总例数×100%。	1.3 组患者治疗前后 VAS 评分比较 治疗前 ，3 组 VAS 评分比较 ，差异无统计学意 义（P＞0.05）。 治疗后 ，3 组 VAS 评分均较治疗前下 降 ，差 异 有 统 计 学 意 义（P＜0.05）；且 联 合 组 治 疗 后 VAS 评分均低于电针透刺组与关节松动组（P＜0.05）。 详见表 2。 2.3 组患者治疗前后 WOMAC 和 Lysholm 评分比较 治疗前，3 组 WOMAC 和 Lysholm 评分比较 ，差 异无统计学意义（P＞0.05) 。治疗后，3 组 WOMAC 评 分均较治疗前明显降低 ，Lysholm 评分均较治疗前 明显升高，差异均有统计学意义（P＜0.05）；且联合组 在改善 WOMAC 和 Lysholm 评分均优于电针透刺组和关节松动组（P＜0.05）。 详见表 3。 3.3 组患者 AROM 、关节间隙角比较 治疗前 ，3 组 AR…	1.3 组患者治疗前后 VAS 评分比较 治疗前 ，3 组 VAS 评分比较 ，差异无统计学意 义（P＞0.05）。 治疗后 ，3 组 VAS 评分均较治疗前下 降 ，差 异 有 统 计 学 意 义（P＜0.05）；且 联 合 组 治 疗 后 VAS 评分均低于电针透刺组与关节松动组（P＜0.05）。 详见表 2。 2.3 组患者治疗前后 WOMAC 和 Lysholm 评分比较 治疗前，3 组 WOMAC 和 Lysholm 评分比较 ，差 异无统计学意义（P＞0.05) 。治疗后，3 组 WOMAC 评 分均较治疗前明显降低 ，Lysholm 评分均较治疗前 明显升高，差异均有统计学意义（P＜0.05）；且联合组 在改善 WOMAC 和 Lysholm 评分均优于电针透刺组和关节松动组（P＜0.05）。 详见表 3。 3.3 组患者 AROM 、关节间隙角比较 治疗前 ，3 组 AR…	未报到
61	李勇	神经支配区电针刺激对老年膝骨关节炎患者膝关节功能评分的影响	2023	RCT	low risk	unclear	unclear	unclear	high risk	low risk	unclear	30/30	71.2±3.6:69.1±2.9	12/18:14/16	复旦大学附属华东医院	(1) 单膝 KOA 者[4] ; (2)年龄在 60 ~ 80 岁之间；KellgrenⅠ~ Ⅱ级，7 d 内疼痛程度 3 ~ 6 分； (3)病程 1 ~ 15 年； (4)签订知情同意书	符合《 中国骨关节炎诊疗指南(2021 年版）》解读和评价KOA诊断标准	穴位 组接受膝关节周围穴位电针治疗，穴位包括血海、梁 丘、足三里，阳陵泉 。穴 位 采 用 同 身 寸 法 定 位，直 刺 1. 0 ~ 1 . 5 寸，疏密波，30 min	3 次／周	N	共 4 周	Y	药物治疗 药物组接受药物治疗，西乐葆 （塞来昔布胶囊，英文商品名为 Celebrex , 美国辉瑞制 药有限公司，批号：J20120063 ) , 200 mg/粒	1 粒/d	共 4 周	Y	1.WOMAC 评估 采用 WOMAC 量表进行 3 个时 间点的评估。评估时间分别是干预前(T0) 、治疗后 4 周 (T1) 、治疗停止随访 4 周( T2) 。美国西安大略和麦克 马斯特大学骨关节炎指数评分( Western Ontario and McMaster University Osteoarthritis Index , WOMAC) 自 1988 年以来，应用于临床。分为疼痛、僵硬、关节功能三 大维度，其功能描述主要用于膝关节功能状态的评估。 2.步态参数评估 采用远红外线三维运动捕捉系统（ 瑞典 Qualisys 公司，版本为 2. 15 ) , 评估时间分 别是干预前、治疗后 4 周、治疗停止随访 4 周后步态参 数：步态周期、步速、健侧支撑时间、患侧支撑时间。	1.WOMAC 评估 采用 WOMAC 量表进行 3 个时 间点的评估。评估时间分别是干预前(T0) 、治疗后 4 周 (T1) 、治疗停止随访 4 周( T2) 。美国西安大略和麦克 马斯特大学骨关节炎指数评分( Western Ontario and McMaster University Osteoarthritis Index , WOMAC) 自 1988 年以来，应用于临床。分为疼痛、僵硬、关节功能三 大维度，其功能描述主要用于膝关节功能状态的评估。 2.步态参数评估 采用远红外线三维运动捕捉系统（ 瑞典 Qualisys 公司，版本为 2. 15 ) , 评估时间分 别是干预前、治疗后 4 周、治疗停止随访 4 周后步态参 数：步态周期、步速、健侧支撑时间、患侧支撑时间。	1.不同干预措施对 KOA 患者 WOMAC 的组间比较 治疗前，药物组、穴位组和 IZ 组 WOMAC 评分分别为 (86. 6 ± 15. 40) 分、(94. 8 ± 7. 25 ) 分和(89. 4 ± 8. 01 ) 分；治 疗 4 周 后 WOMAC 评 分 分 别 下 降 至 ( 59. 2 ±14. 23) 分、(70. 4 ± 10. 01) 分和(58. 8 ± 8. 92) 分；随访 4 周 后 的 WOMAC 评 分 分 别 为 ( 55. 4 ± 12. 05 ) 分、 (48. 4 ± 15. 07) 分和(31 . 2 ± 9. 36) 分 。IZ 组与穴位组 和药物组比较，时间效应、组别效应及时间 ∗组别效 应差异均有统计学意义，时间与组别有交互作用，IZ 组优于穴位组，穴位组优于药物组，差异有统计学意 义( P < 0. 05) 。见表 1。 2.不同干…	1.不同干预措施对 KOA 患者 WOMAC 的组间比较 治疗前，药物组、穴位组和 IZ 组 WOMAC 评分分别为 (86. 6 ± 15. 40) 分、(94. 8 ± 7. 25 ) 分和(89. 4 ± 8. 01 ) 分；治 疗 4 周 后 WOMAC 评 分 分 别 下 降 至 ( 59. 2 ±14. 23) 分、(70. 4 ± 10. 01) 分和(58. 8 ± 8. 92) 分；随访 4 周 后 的 WOMAC 评 分 分 别 为 ( 55. 4 ± 12. 05 ) 分、 (48. 4 ± 15. 07) 分和(31 . 2 ± 9. 36) 分 。IZ 组与穴位组 和药物组比较，时间效应、组别效应及时间 ∗组别效 应差异均有统计学意义，时间与组别有交互作用，IZ 组优于穴位组，穴位组优于药物组，差异有统计学意 义( P < 0. 05) 。见表 1。 2.不同干…	未报到
62	周靓	电针联合康复训练方案在寒湿痹阻证 膝骨关节炎患者中的应用	2024	RCT	unclear	unclear	unclear	unclear	low risk	low risk	unclear	81/81	57.35±2.12/58.01±2.67	36/45:33/48	复旦大学附属华东医院	１）年龄≥１８周岁，性别不限；２）符 合寒湿痹阻型 ＫＯＡ患者中西医诊断标准；３）无 ＫＯＡ手术史，处于 ＫＯＡ缓解期；４）近 ２个月内未服 用或注射甾体类药物；５）自愿签署知情同意书。	西医诊断标准：参照《骨关节炎诊 疗指南（２０１８年版）》［６］中相关标准：患者年龄超过 ５０岁；近 １个月膝关节疼痛反复发作；Ｘ线显示关节 间隙变窄、关节缘骨赘形成、软骨下骨硬化；晨僵时 间≤３０ｍｉｎ；患者活动时有骨摩擦音。中医诊断标 准：参照《膝骨关节炎中医诊疗指南（２０２０年版）》［７］ 拟定寒湿痹阻证型辨证标准。主证为关节疼痛重 着、遇冷加剧、得温则见、关节屈伸不利，次证为腰身 重痛，舌质淡红、苔白腻、脉濡缓。	常规康复训练治疗，主 要包括提踵训练、静蹲训练、仰卧位伸膝压毛巾卷、 直腿抬高训练、仰卧位脚踩直行车训练，每种动作 １０个为 １组，上午、下午各 ３组，组间休息 ３０ｓ；在此基础上采用电针（杭州济 恩堂生物医药科技有限公司，型号：ＸＹＤＩ）治疗，以 患肢阴市、血海、上血海、犊鼻、梁丘、足三里、内膝 眼、阴陵泉为腧穴，选用 ０３０×４０ｍｍ的 １５寸安迪 牌针灸针施针，阴市、血海、梁丘、足三里、阴陵泉直 刺 １～１２寸，上血海在血海穴上 １寸处针尖朝向血 海方向斜刺 １～１５寸，内膝眼针尖朝向膝中方向、 犊鼻穴针尖朝向内斜刺 ０５～１寸，以平补平泻手法 快速小幅捻转至局部针感消失后留针，连接华佗牌 ＳＤＺⅡ型 电 针 仪，采 用 ２０／１００Ｈｚ疏 密 波，治 疗 ３０ｍｉｎ。	每周治疗 ６ｄ后休息 １ｄ	N	４周	N	常规康复训练治疗，主 要包括提踵训练、静蹲训练、仰卧位伸膝压毛巾卷、 直腿抬高训练、仰卧位脚踩直行车训练，每种动作 １０个为 １组，上午、下午各 ３组，组间休息 ３０ｓ	５次／周	４周	N	证候评分： 于治疗前后，参照《中药新药证 候及疗效评价》［８］ 评估患者中医证候积分，关节疼痛 重着、遇冷加剧、得温则减、关节屈伸不利等主证根 据程度分为无（０分）、轻（２分）、中（４分）、重（６ 分），次证、舌脉根据程度分为无（０分）、轻（１分）、 中 （２分）、重（３分），主证、次证、舌脉以各自均分表示； 膝关节功能：于治疗前后，采用西安大略和 麦克马斯特大学骨关节炎指数（ＴｈｅＷｅｓｔｅｒｎＯｎｔａｒｉｏ ａｎｄＭｃＭａｓｔｅｒＵｎｉｖｅｒｓｉｔｉｅｓ，ＷＯＭＡＣ）［９］ 和 Ｌｙｓｈｏｌｍ膝 关节评分（ＬｙｓｈｏｌｍＫｎｅｅＳｃｏｒｅ，ＬＫＳ）［１０］ 评价患者膝 关节功能。ＷＯＭＡＣ量表包括疼痛、僵硬、关节功能 ３个维度共 ２４个问题，依据程度从无到极严重分别 计 ０～４分，总分 ９６分，分值越高 ＫＯＡ程度越严重。 ＬＫＳ量表包括疼痛、肿胀、跛行、支撑、上楼梯、下蹲、 不稳定…	参照《中药新药证候及疗效 评价》［８］ ，临床控制：Ｘ线无异常，ＫＯＡ临床症状消 失，关节活动正常。显效：Ｘ线明显改善，ＫＯＡ临床 症状好转，关节活动不受限。有效：Ｘ线有所好转， ＫＯＡ临床症状缓解，关节活动轻度受限。无效：不 达上述标准。总有效率 ＝（临床控制 ＋显效 ＋有 效）／总例数 ×１００％。	1：２组患者疗效比较 电针组总有效率高于对 照组，差异有统计学意义（Ｐ＜００５）。见表 １； 2：２组患者中医证候评分比较 治疗后，２组 ＫＯＡ患者主证、次证及舌脉中医证候评分均低于治 疗前，且电针组 ＫＯＡ患者主证、次证及舌脉中医证 候评分低于对照组，差异有统计学意义（Ｐ＜００５）。 见表 ２。 3：２组患者膝关节功能比较 治疗后，２组 ＷＯＭＡＣ评分低于治疗前，ＬＫＳ评分高于治疗前；且 电针组 ＷＯＭＡＣ评分低于对照组，ＬＫＳ评分高于对 照组，差异有统计学意义（Ｐ＜００５）。见表 ３。 4：２组患者三维步态分析比较 治疗后，２组步 频、步速、步长、初始着地屈伸角度、摆动相最大屈伸 角度、支撑相屈伸角度均高于治疗前，矢状面最大外 展力矩低于治疗前；且电针组步频、步速、步长、初始 着地屈伸角度、摆动相最大屈伸角度、支撑相屈伸角 度均高于对照组，矢状面最大外展力矩低于对照组， 差异有…	1：２组患者疗效比较 电针组总有效率高于对 照组，差异有统计学意义（Ｐ＜００５）。见表 １； 2：２组患者中医证候评分比较 治疗后，２组 ＫＯＡ患者主证、次证及舌脉中医证候评分均低于治 疗前，且电针组 ＫＯＡ患者主证、次证及舌脉中医证 候评分低于对照组，差异有统计学意义（Ｐ＜００５）。 见表 ２。 3：２组患者膝关节功能比较 治疗后，２组 ＷＯＭＡＣ评分低于治疗前，ＬＫＳ评分高于治疗前；且 电针组 ＷＯＭＡＣ评分低于对照组，ＬＫＳ评分高于对 照组，差异有统计学意义（Ｐ＜００５）。见表 ３。 4：２组患者三维步态分析比较 治疗后，２组步 频、步速、步长、初始着地屈伸角度、摆动相最大屈伸 角度、支撑相屈伸角度均高于治疗前，矢状面最大外 展力矩低于治疗前；且电针组步频、步速、步长、初始 着地屈伸角度、摆动相最大屈伸角度、支撑相屈伸角 度均高于对照组，矢状面最大外展力矩低于对照组， 差异有…	未报到
63	Shengfu Liu	Electroacupuncture combined with extracorporeal shock wave therapy improves pain symptoms and inflammatory factor levels in knee osteoarthritis patients	2023	RCT	unclear	unclear	unclear	unclear	low risk	low risk	unclear	135/135	57.96±10.48:58.16±7.67	71/64:67/68	Shanghai Tenth people’s hospital	Inclusion criteria: (1) the diagnostic criteria of KOA conform to American College of Rheumatology (ACR) [16,17]; (2) Kellgren-Lawrence (K-L) [18] staging is stage I, stage II or stage III; (3) The heart, lung, liver, and kidney functions are good, and they can tolerate ESWT; (4) no drugs or knee arthroscopic surgery has been used for treatment in the past 3 months; (5) the informed consent form …	the diagnostic criteria of KOA conform to American College of Rheumatology (ACR)	The electroacupuncture treatment is 2 weeks a course, 10 times and 30 min each time. The specific operation is as follows: the patients were in the supine position, and then the local skin of the affected knee was disinfected. Disposable acupuncture needles (0.30mm × 75 mm) were used to pierce the Neixiyan (EX-LE 5) and Dubi (ST 35) about 50 mm. Another single-use acupuncture needle (0.30mm × 40 …	The electroacupuncture treatment is 2 weeks a course, 10 times	N	30 min each time	N	Taken the local pain point around the affected knee joint as the impact point, the extracorporeal shock wave machine (MASTERPULS MP100, STORZ, Switzerland) was used to focus the shock wave energy on the impact point, the impact frequency is 10 Hz, and the treatment energy is 3 bars [21]. The optimal dose was when the patient felt that they could tolerate painful stimulation, with 2000 shocks per …	once per week	5 times in total	N	The LKSS score was performed before and after treatment. The LKSS score includes 8 symptoms and signs, mainly two aspects of the patient’s daily exercise function and knee symptoms. The total score is 0–100 points. The higher the score, the better the functional state of the patient’s knee joint. Lequesne index score: The Lequesne index score contains 3 indexes, namely pain or discomfort, maximum…	The criteria for clinical efficacy include joint pain, joint swelling, joint mobility and walking function. (1) Joint pain:0 points for no change in joint pain, 1 point for relief, 2 points for obvious relief, and 3 points for pain disappearance. (2) Joint swelling: 0 points for no change, 1 point for relief, and 2 points for remission. (3) Joint activity: 0 points for no change, 1 point for impr…	3.1. Clinical data The clinical data of KOA patients in the EESWT group and the ESWT group were shown in Table 1. A total of 52.59 % males in the EESWT group, aged 35–87 years old, with an average of (57.96 ± 10.48) years old. In the ESWT group, males accounted for 49.63 %, aged 35–85 years old, with an average of (58.16 ± 7.67) years old. The results of statistical analysis showed that there was…	3.1. Clinical data The clinical data of KOA patients in the EESWT group and the ESWT group were shown in Table 1. A total of 52.59 % males in the EESWT group, aged 35–87 years old, with an average of (57.96 ± 10.48) years old. In the ESWT group, males accounted for 49.63 %, aged 35–85 years old, with an average of (58.16 ± 7.67) years old. The results of statistical analysis showed that there was…	Adverse events during treatment mainly include joint swelling, joint puffiness, joint pain and joint stiffness (Table 6). The results of the analysis showed that there was no significant difference in the incidence of adverse events during treatment between the EESWT group and the ESWT group (p > 0.05).

## Sheet: GRADE table
Outcomes	WMD/RR(95%CI)	Number of participants	Risk of bias	Inconsistency	Indirectness	Imprecision	Publication bias	Certainty
Overall Response Rate	1.195(1.130,1.264)	1277/1487	Downgrade	No degradation	No degradation	No degradation	Downgrade	Low
[truncated: 9 more rows]
